# Supplementary material for: Transcriptome analysis of MYB transcription factors family and PgMYB genes involved in salt stress resistance in Panax ginseng
Source: BMC Plant Biol. 2022 Oct 8;22:479. doi: 10.1186/s12870-022-03871-8 (PMC9547452; doi:10.1186/s12870-022-03871-8)
Supplement: Supplementary file 1 — Additional file 1: Table S1. Basic information of PgMYB gene family. [file 12870_2022_3871_MOESM1_ESM.xlsx]

## Sheet: Sheet1
Table S1. Basic information of PgMYB gene family
Transcript ID	Gene ID	Length (bp)	DNA sequences (5' - 3')	ORF (bp/aa)	ORF (bp/aa)	Conserve domain
PgMYB01	comp1020322_c0_seq1	766	GTCATTTTGCGTTCAAGCTCCTCAGCTGCATCAGCAACTAAAGAAACACCAGCCATGGCAGCTCTCTCCCATTTCTTATATGCCGCACACGCACCAGCTCCCCCTGCTCTCCTTTTTTGTCTCACAGTTCTTGTGGCAGATAGGTCTCCTCTGATTACTCCTGACTTGTTAGAATTAGGGTCTGCAACCCGTTTCATAAACGCTCCTTTGGAAGAGGCTCCTTTGCTACCATTTTGGGCATCCATGGGCAAGAGTCCTACTGCGAAAGATTGATTTCCCGGAGTCTTGCTGAGAACTGGAGATGAAGAAGATAAGCGTGTATCCCCTAGTGAACACTTTCTTCTCGTTCTTTTTCTGTCCTTTATCAGTTGATTTCCCAATGCATCTACAAATGTTTTG…	539->3	178	Myb-like DNA-binding domain	Y
PgMYB02	comp11485_c0_seq1	893	GAAAAAGTAAAGGACTCAAGATGCCAGCTGGTCATTCAGGTCCTGGAAGTCCATGGTCAAGTTTTGAGGATCAGGCTCTTGTTGTCCTTGTCCATGACTTGGGTCAAAATTGGGAATTAGTAAGCGATGCAATCAATAACATTGTGCAGTTCAAGTCTATACATAGACAACCTAAAGAATGCAAAGAGCGTCATAGGGTTCTTGTGGATAAAAGTTCTGGTGATGGTGCTGACAGTGCAGAAGACTCTGGTTCATCTCAACAGTATCATTTCACCATACCTGGCATTCCACAGGGTAGTGCCAGGCAGTTGTTCCAGCGACTTCAAGGACCATTTGAGGAAGAGAATCTGAAGTCACATTTTGAAAAAATTATGCTCCTCATGCCAAAAGTGCTATCCA…	21->893	290	Myb-like DNA-binding domain	Y
PgMYB03	comp102731_c0_seq1	1223	GTCAAAGCGTCTATGGTTACCGCTTGCGCACCCAAAATTTCTTAATGATCGAGATTTTGATGTGAACCTGCTAAAAGATATCGCTTAACACACGCAGGAATTCTCGAGTGATACTCTCTTAGTTGGAAAAAAATTGTCGTCGAATTCTGTACTCAAGACTTCATATAATCTAAACAAAGATCCACATCAACAACAATATATGACAGAACATATTTCTTAAACAAACCACCTATTTCGTGATTTGAGTATTTGTATACCTAAAATTCCATTGTCAAAACTGCAAAAATACATTTCCCCTGCCTACTACATAAAAGAAAGACTCTTCTCAGAATTATAAAATTAAACTTCTCAATATATTTTTCTAGCCATTCTGTGTCTCTCCAGCTTTGATGAGGAGAT…	1081-362	239	Transcription repressor MYB5	N
PgMYB04	comp108123_c0_seq1	299	ATTTTACAAAACCAATTAACTTTTTTTTTTGGGTGTGCATATCCTTGTGTTAAACGTGAAATAAATTAGATAATCTAGTCATGGACAAACATCACGAGAAGCAATCTGCTAAGAGGCCCAAGACCAGGAATTCTAGCTCAGAAGCTGAAGTGACCAGTGTTAAGTGGGAGTTCATAAACATGAGTGAAGAAGAAGAAGATCTTGTCAACAGAATGTACAGACTTGTCGGAGATAGGTGGGATCTTATAGCTGGGCGTATTCCTGGACGAAAGCCAGAAGAAATAGAGAGGTTTTGGATA	81->299	72	Transcription repressor MYB5	N
PgMYB05	comp1307314_c0_seq1	221	GACGCTCTTCCGATCTCCGGATTTGGAGATGGAGATGAATTCCTCTGGCGAGGAAACTGTGGTAAAGGTAAGAAAGCCGTACACAATAACGAAGCAGCGGGAGCGGTGGACAGAGGCTGAACACAAACGGTTCCTTGAAGCCTTGAAACTTTATGGCAGAGCATGGCAGCGCATAGAAGAGCATGTTGGGACAAAGACAGCCGTGCAGATCAGAAGTCACG	29->220	63	Myb-like DNA-binding domain	Y
PgMYB06	comp1313422_c0_seq1	241	TGCCAGTTACAACCAAAAGTTTGGACGGCAGCTAAAAGTTGAAGATCTTCCTCTTTTGTCCAGGTCCTCTTCAATATGTGGGGATTAAGACTTCGTTGATAACGGGCAAGGCACTGGAAAGGTGTTCTCTGTGTACCCAACGCAACCGCAATATTAATCCAGTTATGCATTCCTTTTTCTTGGACAGTTAGTATAAGTCTTTTCTCCTCACATGCAGTCCAGGCTTTGTGATTAATCAGTG	170->3	55	Myb-like DNA-binding domain; This family contains the DNA binding domains from Myb proteins	Y
PgMYB07	comp1342974_c0_seq1	227	TGCCTCTTATCTGATCTTCCCTGCAGCTTTTCGGCTATAGCATTCCAATTGTGAGGTCCATAACGCTCCACCAGTTCCTTGAGCTTCTCATCCTCAGCAGGCCTCCAATGCCCTCTTGTGCACATCTTTATAAATATATATATCCTCGATCCCTTGTCTTGGTAACTAATTATTAAAACAAGAACCGTAGCTAATATATTCTAATTAATTAACAACCTTTGAGATTG	125->3	40	'SWI3, ADA2, N-CoR and TFIIIB' DNA-binding domains	N
PgMYB08	comp1372706_c0_seq1	302	CTCTATTTATCACAACGTACCTAGGTACTCTTCAACTAGCTATATATATATATAGTTGCCTAGCTATATTATCTGGAGGCAACGACGACATGGGGAGGCCACCCTGCTGCGACAATGGTGGCGCCAGCGTGAAGAAGGGGCCATGGACGCCGGAGGAGGACATCATCCTTGTCTCCTACATCCAGCAGCACGGGCCCGGGAACTGGCGCTCCGTGCCGGAGAACACCGGTTGGGTTGATGAGGTGCAGCAAGAGCTGCAGGCTGCGGTGGACAAACTACCTCAGACCCGGGATCAAGAGAGG	90->302	70	Transcription repressor MYB5	N
PgMYB09	comp1400015_c0_seq1	351	GGCAACAAGTGGGCCACCATCGCCCGCCTCCTCTCCGGCCGCACCGACAACGCCATCAAGAACCACTGGAACTCCACGCTCAAGCGCAAGTACTCCTCCTCCTCCTCGACATCGGCCTCGGCATCAGCATCGCCGGCTGACGACGCCATGGCAAACGACGACGACGACCGCCGGCCGCTGAAGCGGACCAGCAGCGACGGGTACCCGGGGCTCTGCTTCAGCCCCGGGAGCCCGTCGGGGTCTGACCTCAGCGACTCCAGCCACCAGAGCCTCCCCTCCGTCATGCCGTCCGCCGCCTCGCAGCAGCCACACGTGTACCGCCCGGTGGCGCGGGCCGGCGGGGTGGTCGTG	284->3	93	Myb-like DNA-binding domain	N
PgMYB10	comp141868_c0_seq1	1411	GGTATACTCATGGTGGTCAAATCTTTATTTCTTTACAAAGTCCATCTGAATTCTCAAGGACTAGTTTATATATAGTACAACTAGTAGCCTATTATACATTGCTAAAACATTAAGGAGATATTAAAAATTATACCATAATACAAATAACTACATGCATATGTGTACTTATTACTCTATCATACATACACATGGAGATTACATGTACAAAAGCATAAATCCCAAGGCAGGCATGCACTGATCGATCACTGGTACATATTAAGTCTCGTCTCAGCTAGGATATGACTTGGACGCATGCACGTAAGCATCTTCAGCTAGTTGGCAGCTAGTAATTGACTAAGGAAAGATCGATGATGTATGAAAAATATCATGAGGCACCGGCGACGGCAAGCATCTTCTTGT…	1031-312	239	Transcription repressor MYB5	N
PgMYB11	comp1441312_c0_seq1	301	AGCAAGATGGAGCAGCTTCTCATCCTCTTCCCTTGTCCACTCAGTCTTCTTGATGGAGGGGTCGAGCCACTCGTACCAGCGGGCCTTGCACTGCTTGGCGGACTTGCGGACGAGCAGCGAGGAGATGCGCGCCCACTGGTTCTTGCCGTACTTCATCACGGCCGCCTTGAGGATCTCGTCCTCGGTGTTCTTCCACACCCCGCCCTTGATCATGATCCTCATCTTGCCTCCCCCCTTGCCGCCTCGCTCGGCCTCCTAGATCTCTTCTCCTCCGCAGAGGGCCCCCGGGGTTCCGCTTCCG	7->300	97	Myb superfamily proteins	N
PgMYB12	comp14432_c0_seq1	527	GCTGCTGCTGCTGCTGCTGCTGCCGCGTCCGGTCGATTTTCTTGGGAGGAGCTGAAGCAGAGGAGGAGTGATTGTCATGAACCTTTTTTCTCAAGGTTGTGTTCCAGTAGTTCTTTATTTCATTGTCTGTTCGCCCCGGAAGCCTCCCAGCTATTAGAGACCATCTATTTCCCAAGAGCTTGTGAAGGCGGATGATGAGTTCTTCTTCATCAGGGGAGATGTTGCCTCTCTTGATGTCTGGTCTCAGATAATTCAACCATCTAAGCCTGCAACTCTTCCCACATCTCTTTAAACCTGCTCTTTTGGGGAGGTTTCTCCATCTGCCTTCACCATGGAGCTTAATGTAGTCTCTGAGAATCTTGTCCTCAGCAGAAGTCCATGCACCTTTGTTTAGCCCTA…	427->2	141	Transcription repressor MYB5	N
PgMYB13	comp14718_c0_seq1	3818	GTTAAAGTGACAAAAGAATAAAATGCTAAATTTACACAACAATCATGATGATCAGAAACACAAAAGCAAGAGAAGCACACAGCAAGGCACCATTTAACCAAAAATCCAGCAGGAAGAGGAAGCTGCTGAGTTGAGCATCATCAACATTACCATATTACAATCATCTGTCTGTGAGGTTTCTGCATTGCATAATAAAAACCGGATACATAAATAACAAAGCCCTACCCGACAAACCGCCTTTGTCGCCTCTACCAAACCTACAGCCACTGCGGGCAACATCCAAAAAAAGAACTAAATTAAGTATGACGACGGAGCTGCAGAAAAGAGTTAATCCCACGACAAAAGAAAGCCCTACGACGACGATATGGACAGGAAAGCCATTCGCTTTCCCTGCTGTTG…	3810-514	1098	Myb-like DNA-binding domain	N
PgMYB14	comp1515693_c0_seq1	267	AGATTGACAAACATTGATGAAAACATCAACAAGCTAAGTGGGACCGAGAGAGAAGAAATGGGAAATTTCTGTGGTTCTGATTGGACAAAAGAGCAGGACATGGCATTGCGCAAAGCTTACTTCAGTGCCCGACCATCCCCACATTTCTGGAAGAGGGTTTCAAAAATGGTGCCAGGGAGATCTGCTGAAGATTGCTTCAACAGAATTTATACTGACCTCTCAACACCGACTCCAATTGCCCCACGTCCCAGAGCAAGTAAAACAACA	58->267	69	'SWI3, ADA2, N-CoR and TFIIIB' DNA-binding domains	Y
PgMYB15	comp1880914_c0_seq1	243	TGGCGCTTTCCCAAATTTCTAAACTTGTCCTTCAGATCTACCGTTGATCTCTCCTCAAAGACACCAGGGTAAGCTAATTTGATATCTTTCCAGTTGCCTATGCCATACTTGTCCACCCCTTCCAGCAAGGTTTCTATCTCTATCTTACTCCATTTCTTTCTGATCTTATATGCACATGTAGGAGAAGGATATGGTTTTCTCTCAAATGGATCTAACTTGCGCTTCCGCACTGGCTGATCATCA	100-237	45	Telomere repeat binding factor-like DNA-binding domains of the SANT/myb-like family	Y
PgMYB16	comp1947224_c0_seq1	238	TTATAAGATGCAGATGAAAAGGAAATATAAAGCTAGCACTACAAAGTTCAATGTTATTAAAGGTCAATGGAGTGGAGAAGAGGATCGATTGTTGGTTGAATTGGTAGAGCAGCATGGAAAGAGGAAGTGGTGCTACATTGCTAAGATGCTTCCGGGAAGGTTAGGGAAGCAGTGCAGGGAGAGGTGGCATAACCATTTAAGGCCAAATATTAAGAAAGATGCATGGTCTGAGGAGGAG	8->238	76	Myb-like DNA-binding domain	Y
PgMYB17	comp202937_c0_seq1	924	AACCTGGGCTCGTCCAAGTCCGCCGAGCAGGAGCGCCGCAAGGGGATCGCCTGGACCGAGGACGAGCACAGGTTGTTCCTTCTTGGACTTGAAAAGTATGGCAAAGGTGACTGGAGGAGCATCTCAAGGAACTTCGTGATCTCAAGGACGCCCACTCAGGTCGCCAGTCACGCCCAGAAGTACTTCATCCGCCTCAACTCGATGAACAGGGAGAGGCGGCGATCAAGCATTCACGACATCACCAGCGTGAACGGAGAGGCATCAGCTGCTCAGGGCCCAATCACAGGCACAAATGGGCAGGCCGCAGTCCCTGGCAAGTCCCCCAAGCAATCTCCGCACCAGCCAGGGAACCTGCCTCCAGGCGTGGACGCCTTCGGCACCACCATCGGGCAGCCGGTG…	202-549	115	myb-like DNA-binding domain	Y
PgMYB18	comp20905_c0_seq1	1257	ATGGGGCTTGTGATGTTGCCTTGTTAGAGGATTGTGAGATTTGCTCTCCCTTTGCATGTGTTGGAATATCTACAGCCAGTGGGGCTTGTGATGTTCCTTTGTTAGAGGACTCTGAGGTTTGCTCTCCGTTTTCATGCCCTGAGCCTGTATCCGGGGAGCATCTTTTCCTCGGGTCTGGGATGACGACCGTCTTCCCGAACAGCTTCACGCTTGTTACCTGTACCTCATCAGAAGAATCCTCTTCAGAGGTACCCGTATCTTTGTTTTCCTGATCAGCTTCCTTGTGGGATTGATCTATCCCTGTTTGTTGACCTTCCCCTCCGTTCACCATTGGAAGAACAATATTCTCCTCATCTGACGACTCTGGGGAGGCACTGCGAGATGACGGGTTTGACATCG…	931->2	309	Myb-like DNA-binding domain	Y
PgMYB19	comp24822_c0_seq1	266	GGCTGGCCACCTGCGTCGGCGTCCGGCTCGTCACGTAGTTGCGCGAGATGTTCCGCCAGTCGCCTCGCCCGTACTTCTTCAGGCCCATCAAGAACAGCTTGTGCTCCTCCTCCGTCCATGGCACGCCCTTCTTGCGCTCCTGGTCCGCGCCGCGCCCGCGCTTGCCGTTGCCGCCCGCCGCCATGTAGCAGGAGCGCTTGAACGCCAGGTCGCCGCCGCCGTCCCAGTCGAGGGTGAACCCGGAGGCCGGGGCGCCGGCGTTGGCG	184->2	60	'SWI3, ADA2, N-CoR and TFIIIB' DNA-binding domains	Y
PgMYB20	comp279568_c0_seq1	3633	GTCAAGTTTCTTTCTTCCTACATATGTATATATAAATAACGAAAGAAGAGAATGCTCGGCCATGCATGAACACTAGCCACTAGGGGTGGGTATCAGCGCCAGCATCTGGTTCTTGATGATACCCATGCACATCTCGATCTCCCTGAAGATGGGGACGTTCTGCGAGCTGCACGGTTGCAGCCGCGACAGCGCCGAGTCGAGGATGTGCGCCACTTCCGCAGGGTGATACTGCTTCTCGGTGCAATTCTGTATCATCAGGATGGTCGCTACACAGGACGAAATCAGCTCCGATGGGAACTGGGCTTCGGAGTCGCTGCCGTTGGGCAATACTCTTGGACTGGAAATGTTATTAGTTGCTGCAGCAGGGTCGAAGCGGCCCGAGGCGCTGTTATCTGAATT…	2310-73	745	Myb-like DNA-binding domain	N
PgMYB21-01	comp28128_c0_seq1	3265	AGCGAGCCCCGCACCCGAGTACCCGACATCTCGACCCTTCCCTTCCCTTCCTTCGTCACTCGCGCGCGCACGCACGCACGCACGCTTGTTCCTCCCGCTGCTGGCCTAGCTAGATCCCCAAAGCGGAGGAGTTGGCCGGGAAGCTTCGTCCGGAAGCATCGGCCGGTGGCGGCAGAGAGAGGAGCCGCTGCGCCCGGTGCGGCGGTCGCTTGAGGCCGCCGCGCGGAGGGCGGGCTGGGCGGGCGACGTGGCGACTGGGGTTAGCTTGCTGCTCGCCCGAGGTGTAGGAAGTGTTAAGGGGATACATAATCAGTTTTGAGCTGTGAGGCCTGCATTTGTGCTGCCTGCTGTTTGATTCACGGCCCACTCTTTTCCTCCTACTCATTTAAGCAAAGTACT…	732-2888	718	'SWI3, ADA2, N-CoR and TFIIIB' DNA-binding domains	Y
PgMYB21-02	comp28128_c0_seq2	3354	AGCGAGCCCCGCACCCGAGTACCCGACATCTCGACCCTTCCCTTCCCTTCCTTCGTCACTCGCGCGCGCACGCACGCACGCACGCTTGTTCCTCCCGCTGCTGGCCTAGCTAGATCCCCAAAGCGGAGGAGTTGGCCGGGAAGCTTCGTCCGGAAGCATCGGCCGGTGGCGGCAGAGAGAGGAGCCGCTGCGCCCGGTGCGGCGGTCGCTTGAGGCCGCCGCGCGGAGGGCGGGCTGGGCGGGCGACGTGGCGACTGGGGTTAGCTTGCTGCTCGCCCGAGGTGTAGGAAGTGTTAAGGGGATACATAATCAGTTTTGAGCTGTGAGGCCTGCATTTGTGCTGCCTGCTGTTTGATTCACGGCCCACTCTTTTCCTCCTACTCATTTAAGCAAAGTACT…	732-2585	617	'SWI3, ADA3, N-CoR and TFIIIB' DNA-binding domains	Y
PgMYB22	comp295296_c0_seq1	563	CTGGGCGTGGCTGGCCACCTGCGTGGCCGTCCTGGTGGTGACGAAGTTCTTGGAGATGCCTCTCCAGTCCCCCTTGCCCAGCTGCTTCAGACCCTCCAGGAACTTCCTGTGCTCCTCCTCGGTCCATGGAATCCCTTTCTTGCGCTCCTGGGCCTTGCGGCGGCGGCGCTTGAGCTGCGGCGTGGACGCCAGCTCGCCGTCGTCGGAGGCGTAGCCCTTGTCGTTGCTGGCCTCGCCGGGCAGGAGAATCGGGACGATGGAGGCGCAGGCGAGGTTGGGCATGCTGGTGCTCTTCTTGAGCTCCATGGGCTCCGCGTCATCATCCTCCTCCGCGCCGCGGACCTCGACGCCGAACAGCCTGAAGAGCACCGCCTTCCTCGCGCCCTCCTCCTCCATTCC…	396->1	131	'SWI3, ADA2, N-CoR and TFIIIB' DNA-binding domains	Y
PgMYB23	comp30001_c0_seq1	895	TGCCCCTCCGGGGACGCTGGAGGCGCGGGCGACGGGTACCTCTCCGACGGCGGCCTTCTGCAGTCGTCCGGCAAGCGGCGGAGGGCGCAGGAGAGAAAGAAAGCTGTCCCTTGGACTGAAGAAGAGCATAGGACATTTCTTGCTGGTCTCGAAAAGCTGGGGAAGGGAGACTGGAGGGGTATAGCAAAAAATTTCGTTACTACCAGGACACCAACTCAAGTGGCCAGTCATGCTCAGAAATATTTTCTCAGACAAACTAATCCAAACAAGAAGAAGCGCAGGTCTAGCCTTTTCGATATGATGGCAAGCGATTTGTCACCAGCACCAAATTGCCCCATCTTACCACCAACAATGGCAAAATTTCATGATATGGTAACAATGACTAATCAACTCCAGAAC…	298-846	182	myb-like DNA-binding domain	Y
PgMYB24	comp305383_c0_seq1	507	ATCTCTCCCCCCCTTCTCCCTTTTCGCGAAACCCCCGATTTATTCCCCACGAGCCCGCAGCGACACCAAATCCGCCTCTTCCTCCCGACCTTCCTCCCCCCGTCCCCACTCCTTATCCCGCCGCCGCAATCCGTCCGGCCGACTGCCGCCCCGCGAGCCCCGCGGAGCGCTGTCAAGGTTGCTTTTTTCCTCTTCTTTCGCTCGGGGAACAGGTCCGCGGCCGGCCATGGCGGCGGAAGAGGCGAGCAGCAGCGGCGGGGGTGAGGAGGGGTCCGGCGCCGGGGCCGGCGGGTGGACGCGGGAGCAGGAGAAGGCGTTCGAGAACGCGCTGGCCACGGTGGACGAGGAGGAAGGGGAGGCCATGTGGGACAAGATAGCCGACGCCGTCGAGGGCAAGAC…	363-40	107	'SWI3, ADA2, N-CoR and TFIIIB' DNA-binding domains	Y
PgMYB25	comp306979_c0_seq1	321	GCTGGTTGCACCAGCGGAGGCGGCAGGACTTGCCGGACCGCCCCGGGATGGACTTGCTGATGAGGGACCAGTTGCGCGCGCCGTGGCGCCCCACCAGCCGCTGCAGCGCGTCGTCCTCCTCGGGGCTCCACGGGCCCTTGATCCGGTCCACGTCCCTGCCGCCCCCGCCTCCTCCTGCTCTGCACGCCGCCATGGCCGCCGGTAGATCCTCGGTCGATCGATGTGTGGTAACCGCTACGAGTAGCGAGTGAGGTTACCGATCTGATAATCAACTCCCTTGGTGGTAGTGGGATGGGATGGGGTGTGGAGGAAGGAGACAGA	48-251	67	Myb-like DNA-binding domain	Y
PgMYB26	comp31028_c0_seq1	1369	CAATAACTGACTGATATTTCTTTTTCTTATATAAGAGTTTGCAGTACAACCCTGGAGATCAGCACTAACATTAATGATTCTGTCAACATGCACTGGGCATATCATGTGCCATACAAACAACAGATGCATCCATACATAACATAACTTACAACACAGGGTACATTGGACAGACTACAGACCACAGTTAATCTTAAAAAGAAAAGAAAAGGAAAAGAGGCAAAGCTTATTTTTGCCAGGGCTCATCTAAGTGCAGTTTGTGTGCTGAGGGGGCTCAGGCCTGAGCCCTCGTTGGGAGATTTGCCTGGAAAGCCGATTGTCTATTTTGACCTCCTACCATTTTTAAGGAAAGAGAGGTAGATACCGTATCTTGCTTGGGATCCCCTATGCTTAGCTTCGACA…	1216-272	314	myb-like DNA-binding domain	Y
PgMYB27-01	comp32794_c0_seq1	1319	AAGCCATACACCATCACCAAGTCGCGGGAGAGCTGGACGGACCCGGAGCACGACAAGTTCATCGAGGCGCTCCTCCTGTTCGATCGTGATTGGAGAAAGATCGAAGCATTTGTTGGCTCCAAGACAGTGATACAGATCAGGAGCCATGCGCAGAAGTACTTTCTGAAGGTTCAAAAGAATGGAACAGGTGAGCATCTGCCACCACCTAGGCCGAAGAGGAAGGCGGCACACCCGTACCCACATAACAAAGCCTCGAAAAAGGCCCCTGAAGCTGACTTGCCACAACAACCTCCTCATATCGTGGAGCAAGGATGTGCTATACCTATGGATGCACCTACTGTCGCTACAAACTCAAGTGCAAACGACACATTTCCTTCCTGGGACGATGTTCTTACCCAG…	325-753	142	'SWI3, ADA2, N-CoR and TFIIIB' DNA-binding domains	Y
PgMYB27-02	comp32794_c0_seq2	1289	AAGCCATACACCATCACCAAGTCGCGGGAGAGCTGGACGGACCCGGAGCACGACAAGTTCATCGAGGCGCTCCTCCTGTTCGATCGTGATTGGAGAAAGATCGAAGCATTTGTTGGCTCCAAGACAGTGATACAGATCAGGAGCCATGCGCAGAAGTACTTTCTGAAGGTTCAAAAGAATGGAACAGGTGAGCATCTGCCACCACCTAGGCCGAAGAGGAAGGCGGCACACCCGTACCCACATAACAAAGCCTCGAAAAAGGCCCCTGAAGCTGACTTGCCACAACAACCTCCTCATATCGTGGAGCAAGGATGTGCTATACCTATGGATGCACCTACTGTCGCTACAAACTCAAGTGCAAACGACACATTTCCTTCCTGGGACGATGTTCTTACCCAG…	325-771	148	'SWI3, ADA2, N-CoR and TFIIIB' DNA-binding domains	Y
PgMYB27-03	comp32794_c0_seq3	1235	AAGCCATACACCATCACCAAGTCGCGGGAGAGCTGGACGGACCCGGAGCACGACAAGTTCATCGAGGCGCTCCTCCTGTTCGATCGTGATTGGAGAAAGATCGAAGCATTTGTTGGCTCCAAGACAGTGATACAGATCAGGAGCCATGCGCAGAAGTACTTTCTGAAGGTTCAAAAGAATGGAACAGGTGAGCATCTGCCACCACCTAGGCCGAAGAGGAAGGCGGCACACCCGTACCCACATAACAAAGCCTCGAAAAAGGCCCCTGAAGCTGACTTGCCACAACAACCTCCTCATATCGTGGAGCAAGGATGTGCTATACCTATGGATGCACCTACTGTCGCTACAAACTCAAGTGCAAACGACACATTTCCTTCCTGGGACGATGTTCTTACCCAG…	325-753	142	'SWI3, ADA3, N-CoR and TFIIIB' DNA-binding domains	Y
PgMYB27-04	comp32794_c0_seq4	1205	AAGCCATACACCATCACCAAGTCGCGGGAGAGCTGGACGGACCCGGAGCACGACAAGTTCATCGAGGCGCTCCTCCTGTTCGATCGTGATTGGAGAAAGATCGAAGCATTTGTTGGCTCCAAGACAGTGATACAGATCAGGAGCCATGCGCAGAAGTACTTTCTGAAGGTTCAAAAGAATGGAACAGGTGAGCATCTGCCACCACCTAGGCCGAAGAGGAAGGCGGCACACCCGTACCCACATAACAAAGCCTCGAAAAAGGCCCCTGAAGCTGACTTGCCACAACAACCTCCTCATATCGTGGAGCAAGGATGTGCTATACCTATGGATGCACCTACTGTCGCTACAAACTCAAGTGCAAACGACACATTTCCTTCCTGGGACGATGTTCTTACCCAG…	325-771	148	'SWI3, ADA4, N-CoR and TFIIIB' DNA-binding domains	Y
PgMYB28-01	comp32871_c0_seq1	1508	TTTTTTTAATTAAAGAAGTCCAAAAATAAATGCCATTAATTATTTCCACTATTAACATGAATCAGGCATTTACAATATCTTGCAGTACTAAGTAGACAATGAGCTTCTTTATTACTGCATCAACATTTATTATATGATCTTCTTCTCAAACCAGTAATTAAAGCTCAGTAATAAGGTACGTAGAGCAACATATCAAGTCGAAAAAGATTACAAAGTAGTACTTTGAACTAAAAAAAATAGCTACATTGACTAGTTTAATTTTACCAATTAATATTACTTTCATCACCCAAGTGATATGACCATAGAAATTCTTCCTCAATAATAGGAGAAGGTGAATATAAAAATCCAGGATCCGTTAATGGTGGGCTCATGAAATTTGCCAAAGATTCAAATGAAGTA…	671-261	136	Myb-like DNA-binding domain	N
PgMYB28-02	comp32871_c0_seq2	1126	TTTTTTTAATTAAAGAAGTCCAAAAATAAATGCCATTAATTATTTCCACTATTAACATGAATCAGGCATTTACAATATCTTGCAGTACTAAGTAGACAATGAGCTTCTTTATTACTGCATCAACATTTATTATATGATCTTCTTCTCAAACCAGTAATTAAAGCTCAGTAATAAGGTACGTAGAGCAACATATCAAGTCGAAAAAGATTACAAAGTAGTACTTTGAACTAAAAAAAATAGCTACATTGACTAGTTTAATTTTACCAATTAATATTACTTTCATCACCCAAGTGATATGACCATAGAAATTCTTCCTCAATAATAGGAGAAGGTGAATATAAAAATCCAGGATCCGTTAATGGTGGGCTCATGAAATTTGCCAAAGATTCAAATGAAGTA…	1058-261	265	Transcription repressor MYB5	N
PgMYB29-01	comp33095_c0_seq1	2087	ATCTTTCAGAAAGGGTGAATAAATCCACTAGAAGTCAACACTAGAAAGTTGTTAAAGTCAACACTGATGCTGCTATCAATGCAAATGGTCTTGTTTTAAACTCAAATTGAATTTAACTCGAGTTTCACCTTCTTTATTCTTAAGCAAGCCTAAACTTGGACGACTCGTGCACAACTCTATTTCTTTCCACATGTATCTCTATACATAACAAAATAAAGTTCAAACATCATCATTTGAAGTAGTTGAGCTCATGAATGATGAAATATAAAGGTTTCACACAGAATATTTCTCCCCAAACCACTAAACCATTACAATTTACGTACGTCATTCAATTCAGATAAGAAAGGATTCAGCAAAAGAGTAGTCTAGTTGAACATGCAGATCAATCTCCTCTGGCTT…	1059-334	241	Transcription repressor MYB5	N
PgMYB29-02	comp33095_c0_seq2	1929	ATCTTTCAGAAAGGGTGAATAAATCCACTAGAAGTCAACACTAGAAAGTTGTTAAAGTCAACACTGATGCTGCTATCAATGCAAATGGTCTTGTTTTAAACTCAAATTGAATTTAACTCGAGTTTCACCTTCTTTATTCTTAAGCAAGCCTAAACTTGGACGACTCGTGCACAACTCTATTTCTTTCCACATGTATCTCTATACATAACAAAATAAAGTTCAAACATCATCATTTGAAGTAGTTGAGCTCATGAATGATGAAATATAAAGGTTTCACACAGAATATTTCTCCCCAAACCACTAAACCATTACAATTTACGTACGTCATTCAATTCAGATAAGAAAGGATTCAGCAAAAGAGTAGTCTAGTTGAACATGCAGATCAATCTCCTCTGGCTT…	1182-334	282	Transcription repressor MYB5	N
PgMYB30	comp341574_c0_seq1	1233	TCTGGTTTTTACATGGACGGGACCCAAGAGCAGCAGTACGTACTACACACATCAACAACGTATCCACAATTAGCACTACCTGCACGCGACTTTACAAGCCTTGTCCATAGTCTTATCTCCATTTGCATTGGTTGGACAGGTCAGGCTTAGGCAGCAGACACAGCCTGATAAGTGATAGAATAAAAAATAAAAACTGGGTCGAGCGTCCTGGGTCTCCTCTCCTGCCGGCGACGTCGTTGACGTCATGTTCCGATGGACGGCGGCGAGAGAGACATGCCCAGCTCCAGGTCCAGCGGGGAGCAGTGGTGACCGTGCCCGTGGCCATGAGGAGGCTGCTCCATCAGAACCGCCGGGAATGGCGCCCTCGGTGACTCCGACAAAAGTGGAACCCCCGCCATC…	1103-243	286	myb-like DNA-binding domain	Y
PgMYB31-01	comp34524_c0_seq1	1311	GGAGCATATGACCAAACTTGCATTAGAGTACATACAGGAAAAGGCGGCAGGACGAGATACACATTATTCCCTGACTTCAACACAGGACAGTATCCAAAATGCACCAACTCAAAATCATTCCTAGGCAATGAAAGGCATGCCCTCTCAGGTACAACCAACGAATTGATTCGAGTTATGATACAACAGAGACAACACGCGGACAAGAAGACAACAGGCTGGGCCAACGCTTCCATCCATCCATGTACAAGAGAGCAGATGTCGGCGCGCAGCTGACGGGGTCGACAACACCATCAAAACTCCCTGTGCGCCACTTGCAGTATTGTGAGCGCCTCTCCTCTTGAACATCGCTCGTAGAGCTCTGAGGCGAGCTCGAGGAGAGACTCGGTCTCCTCGGCCATC…	1157-291	288	Telomere repeat binding factor-like DNA-binding domains of the SANT/myb-like family	Y
PgMYB31-03	comp34524_c0_seq3	1227	GGAGCATATGACCAAACTTGCATTAGAGTACATACAGGAAAAGGCGGCAGGACGAGATACACATTATTCCCTGACTTCAACACAGGACAGTATCCAAAATGCACCAACTCAAAATCATTCCTAGGCAATGAAAGGCATGCCCTCTCAGGTACAACCAACGAATTGATTCGAGTTATGATACAACAGAGACAACACGCGGACAAGAAGACAACAGGCTGGGCCAACGCTTCCATCCATCCATGTACAAGAGAGCAGATGTCGGCGCGCAGCTGACGGGGTCGACAACACCATCAAAACTCCCTGTGCGCCACTTGCAGTATTGTGAGCGCCTCTCCTCTTGAACATCGCTCGTAGAGCTCTGAGGCGAGCTCGAGGAGAGACTCGGTCTCCTCGGCCATC…	1073-291	260	Telomere repeat binding factor-like DNA-binding domains of the SANT/myb-like family	Y
PgMYB32	comp35133_c0_seq3	1342	GTTTATAACCTCCAGCTCCAAAGCCTTGACGATGGCTGCCTCCCACCCCTCTTCCTCCTCCTCATCTCATGCCACCCTCGCCTAGAACCCCTCCGCCTCCCGATCTCCGGTGCAATCTTACGCCTACTCCCCGCGCCCCGATCGCCTCCTGACCCGCGTCCTATCGGATCCTCCGCCGAATTGCCGGACGAATCCATCGAATTGCCCCCATCAATAACGCCGCTGCCCTAGAGGTGGCAGGACGAGACGAGACCCTTGGGGGTTGGTTGTTGCGGGGGCGCGGTTTCTGGCCGCGCCGCGGTGCTCTAAGTGCGTGGGATGGGTGCGCCGAAGCAGAGGTGGACGTCGGAGGAGGAAGCCGCGCTCAAGGCCGGCGTGGCCAAGCACGGGCCAGGAAAG…	319-1212	297	Telomere repeat binding factor-like DNA-binding domains of the SANT/myb-like family	Y
PgMYB33	comp35747_c0_seq1	360	GCTGAGAAGAAAGGAGGGCATATAGAAACAGCTGATAACAAGGAGATTCGTTCCATAGAAGCAGACGATATTTGCAGAACTGATGCCAAAACGAAAACAAAGCGGGGTTTGAAGCGGAAGCATCATCGAGCATGGACATTGTCCGAAGTTCTGAAGCTGGTCGATGGCGTGGCTCAGTTCGGGCCTGGCAAATGGTCTGAGATTAGAAGACTATCCTTTGCCTCATATTCTTACCGCACCTCAGTGGATCTCAAGGATAAGTGGCGCAATCTGCTAAGAGCCAGCCAGACACAGCTTTCGCCGGAAAACGATGGTGTTTGTCCGCGGAAAAGCAACCCTTCGATCATACCAATACCACCG	139->2	45	Telomere repeat binding factor-like DNA-binding domains of the SANT/myb-like family	Y
PgMYB34	comp39244_c1_seq1	367	AGAGGATGTTGCAGATTTTAACTCAGGTGCCGCAGCACCAAATACTGGAGCAGGATGTTGAGTGCTTTGTTGTGAAGCTCCTGATCTTAATGTAGACAATCCACCAGGCTTCCCCATAGGCATATCAAGAGCCATAAAGAATGCCTTTTGAGTAGCTTTCATATCATATCCCCCGGTGACTGGTTTAGCTTTAGCAGGCTTGGTTGTTGCTTGACGCTTGGAAATTACTGCCCATCTCTGAGATAATTGACCATAAGTTCTTGTGCTATCGAAGTTATATTTACGCAGAATGTCCAGCCAATTTCCTTCACCACACTTATGTACACCAGCCATTAACTCTGCATCCTCATCCTTAGTCCATGCTTTA	333->1	110	Telomere repeat binding factor-like DNA-binding domains of the SANT/myb-like family	Y
PgMYB35-01	comp41454_c1_seq1	459	GATGTGGGTGTTCCAGTAGTTCTTTATCTCGTTATTTGTTTCCAAGTATGCTATGAAGATTGATAAAAAGTTCATCTTCTTCTTCAGTAAAATTTCCACTCGGTAATTTATCCATCTTAGTCTGCAACTCTTGCCACATCTAAGTAAGCCAGCAGCTTTGGGCAGAGACCTCCAAGAGCCTTCACCATGAGCTTTGATATACTTTACAAGGCGGTCATCTTCTTCTTTGGTCCACGCCCCTTTATTGGTGTGATCTTTTTTATCACAGCAAGGAGATCTGCCCATTTAGGATGTTGATTTTGGGAAACAAAAAATGATAGGAAGAGTGGGATGTTATTTTGGGACAAGAATATTGGAAGAGTGGGGATATAAATGGGGAAGGAAGTAGAAGAAAGTCTT…	285->1	94	Myb-like DNA-binding domain	N
PgMYB35-02	comp41454_c1_seq2	497	GATGTGGGTGTTCCAGTAGTTCTTTATCTCGTTATCTGTTCTTCCAGATAAACGAGCAGCAATAAGAGACCATTTGTTTCCAAGTATGCTATGAAGATTGATAAAAAGTTCATCTTCTTCTTCAGTAAAATTTCCACTCGGTAATTTATCCATCTTAGTCTGCAACTCTTGCCACATCTAAGTAAGCCAGCAGCTTTGGGCAGAGACCTCCAAGAGCCTTCACCATGAGCTTTGATATACTTTACAAGGCGGTCATCTTCTTCTTTGGTCCACGCCCCTTTATTGGTGTGATCTTTTTTATCACAGCAAGGAGATCTGCCCATTTAGGATGTTGATTTTGGGAAACAAAAAATGATAGGAAGAGTGGGATGTTATTTTGGGACAAGAATATTGGAAGAG…	323-24	99	Transcription repressor MYB5	N
PgMYB36	comp41620_c0_seq2	541	CTGGAACAAAGCGAATTCATATTTTTGTTTATTGAGCACATGTTCCTCCTTTTTCTTGAGGTTTTCTTATGTACATCCATGCTTGGTACAGAACAAGTTGCTTTTTAGCATGGCTGAGAAGATAGGACGAGTAAGATCAACACAGGTTTTTGATGGACATGAAAATGCATCCTATATGTCAATCTAGTTTACTGCATGCATCCTGTTTTCATTTTCATTGGTCCTGGTGCCTTTTTGCCCAGAACATCTCTACTTCTTCTGCTGTTCTTCCGGGGATTCTTCCAGCTATAAGTTCCCACCTGTTCCCGACAAGCCTGTGCATTCTGAAAACAAGATCTTCCTCTGCTTCTGTGAAATCAACAAAATGCTTTGCGGTGCTATTAACTTCTTTTCTTTCAC…	153-464	103	Transcription repressor MYB6	N
PgMYB37	comp42720_c0_seq2	1153	CACCCTCCATACTAATGCAAACGTAGCTACTGGCAATTCTGGCAAGCATACATATGTATATGCAGACATAGCTACATAGGTAGTGGAAATCTGTTAAGCATATATATGTATCTTAGTAACCTGACCTCGATCCTGACAGCTTGAACCTTCAATAGCAGGAACGTTCTCCATTACCATAACCAAATTGTGGAGCTAACATCTTGAGATCACCATTGTCCATCTTCCAGACTACCTCAGGAGGGCAGTAGCGATCTCCCATAGGAGATGGCAGCAGAGGACATGGGAGATTGCTGCATGCTTTATCATCAATGGGCAGCATGGCCGGTGCCTCAATCTCCTTCCATATCTGGTCCATAGAATATCCATCCATGACACTCTGGTTGCTCTTAAGTACACTTG…	670-149	173	Myb-like DNA-binding domain	N
PgMYB38	comp43302_c0_seq1	1026	GAAACAAATGGGCATCAATTGCAAAACTCCTACCAGGTAGAACTGATAATGCAATAAAGAACCACTGGAATTCTACATTGAGGCGAAGATCTGTGGGTTGTAGCAGGTTTAAACCAGCATCTCACAACATGGTGGAAGATGGCAGCCTTGAGAGGACAAAGGTATCTGCAGAAGAAACCTTCTCATACAGAAGCCCCAATTCATTCAAGCTCCCAGATGTAACAGATGAAAGCATGACGCAAACATATGAGGATCATTGTGTTGCTGAGAAAGACAATTCTACCCTTTTTCTTCCAGGAGCACATATTGGTGCGTTTAGCGTTTCTAACCCTCAAAATGGCTCAAAAGCTGGTTCTGTACTTTCGATGATAGTTCCAATACAGGGGCCTTTGCTCCAGG…	129-830	233	Myb-like DNA-binding domain	N
PgMYB39	comp44070_c0_seq1	1119	GGATTGAAGAAGGGGCCATGGACTCCAGAAGAGGATCAGAAACTGGTTGATTACATTCAAAAGAATGGCTATGGCAATTGGAGAACTCTTCCTAAGAATGCTGGGCTTGGAAGGTGTGGAAAGAGTTGCCGTCTTCGATGGACTAATTATCTGAGGCCTGATATCAAAAGAGGTCGATTCTCTATTGAAGAGGAAGAAACAATTATTCAACTACACAGTGTTTTGGGAAACAAGTGGTCAGCAATTGCAGCTCGTTTGCCAGGAAGAACCGATAATGAAATCAAGAATTACTGGAATACTCACATTAGGAAACGACTTCTCCGAATGGGAATCGACCCGGTTACACACAGTCCACGACTTGATCTTCTTGATCTCTCCTCCATTCTAAACTCATCTTTT…	325-999	224	Transcription repressor MYB5	N
PgMYB40	comp44440_c0_seq2	607	TAAGAATACGGTTATCATTTTACTCTTGACATATACAGAGAGGGAGGGAGAACAACCCCAAAAATAATCGAGAGGGGGAAGAAGCAGCGATGATTCAGATGAAGGAAACGGCGGAGAAAAATGATGCCGTACTCCTAGATACCGCGGCGGCGGCGGTTGTTGCTGAAGGTGACAAAGAGGGAAAGAGTGGAAGCAAAGTGAGGGGACCTTGGTCACCTGAGGAAGACGGGGTATTGTGTGAACTTGTAAGCAAGTTGGGGCCGAGGAATTGGAATCTGATCGCCCTAGGAATTCTGGGGAGGTCTGGGAAGTCGTGCCGTCTTCGGTGGTGTAATCAGCTGGACCCTTGTGTTAAGCACAAGCCCTTTACTGGTAACTAACCCAATAAATTGGAGCCAT…	90-380	96	SANT SWI3, ADA2, N-CoR and TFIIIB'' DNA-binding domains	Y
PgMYB41	comp4491_c0_seq1	1944	CGTCAGCATAAATTCATAACCAATATAGCAGGCATCAGCTAGAAGTATACTGTATGCAGGAGAACATCATCGCGATAAATCATAAGGTAGGTAGGTAATTTTCCATAACTCAAAATTTTGATCTAAGCTTCTATCTTTCTCTCCCTCTCTCTCAATAGCTGCCTCGATCATCAGCGACTTCAGGGACTCGCTCCTGGTAACAAACCAGCTGGGTCTTGACGACGAAGCCTCGTCTCCACCATCCAGAAAGTCAGCAGCAAGCGAAACCCAGGGTCTTCAAAAGGCAATCGACCAATCTTCTTCTTGTGTGGCCTCAGTGGTGATCTGTTTCTACTCCGCTTTCTTGGTCCGGAAGTTCGACCTCATTGACGCAACCTTTTTCTTGCACTGCACCACTGT…	1818-331	495	'SWI3, ADA2, N-CoR and TFIIIB' DNA-binding domains	Y
PgMYB42	comp45193_c0_seq1	578	GTTCTTGATCTCGTTGTCGGTGCGGCCGGGGAGCTTCCTAGCGATCCTGGACCACCGGGAGCCCCACTCGGCGTGGAGGCTGAGGATGAGCCGCTCCTCGTCGGCGGTGATGCGTCCGCGCTTGAGGCCCGGGTGGAGGTAGTTGACCCAGCGGAGGCGGCAGCTCTTGCCGGTGCGCCGGAGACCTGCATGGAGCACAGCCGAGAACACGCCGGAGGAGGGGAGGGAGAAGAAGAAGATTAATGGTGACTGGCCGTAGAGGTCAGGTTGGATCGATCACCCGCCACCGCGCAAACCTGAGACCTGAGCTAAGAAATCCCAACGGCGTTCGCCGAGCAAGCGCACGAACCATACCAGTTGGGCGTCCTCGTTCTCCGTCCACGGCCCCTTCCGAGCCGC…	243-524	93	Transcription repressor MYB5	N
PgMYB43-01	comp46051_c0_seq1	1371	TTTTAAACCTCAAGATATAAAATGTAAAAGAGTATATACTTTGGGGGTAAGATATGCATTCAACCCCTACCCCCACTAACCACCAATTTACCACTTTCCTTTGGATTATTGCTTGGTTCTCAATAAAACAAATTGGTAGTTGGGCGATTCAATACAAAAAAATAGATTAAAGCTGAAAATATATGTTAAATACGCGTTTGTCTCTAGAAGAGCTTAACCTTAGCTTTCTAGTAATATCGTCAGTCTCCTAATTCCCAAAGCCAATGCAGCTTCATCTCCTCTCCTTCATCCCATGGTAGTGTGAGGCCTCCAACAGGAGCAGCTTCCAAATCACAATCAAACCATTCATCCTCATGAAAGCATGAATTCATCGCGTAGCCTACTTCCTAGTACTGTTAT…	1284-562	240	Transcription repressor MYB5	N
PgMYB43-03	comp46051_c0_seq3	1231	TTTTAAACCTCAAGATATAAAATGTAAAAGAGTATATACTTTGGGGGTAAGATATGCATTCAACCCCTACCCCCACTAACCACCAATTTACCACTTTCCTTTGGATTATTGCTTGGTTCTCAATAAAACAAATTGGTAGTTGGGCGATTCAATACAAAAAAATAGATTAAAGCTGAAAATATATGTTAAATACGCGTTTGTCTCTAGAAGAGCTTAACCTTAGCTTTCTAGTAATATCGTCAGTCTCCTAATTCCCAAAGCCAATGCAGCTTCATCTCCTCTCCTTCATCCCATGGTAGTGTGAGGCCTCCAACAGGAGCAGCTTCCAAATCACAATCAAACCATTCATCCTCATGAAAGCATGAATTCATCGCGTAGCCTACTTCCTAGTACTGTTAT…	1113-562	183	Transcription repressor MYB5	N
PgMYB44	comp46107_c0_seq1	538	GAGACCGCCACCGGCACCGGCACCCAACGGGACCTGGCACGCCGCGCGCCCTCTGGCCTCCGTGCGTCCCCCATGGTCTCCACGAACCCGCCGCCGCCGCCGGCGCTGTCCGAGGCGGCCGCCGCCGTGTCGGGCGACGACGCCAGCAAGAAGGTGCGGAAGCCCTACACCATCACCAAGTCGCGCGAGAGCTGGACGGAGCAGGAGCACGACAAGTTCCTCGAGGCCCTGCAGCTCTTTGATCGTGACTGGAAAAAGATAGAAGCTTTTGTTGGTTCGAAGACTGTCATCCAGATAAGGAGCCATGCACAGAAGTATTTTTTGAAGGTTCAGAAAAATGGAACCAGCGAACATGTCCCACCTCCACGACCGAAGCGTAAAGCTGCCCACCCATACCCT…	73->537	154	myb-like DNA-binding domain	Y
PgMYB45-01	comp47148_c0_seq1	400	AGCGAAATCGTTACCCCATAGACCTCACGAGGCCATATACCATCGAGCGCGTATATTACTCTATAGGAGTGCTGAACGTAAATGGACAGATGACGAAAAAGAGCAGATTCGGCGGTTTGTCGAAAACAATGGAGCGGATTGGAAGACATTGGCACGGGAACTTGGAAAGAGTGAGATCCACGTAAAAGATACTTGGAGAAGAATAAAACCTAAGAAGAAAAAAGGTGCTGATGATGAAGAGGATGCCAGCGGTGGTGAATCTGAACTTGTACATGGACATCGGTTTACCACAGAGGAAGATGCCATCCTCATGGAAGCTATGAGGGATTACGCAGAGCTGAAACAACTGGGAGAGAAAGGCTTAGAGATGATTGGGTCTTGTAGTAAATACCCAGAGCTC	312-61	83	'SWI3, ADA2, N-CoR and TFIIIB' DNA-binding domains	Y
PgMYB45-02	comp47148_c0_seq2	1207	GAAGAAAAAGAAGGAAGAGAAAGAAGCTGAGAAGACTGGGCAGCAGAAGCAGACATTTGATACTACTGTTGAAAATTCAGGGGCAGAGTATGCAGAGGGAGACAAGGTTGAGGGAAAACAGTCTAGCAAGGCAAAGAAGAGCAAACGCAAGAATGATGATGGTGCACCTGCTGCTGATCAAACCGTGACAAGAGAATATAAGAAGAAAAAGAAGGAGCATTCAGTTGTGCTGGAAGAGAGCAGCCAAACCGAAAATACCAATGAAGGTGAGAATAGAGAGATTAAGAAGGGAGGAAAGGAAAGGAGTAAAGCGAGTCCAGACTTTAGTGAGAACGCATCTGCTGGGGGAGAGGAAGCTGGTGTAGATGGTAATGATGATAAGAAGAAAAAGAAGAGCAA…	485->1207	240	Myb-like DNA-binding domain	Y
PgMYB46	comp515245_c0_seq1	1106	GAGATTTATTCTTATGTTCATTCTTATTTCATACATTCCATACTATATACAACCATATCATTTAATTAATTTGTCTGTCACAGTCGTCTATCTCACTCTTCTGTAGTAGTATCTTACTAGTACGTACTACGCACAATCTCCCTCTCGTCAGCTTTATCATCCCACAGCCACGACAACATCTTGTCTCACTGGGTGTTCCATAATTCCAGTCCTTCAACACCACCATGATCCCAATCCCAATTATGATCCCAATTAGCCCAGCCCATCATTTCTAATTCTTCATTTATTATGAATGAATTAGTTGAAGAACAATAGTAATAGTAGCATTGATCAGAATTAATCTCTGGATTATTTGATACTGAACTCAGCTGCAGGTAATTAGAAATCTTTAGATCTTCT…	791-186	201	Transcription repressor MYB5	N
PgMYB47-01	comp51882_c0_seq1	613	GGAAATTAAATTACATCAAGATAGGGGGAGCAAGTTACAACCGCATAGCATAGAATTTGCCCAATTTTTATGCGTTTTACACCAGGCTATATATATAATAATATAATGGCACACCATCACCACTGAAATATTAAATTAAAAACAAGACAAAAATATAGATAATTTTGGCGCTATCCACTTTTTACATACAGGGTTTTTGATAGTTGACACAGAAAGCCAGCAGCCATTGCTTCACTACTACAACCTTAGGTTCTTGAAAAGCCTCTGTTCATTACCAAATCCTCTGGTGTTGGTTCCATTGGATCTGTAAGGGGGTAATGGTACTTGATCAGATTCTATTTGCATTATATCCTTCACCAGGACGTCATAGTGCCTTTTCACTTCCTCTGCTGATTTCCC…	525-238	95	'SWI3, ADA2, N-CoR and TFIIIB' DNA-binding domains	Y
PgMYB47-02	comp51882_c0_seq2	646	GGAAATTAAATTACATCAAGATAGGGGGAGCAAGTTACAACCGCATAGCATAGAATTTGCCCAATTTTTATGCGTTTTACACCAGGCTATATATATAATAATATAATGGCACACCATCACCACTGAAATATTAAATTAAAAACAAGACAAAAATATAGATAATTTTGGCGCTATCCACTTTTTACACTTCTGCGCCATTTTTTTACAGGGTTTTTGATAGTTGACACAGAAAGCCAGCAACCATTGCTTGCTTCACTACTACAACCTTAGGTTCTTGAAAAGCCTCTGTTCATTACCAAATCCTCTGGTGTTGGTTCCATTGGATCTGTAAGGGGGTAATGGTACTTGATCAGATTCTATTTGCATTATATCCTTCACCAGGACGTCATAGTGCCTTTT…	546-259	95	'SWI3, ADA2, N-CoR and TFIIIB' DNA-binding domains	Y
PgMYB47-03	comp51882_c0_seq3	600	GGAAATTAAATTACATCAAGATAGGGGGAGCAAGTTACAACCGCATAGCATAGAATTTGCCCAATTTTTATGCGTTTTACACCAGGCTATATATATAATAATATAATGGCACACCATCACCACTGAAATATTAAATTAAAAACAAGACAAAAATATAGATAATTTTGGCGCTATCCACTTTTTACATACAGGGTTTTTGATAGTTGACACAGAAAGCCAGCAGCCATTGCTTCACTACTACAACCTTAGGTTCTTGAAAAGCCAAATCCTCTGGTGTTGGTTCCATTGGATCTGTAAGGGGGTAATGGTACTTGATCAGATTCTATTTGCATTATATCCTTCACCAGGACGTCATAGTGCCTTTTCACTTCCTCTGCTGATTTCCCACCTACTGCCCTG…	512-246	88	'SWI3, ADA3, N-CoR and TFIIIB' DNA-binding domains	Y
PgMYB47-04	comp51882_c0_seq4	612	GGAAATTAAATTACATCAAGATAGGGGGAGCAAGTTACAACCGCATAGCATAGAATTTGCCCAATTTTTATGCGTTTTACACCAGGCTATATATATAATAATATAATGGCACACCATCACCACTGAAATATTAAATTAAAAACAAGACAAAAATATAGATAATTTTGGCGCTATCCACTTTTTACATACAGGGTTTTTGATAGTTGACACAGAAAGCCAGCAGCCATTGCTTCACTACTACAACCTTAGGTTCTTGAAAAGCCAAATCCTCTGGTGTTGGTTCCATTGGATCTGTAAGGGGGTAATGGTACTTGATCAGATTCTATTTGCATTATATCCTTCACCAGGACGTCATAGTGCCTTTTCACTTCCTCTGCTGATTTCCCACCTACTGCCCTG…	512-246	88	'SWI3, ADA4, N-CoR and TFIIIB' DNA-binding domains	Y
PgMYB47-05	comp51882_c0_seq5	634	GGAAATTAAATTACATCAAGATAGGGGGAGCAAGTTACAACCGCATAGCATAGAATTTGCCCAATTTTTATGCGTTTTACACCAGGCTATATATATAATAATATAATGGCACACCATCACCACTGAAATATTAAATTAAAAACAAGACAAAAATATAGATAATTTTGGCGCTATCCACTTTTTACACTTCTGCGCCATTTTTTTACAGGGTTTTTGATAGTTGACACAGAAAGCCAGCAACCATTGCTTGCTTCACTACTACAACCTTAGGTTCTTGAAAAGCCTCTGTTCATTACCAAATCCTCTGGTGTTGGTTCCATTGGATCTGTAAGGGGGTAATGGTACTTGATCAGATTCTATTTGCATTATATCCTTCACCAGGACGTCATAGTGCCTTTT…	546-259	95	'SWI3, ADA5, N-CoR and TFIIIB' DNA-binding domains	Y
PgMYB47-06	comp51882_c0_seq6	625	GGAAATTAAATTACATCAAGATAGGGGGAGCAAGTTACAACCGCATAGCATAGAATTTGCCCAATTTTTATGCGTTTTACACCAGGCTATATATATAATAATATAATGGCACACCATCACCACTGAAATATTAAATTAAAAACAAGACAAAAATATAGATAATTTTGGCGCTATCCACTTTTTACATACAGGGTTTTTGATAGTTGACACAGAAAGCCAGCAGCCATTGCTTCACTACTACAACCTTAGGTTCTTGAAAAGCCTCTGTTCATTACCAAATCCTCTGGTGTTGGTTCCATTGGATCTGTAAGGGGGTAATGGTACTTGATCAGATTCTATTTGCATTATATCCTTCACCAGGACGTCATAGTGCCTTTTCACTTCCTCTGCTGATTTCCC…	525-238	95	'SWI3, ADA6, N-CoR and TFIIIB' DNA-binding domains	Y
PgMYB48-01	comp53741_c0_seq1	1346	TCCAACTTATTGAATTCATAAGCCCTTAAAAAATTTTGGGTTCTCATTAAAAAAATATATCATTAACATATAGTTGTTCATTCAAATTATTAGGAAAATAAGGAGAAGAAAAATGAAGAAGTTTCCCTCTTTAGAATAATGTACTTACTGAACAATTAATAACATGAGTACTTACTACTTAGTAGAGATAAAGATTAAGTTAAACTGATTTCTCTAGTGATATATAAGTTAAACTGATTAAGTGGCAACTCTCGGATGATTTATTTTGGTGGATTGGGTTTGGAGCAGGAGTTTAAGCTCTAAATCAGGAGTTGTAGCTGAAGAACTCACTGATTTGTATGGCCAAATGGAAATGGAATGATGGTGAGATACTGGTTGAGAGTAGTCGATTTCTTGGTT…	1074-238	278	myb-like DNA-binding domain	Y
PgMYB48-02	comp53741_c0_seq2	1187	TACTTAGTAGAGATAAAGATTAAGTTAAACTGATTTCTCTAGTTATATATTCGAGTCAAATAACACTAATAGCTCCGGTTAAGTGGCAACTCTCGGATGATTTATTTTCGTCGATTGGGTTTGGAGCAGGAGTTTAAGCTCTAAATCAGGAGTTGTAGCTGAAGAACTCACTGATTTGTATGGCCAAATGGAAATGGAATGATGGTGAGATACTGGTTGAGAGTAGTCGATTTCTTGGTTTCTTGTTTCGACTTCTTGTCCACATATATTGAGGTCTATCATTGGCAGAATGTTGTTATCTTGATGAGCTTCATCAAATGAGCTTGTTGTTATGCTAAGATATTGTTGAGCTGCAGTTAAATCACTTGGCTTCAGATTTGAAGTACTAACCATGTCAAA…	915-79	278	myb-like DNA-binding domain	Y
PgMYB49	comp54105_c0_seq2	595	CATACTTAACCATATATTATTCTATCTTAATCTCTTTGTAGTAAACTATCAAATACACTTTTAATTTAACTTAAATTCAATCAATTAATGAGTATAAATTAAACTCAAAATTGATCAAAAGTCATAAAAGAAAAGGTGGAATTTAACAAATCCAAATCATTTGATATGTTAGGATTTATGATTCTCTTTTTCAGCAGCAGCAGCAATTGAAGGAGAAATGGGATTGTTCATCTTCAGGTGGAGCTAGGTTCAGATCGATCAGGTAAGAAGGCAGTAGCATTAATTATATTATCGTCCAACTGGGATTTCAAAGCTTCACATCCATAACTTTCTTCTCTACAATCAGATCGTGTTGCACTACTAGTACTACTATGATGATCAGATTCAGAGCCATGATGA…	473-234	79	Transcription repressor MYB5	N
PgMYB50	comp54737_c0_seq1	1150	TAAAACTATTCTCTCATAAACACACAAAAAAGAAAATGTTCCGAGAACGAATTATGGGACGTAAGGTGAGAGTTCAAAATTCAAACTACGAGTAGATGTGGTAACAGTGACGAGACCGAGTAAAATAGAAGGCTGCAAATTTTTGTTCTCTCATAACTATCTTGAGCAAAATTTGAAGTACATAAAGATGGAAAGTTAACCAAAAAGAAAAAAAAAAAGCTTAAAATTGTATTGTGGAAAAATTTCCATGACTACTCGGGAGATAAGCATGACCAGGCTTTGGATAATTCATTGCAGGAAAGAATACTGCTGGCACAAACTTAGCTGCAGGGAAGCTTTGTCCAACAGGAGGGACTCCAATCATGTATGGCGGCATTAGACAAAAATCCGGAACATAAG…	1030-221	269	'SWI3, ADA2, N-CoR and TFIIIB' DNA-binding domains	Y
PgMYB51-02	comp54930_c0_seq2	557	GTTCATGTCAATTATTTTAGAGCTTCAAAGTCAGAAAGGAATAAAGGAAATGGGAAGGCCTCCTTGCTGTGAAAAAGTTGGAATAAAGAAAGGTCCATGGACTCCTGAAGAAGATATTATCTTAGTCTCCTACATCCAAGAACATGGCCCCGGAAATTGGAGATCCGTTCCTACAAACACCGGGTTGCTAAGGTGCAGCAAAAGTTGCAGACTTAGGTGGACTAATTACCTGAGACCTGGAATCAAAAGAGGCAACTTTACTCCCCATGAAGAAGGAATGATCATCCATCTCCAAGCTTTACTTGGTAACAAATGGGCAGCCATAGCTTCATACCTTCCACAAAGAACAGATAATGATATAAAGAACTACTGGAATACCCACTTAAAGAAGAAGCTCAA…	5->556	183	Transcription repressor MYB5	N
PgMYB51-03	comp54930_c0_seq3	546	GAGAGAGAGAGAGAGAGAGCTAGGAGAATTAAGAAGCCATGGGGAGGCCTCCATGCTGTGACAAAGTTGGAATCAAAAAAGGTCCATGGACCCCGGAAGAAGACATTGTTTTAGTCTCTTACATCCAAGAACATGGTCCCGGAAATTGGAGATCTGTGCCTACAAACACCGGGTTGCTAAGGTGCAGCAAAAGTTGCAGACTTCGGTGGACTAATTATCTTAGACCAGGAATCAAGAGAGGCAACTTCACCCCCCACGAAGAAGGAATGATCATCCATCTCCAAGCTTTACTTGGTAACAAATGGGCAGCCATAGCTTCATACCTTCCACAAAGAACAGATAATGATATAAAGAACTACTGGAATACCCACTTAAAGAAGAAGCTCAAGAAGTTTCAAT…	39->545	168	Transcription repressor MYB5	N
PgMYB52	comp55670_c0_seq1	1301	AAAACAGGGTTTGGTGCTGTTTGTTATTTGGGGAAGATGAATAGAGATTTACAGGGTAGGAAGTGTTCACACTGTGGGCACGATGGGCATAATTCAAGAACTTGCCATGGAAAAGGGATTTTTAAGCTTTTTGGTGTTCAAATCAATTTGGGTGGGGATGAAAGGGAATATCAAGTTGAATCATCATCTATGGCGATGATCAGAGAGAGGAGGAATTATGAAGAAGATGAATGTATGAGGAAGAGTAAAAGTATGGATAATCTTGTTCAGGCATGCAATTTTGAGCACGATCATGCTACTGCTGCTGCTGGGTATCTATCTGATGGCGTCATCCACACCAAATCTGACAGAGTTTCTGCTTCACATGAACGAAAAAAAGGGGTACCATGGACTGAGGAT…	37-963	308	'SWI3, ADA3, N-CoR and TFIIIB' DNA-binding domains	Y
PgMYB53-01	comp56183_c0_seq1	1339	CCTCTCCCTCTCCCTCTCCCTCCACCAAGAACTCTCCCCCTGGCCACTGCCTCTGGGTGGGAGCGAGGGAGGAGATCCGTCTCTTTTCTGGCGCCGGCAATCCCAGCAGCAACCGAGGAAGATCGCCTTTTTGTCCCTCAGCCGGCCAGGTCTAGCAGCAGCCGCCGGAGATCGACAGGAGGTGAGCTGAGCGGCGATGATGATGAGGGAGCCGTGGATGGAGGTGCTGCCGCCGGCGGCGATGGGCTACTACGGCGGGCCGCGGGGCTGGTTCACGGGGCAGCCGCGCGCCTGGACGGCGGACGAGAACAAGCAGTTCGAGCGGGCGCTGGCCGGGCTCGACCTGCGCAGCCCGGACTGGGACAAGGTGGCGCACGCCACCGGCAAGACGGTCCGCGA…	197-871	224	'SWI3, ADA2, N-CoR and TFIIIB' DNA-binding domains	Y
PgMYB53-10	comp56183_c0_seq10	1316	CCTCTCCCTCTCCCTCTCCCTCCACCAAGAACTCTCCCCCTGGCCACTGCCTCTGGGTGGGAGCGAGGGAGGAGATCCGTCTCTTTTCTGGCGCCGGCAATCCCAGCAGCAACCGAGGAAGATCGCCTTTTTGTCCCTCAGCCGGCCAGGTCTAGCAGCAGCCGCCGGAGATCGACAGGAGGTGAGCTGAGCGGCGATGATGATGAGGGAGCCGTGGATGGAGGTGCTGCCGCCGGCGGCGATGGGCTACTACGGCGGGCCGCGGGGCTGGTTCACGGGGCAGCCGCGCGCCTGGACGGCGGACGAGAACAAGCAGTTCGAGCGGGCGCTGGCCGGGCTCGACCTGCGCAGCCCGGACTGGGACAAGGTGGCGCACGCCACCGGCAAGACGGTCCGCGA…	197-871	224	'SWI3, ADA3, N-CoR and TFIIIB' DNA-binding domains	Y
PgMYB53-11	comp56183_c0_seq11	817	GTCGTCGTCGTCGCTCGTCTCGGTGGAGGAGAGCCCGGAGAAGATGGGCCACGGGTACCTCTCCGACGGGCTCATGGGCAGGGCTCAAGAGAGGAAGAAAGGTGTTCCATGGACCGAGGACGAGCACCGGAGGTTCCTGGCCGGCCTGGAGAAGCTGGGGAAAGGCGACTGGCGAGGCATCTCCCGGCACTTCGTCACCACACGCACGCCGACGCAGGTGGCCAGCCACGCGCAGAAGTACTTCATCAGGCTCAGCTCCGGCGGCGGCAAGGACAAGAGGCGGTCGAGCATCCACGACATCACCACAGTTCACCTGACCGACGACCAGCCTCCCGCGCCGTCCCAGTGATTGATGATCAACCAGTCCAGCGCACCGGCTCAGCGCGGCAACGGGGCAGC…	109-504	131	'SWI3, ADA4, N-CoR and TFIIIB' DNA-binding domains	Y
PgMYB53-02	comp56183_c0_seq2	1396	GTAAGCTAAGAAATCAAAGCCAAAGTTTATCTACTTATCTTGTTGTAGTATTTCAGTTCTTTAATTTCCAGTAAATTGTCTTGTTATCATACTACAATTCATCCTGGTCGTCTCCTCTATCCTCGTCAAGATCAGATTTTTGTCCATCTCTCCTCGTCAGATCCATCGGGATCCTGACAGTCGTGTGTACAGGTGCCCCGCCATGAAGTGCCCTTCCGATTCCTCGGCTGGTCGTGATCCCTGGGCTCCTCCTCCCGCTTCTGGCGGTGGCGGCTCCAGCGAGCCAGCCAAGAAGCGGCAGCGGACCTCGAGCTCGAGCCAGGCTGAGGCATCCTCCTCGTCCTCACAGCCTCCGCCGCAGCAGCCGGGGGACGCGAGAGAGGTGCCGGATCTGGGGGA…	203-928	241	'SWI3, ADA3, N-CoR and TFIIIB' DNA-binding domains	Y
PgMYB53-03	comp56183_c0_seq3	794	GTCGTCGTCGTCGCTCGTCTCGGTGGAGGAGAGCCCGGAGAAGATGGGCCACGGGTACCTCTCCGACGGGCTCATGGGCAGGGCTCAAGAGAGGAAGAAAGGTGTTCCATGGACCGAGGACGAGCACCGGAGGTTCCTGGCCGGCCTGGAGAAGCTGGGGAAAGGCGACTGGCGAGGCATCTCCCGGCACTTCGTCACCACACGCACGCCGACGCAGGTGGCCAGCCACGCGCAGAAGTACTTCATCAGGCTCAGCTCCGGCGGCGGCAAGGACAAGAGGCGGTCGAGCATCCACGACATCACCACAGTTCACCTGACCGACGACCAGCCTCCCGCGCCGTCCCAGTGATTGATGATCAACCAGTCCAGCGCACCGGCTCAGCGCGGCAACGGGGCAGC…	109-504	131	'SWI3, ADA4, N-CoR and TFIIIB' DNA-binding domains	Y
PgMYB53-04	comp56183_c0_seq4	1206	GCAAAAGGGAGCGCCCGTGTGCGACCCACCCGACCGATCCCGCGCGCACGTAGCCGCCCGCCGATTCCCACCTCCTTCCTCGCGGATAAGGCTCCGTCCCTCCGTGCGCCGCCGCCTGACAACCCGATGGCCTCTCAGGGAGCGACCACGGCGGCGTGGACCAACCAGGAGGACAAGGCGTTCGAGAACGCGGTCGCATCCGGTGCACCGCCGCCGCTGGACGGCGTGCCGGAGGAGTGCTGGTTCGCGGCGCTCGCGGCGAGCGTGCCGGCGCGGTCGACGGAGGAGGTGCGGCGACACTACGAGGCCCTGGTGGAGGACGTCGGCGCGATCGACGCCGGCCGCGTCCCTCTCCCGCGCTACGCCGGGGAGGACTCTTCCGCCGCGGCGGCCGCAGCG…	127-738	203	myb-like DNA-binding domain	Y
PgMYB53-06	comp56183_c0_seq6	1183	GCAAAAGGGAGCGCCCGTGTGCGACCCACCCGACCGATCCCGCGCGCACGTAGCCGCCCGCCGATTCCCACCTCCTTCCTCGCGGATAAGGCTCCGTCCCTCCGTGCGCCGCCGCCTGACAACCCGATGGCCTCTCAGGGAGCGACCACGGCGGCGTGGACCAACCAGGAGGACAAGGCGTTCGAGAACGCGGTCGCATCCGGTGCACCGCCGCCGCTGGACGGCGTGCCGGAGGAGTGCTGGTTCGCGGCGCTCGCGGCGAGCGTGCCGGCGCGGTCGACGGAGGAGGTGCGGCGACACTACGAGGCCCTGGTGGAGGACGTCGGCGCGATCGACGCCGGCCGCGTCCCTCTCCCGCGCTACGCCGGGGAGGACTCTTCCGCCGCGGCGGCCGCAGCG…	127-738	203	myb-like DNA-binding domain	Y
PgMYB53-07	comp56183_c0_seq7	1373	GTAAGCTAAGAAATCAAAGCCAAAGTTTATCTACTTATCTTGTTGTAGTATTTCAGTTCTTTAATTTCCAGTAAATTGTCTTGTTATCATACTACAATTCATCCTGGTCGTCTCCTCTATCCTCGTCAAGATCAGATTTTTGTCCATCTCTCCTCGTCAGATCCATCGGGATCCTGACAGTCGTGTGTACAGGTGCCCCGCCATGAAGTGCCCTTCCGATTCCTCGGCTGGTCGTGATCCCTGGGCTCCTCCTCCCGCTTCTGGCGGTGGCGGCTCCAGCGAGCCAGCCAAGAAGCGGCAGCGGACCTCGAGCTCGAGCCAGGCTGAGGCATCCTCCTCGTCCTCACAGCCTCCGCCGCAGCAGCCGGGGGACGCGAGAGAGGTGCCGGATCTGGGGGA…	203-928	241	'SWI3, ADA2, N-CoR and TFIIIB' DNA-binding domains	Y
PgMYB53-08	comp56183_c0_seq8	943	GTCGTCGTCGTCGCTCGTCTCGGTGGAGGAGAGCCCGGAGAAGATGGGCCACGGGTACCTCTCCGACGGGCTCATGGGCAGGGCTCAAGAGAGGAAGAAAGGTGTTCCATGGACCGAGGACGAGCACCGGAGGTTCCTGGCCGGCCTGGAGAAGCTGGGGAAAGGCGACTGGCGAGGCATCTCCCGGCACTTCGTCACCACACGCACGCCGACGCAGGTGGCCAGCCACGCCCAGAAGTACTTCCTCCGGCAGGCCGGCCTCGCGCAGAAGAAGCGGCGGTCCAGCCTCTTCGACGTCGTCGAGAGAAATGGCGACAGGGGAGCCACCGAGCGCCGTCACAGGCTGAAACCCGATGTCACCAGCTCTGTAGACGCGATGGGATTAACATTCCCAGCTCT…	44-667	207	myb-like DNA-binding domain	Y
PgMYB53-09	comp56183_c0_seq9	1531	GTAAGCTAAGAAATCAAAGCCAAAGTTTATCTACTTATCTTGTTGTAGTATTTCAGTTCTTTAATTTCCAGTAAATTGTCTTGTTATCATACTACAATTCATCCTGGTCGTCTCCTCTATCCTCGTCAAGATCAGATTTTTGTCCATCTCTCCTCGTCAGATCCATCGGGATCCTGACAGTCGTGTGTACAGGTGCCCCGCCATGAAGTGCCCTTCCGATTCCTCGGCTGGTCGTGATCCCTGGGCTCCTCCTCCCGCTTCTGGCGGTGGCGGCTCCAGCGAGCCAGCCAAGAAGCGGCAGCGGACCTCGAGCTCGAGCCAGGCTGAGGCATCCTCCTCGTCCTCACAGCCTCCGCCGCAGCAGCCGGGGGACGCGAGAGAGGTGCCGGATCTGGGGGA…	203-1255	350	'SWI3, ADA2, N-CoR and TFIIIB' DNA-binding domains	Y
PgMYB54-01	comp57009_c0_seq1	563	ATCAAATACAATATGAAATGAAAAACAACTCAACTCTTAAAAATAATTTTTAACTTCATAAATCCCATTGAGTAATTTTGCACAACAAATAACATTAAAAACTCCCACATGTAAAGCCCCGCTATAGATCACAGCCGATTCAAACAACATTATCAATAGCTAGCAATACCCGGCCCTCCAGCCTCCGACACTTCAGCTTGTACGCGGCAAAGCTGTTTGGTGTCTCATTATCCAAAACCTCTCTATTTCTTCAGGTTTTCGCCCTGGAATACGGCCAGCTATCAAATCCCACCTTTGCCCAACGAGTCTATGCATTCTGAAGATGAGATCTTCTTCTTGTTCAGTCATCTTTATAACTTCCCACCGTCTGCTACTAACCTCTGCCATCAAATTTTGCAC…	323-529	68	Transcription repressor MYB5	N
PgMYB54-13	comp57009_c0_seq13	553	AATGGTTCAAACACATGAATATCCCAAGTAATTAAAAGTGAAAAAATAATGGAGAAATTTGTGGTCCAAGTACGTATAGTACAGAAGAAGATTGAGAACATAAACATCCAAATTACAAACATATAGTAGTACTTATTATTTTACATACCAATAGCTAGCAATACCCGGCCCTCCAGCCTCCGACACTTCAGCTTGTACGCGGCAAAGCTGTTTGGTGTCTCATTATCCAAAACCTCTCTATTTCTTCAGGTTTTCGCCCTGGAATACGGCCAGCTATCAAATCCCACCTTTGCCCAACGAGTCTATGCATTCTGAAGATGAGATCTTCTTCTTGTTCAGTCATCTTTATAACTTCCCACCGTCTGCTACTAACCTCTGCCATCAAATTTTGCACCCTTA…	382-188	64	Transcription repressor MYB10	N
PgMYB54-04	comp57009_c0_seq4	538	ATCAAATACAATATGAAATGAAAAACAACTCAACTCTTAAAAATAATTTTTAACTTCATAAATCCCATTGAGTAATTTTGCACAACAAATAACATTAAAAACTCCCACATGTAAAGCCCCGCTATAGATCACAGCCGATTCAAACAACATTATCAATAGCTAGCAATACCCGGCCCTCCAGCCTCCGACACTTCAGCTTGTACGCGGCAAAGCTGTTTGGTGTCTCATTATCCAAAACCTCTCTATTTCTTCAGGTTTTCGCCCTGGAATACGGCCAGCTATCAAATCCCACCTTTGCCCAACGAGTCTATGCATTCTGAAGATGAGATCTTCTTCTTGTTCAGTCATCTTTATAACTTCCCACCGTCTGCTACTAACCTCTTCAGACTCAAATATTGT…	435-193	80	Transcription repressor MYB6	N
PgMYB54-06	comp57009_c0_seq6	558	AATGGTTCAAACACATGAATATCCCAAGTAATTAAAAGTGAAAAAATAATGGAGAAATTTGTGGTCCAAGTACGTATAGTACAGAAGAAGATTGAGAACATAAACATCCAAATTACAAACATATAGTAGTACTTATTATTTTACATACCAATAGCTAGCAATACCCGGCCCTCCAGCCTCCGACACTTCAGCTTGTACGCGGCAAAGCTGTTTGGTGTCTCATTATCCAAAACCTCTCTATTTCTTCAGGTTTTCGCCCTGGAATACGGCCAGCTATCAAATCCCACCTTTGCCCAACGAGTCTATGCATTCTGAAGATGAGATCTTCTTCTTGTTCAGTCATCTTTATAACTTCCCACCGTCTGCTACTAACCTCTGCCATCAAATTTTGCACCCTTA…	318-524	68	Transcription repressor MYB7	N
PgMYB54-07	comp57009_c0_seq7	533	AATGGTTCAAACACATGAATATCCCAAGTAATTAAAAGTGAAAAAATAATGGAGAAATTTGTGGTCCAAGTACGTATAGTACAGAAGAAGATTGAGAACATAAACATCCAAATTACAAACATATAGTAGTACTTATTATTTTACATACCAATAGCTAGCAATACCCGGCCCTCCAGCCTCCGACACTTCAGCTTGTACGCGGCAAAGCTGTTTGGTGTCTCATTATCCAAAACCTCTCTATTTCTTCAGGTTTTCGCCCTGGAATACGGCCAGCTATCAAATCCCACCTTTGCCCAACGAGTCTATGCATTCTGAAGATGAGATCTTCTTCTTGTTCAGTCATCTTTATAACTTCCCACCGTCTGCTACTAACCTCTTCAGACTCAAATATTGTGGTGA…	430-188	80	Transcription repressor MYB8	N
PgMYB54-09	comp57009_c0_seq9	558	ATCAAATACAATATGAAATGAAAAACAACTCAACTCTTAAAAATAATTTTTAACTTCATAAATCCCATTGAGTAATTTTGCACAACAAATAACATTAAAAACTCCCACATGTAAAGCCCCGCTATAGATCACAGCCGATTCAAACAACATTATCAATAGCTAGCAATACCCGGCCCTCCAGCCTCCGACACTTCAGCTTGTACGCGGCAAAGCTGTTTGGTGTCTCATTATCCAAAACCTCTCTATTTCTTCAGGTTTTCGCCCTGGAATACGGCCAGCTATCAAATCCCACCTTTGCCCAACGAGTCTATGCATTCTGAAGATGAGATCTTCTTCTTGTTCAGTCATCTTTATAACTTCCCACCGTCTGCTACTAACCTCTGCCATCAAATTTTGCAC…	387-193	64	Transcription repressor MYB9	N
PgMYB55	comp57095_c0_seq3	860	ATGATCTGCACATTAAAAATCATTTATACATCTAAAACCATTTATCTATCAGATCTAGCACATTAATATGAATTACTGGAACTCCATAAATGTTCGCACATTAATATACAGTGTCTATAATCTTATACAATGTTTGGGTTATCCTTCATTTCATATTCAATCGACGTTTTATTGGAACTCCAGAAATGTTGGTGGAGATTGAACAGCGGTGGAGTACGATCTAGAGACTTCGGAGGAAGAAGAAGCCCTTAAAACCGGGGTAGCCAAGCACGGCACCGGCAAGTGGAAGAACATCCTCACCGATCCTCACTTCGCACCTTTCCTTACCCAACGTTCCAACATTGACCTCAAGGATAAATGGCGTAACTTGGGTATTAGTACTGGTCTGCAAGGCTCTAA…	68-202	44	Telomere repeat binding factor-like DNA-binding domains of the SANT/myb-like family	Y
PgMYB56	comp57151_c0_seq2	1304	GTGCAAGTTTGTAGGATAAATACCCACCCCTGGCCTATACCACACTTTGAGCTTTGAGACATCTGTCTCTCTCTCTCTATCTCTCTATATCAACTAATAGGAGATAAAAAAGAACTATACTGAGAGAGGGGAAAAAAACTGACACAGAGAGAGAGAGAGAGTCACAATTTTGAGATGGTGAGAGCTCCTTGTTGTCAGAAGATGGGACTGAAGAAAGGGCCATGGACTACTGAAGAAGATCAAGTTCTCATCTCTTATATCCAACAACATGGCCATGCAAATTGGCGGGCTCTTCCAAAACAAGCTGGTCTTCTAAGATGCGGGAAGAGTTGCAGACTCCGATGGACAAACTATTTGCGACCGGATATTAAGAGAGGAAATTTCACCAAGGAAGAGGAA…	175-906	243	Transcription repressor MYB5	N
PgMYB57-01	comp57432_c0_seq1	1209	TGACATTATACTAATAAAAATTCTACAATATATTAGGTGAAGCTTAATACCTCCCTTATAAATCTTCGGTCTTAATTCTTTTCTTAGAAAGAATTATATAACCATGTCTAGTTTTAGTAAGAGCACATCTAGTTGTTCTAGTGATGTAGATGTTGATCAAGTTAGAAGAGGTCCATGGACTATTGGAGAAGATAATGTTCTTATTCACTACATTGCTTCTCATGGCGAAGGCCGGTGGAATTTGCTAGCAAAACGCTCCGGGTTGAAGAGAATCGGAAAGAGTTGTCGATTGAGGTGGCTGAATTATTTGAAACCGGATGTCAAGAGAGGAAATCTTACTCCACATGAGCAGCTATTGATTCTTGAACTGCATTCCAAATGGGGAAACAGGTGGTCAAA…	104-946	280	Transcription repressor MYB5	N
PgMYB57-02	comp57432_c0_seq2	1197	TGACATTATACTAATAAAAATTCTACAATATATTAGGTGAAGCTTAATACCTCCCTTATAAATCTTCGGTCTTAATTCTTTTCTTAGAAAGAATTATATAACCATGTCTAGTTTTAGTAAGAGCACATCTAGTTGTTCTAGTGATGTAGATGTTGATCAAGTTAGAAGAGGTCCATGGACTATTGGAGAAGATAATGTTCTTATTCACTACATTGCTTCTCATGGCGAAGGCCGGTGGAATTTGCTAGCAAAACGCTCCGGGTTGAAGAGAATCGGAAAGAGTTGTCGATTGAGGTGGCTGAATTATTTGAAACCGGATGTCAAGAGAGGAAATCTTACTCCACATGAGCAGCTATTGATTCTTGAACTGCATTCCAAATGGGGAAACAGGTGGTCAAA…	104-934	276	Transcription repressor MYB5	N
PgMYB57-03	comp57432_c0_seq3	1158	TGACATTATACTAATAAAAATTCTACAATATATTAGGTGAAGCTTAATACCTCCCTTATAAATCTTCGGTCTTAATTCTTTTCTTAGAAAGAATTATATAACCATGTCTAGTTTTAGTAAGAGCACATCTAGTTGTTCTAGTGATGTAGATGTTGATCAAGTTAGAAGAGGTCCATGGACTATTGGAGAAGATAATGTTCTTATTCACTACATTGCTTCTCATGGCGAAGGCCGGTGGAATTTGCTAGCAAAACGCTCCGGGTTGAAGAGAATCGGAAAGAGTTGTCGATTGAGGTGGCTGAATTATTTGAAACCGGATGTCAAGAGAGGAAATCTTACTCCACATGAGCAGCTATTGATTCTTGAACTGCATTCCAAATGGGGAAACAGGTGGTCAAA…	104-895	263	Transcription repressor MYB5	N
PgMYB58-11	comp57610_c0_seq11	917	AGTGATCCTTCCTTCCTTCAATTGATGCACGATTCATTAATTTATTTGCAATAATTTCATTCATCAAATGTAATCTTGATTTAGATCGAAACATACTATGAATTTGGCCAGTAAAACAAAAAGATTAAATTTTTATTCGAATCCATTACATAATTGGCATACGGGGAAACCCGAATCACTAATTTAATGAATTCGCATGCATAAACGAAAATAAAGGGCAAAGACAGAGAAGCTTGATCAGGTTCGCTTCCTTTTTATTTGGCCACTGCAAGTTCTTTGTGATCAACTCTTATTGCTATTCATTCTGCTATTTGCTTTTTCTTTTGCTTTTGCTTCTGATCCTTCTTACTCTGTTTCTGATCATCCATGAGGTTGCATCCTTCGACATGGCCTACAAAT…	611-300	103	'SWI3, ADA2, N-CoR and TFIIIB' DNA-binding domains	Y
PgMYB58-16	comp57610_c0_seq16	730	ATAGAATCTTGGCCTCGATTCGTGTAGCATTATGCAAGTGCTTTCCTTTCTTGAATGAAATGTATGTTTATTAGAATGTTTACTTGCGTGCATTATAAAAACGTAGCATTAAACTGATTTAAAGCATCAAAGAAAAATACCTAAAGTCTATGGTTATGTACCTCTGTTTCTGATCATCCATGAGGTTGCATCCTTCGACATGGCCTACAAATGGAAAGTAATTGAGTTTGGGTGATTTGCCGGCCTCAATTAGCTTGATGTCTTCCACAAGCTGCTCATAGTGCCTCTTCACTTCCTCCACAGTCTTCCCACCTGTTTCCTTAGCCAGATTGTGCCAGAAGTCTGGCGCGTCATTGTCATACATAGCAATTGCATTCTCAAACCGATTGTTTTGCTCGT…	424-119	101	'SWI3, ADA2, N-CoR and TFIIIB' DNA-binding domains	Y
PgMYB59-01	comp58031_c0_seq1	1389	CAATTATTTAAGAATACTATTGTGAGTGACGAACCAGTCAGTGAGCTAATGACAAAAAAAAAACATCCAGCATTCGAATTAGGCCACCGCATCTAATGGTAGGTCATTAGGCCTTAATTTTATCTGGAATGTGAAACTCCCACATCATTTCCAGTAGTTAAATGAAATTATATTTTGATAATATGAAGCATTTAGATCCTCAAACAAGCATAAAGATATATACAAATCCAATAGTCTAGCATTCACCATTAAAAGCTACAACTTGATTCCATTTCTCTAGTCTTCAACTAAACATCACAACTATTGCTCTCTTATCACCAAACTGGATATCTAGTTGACTGGAACTGAAATCCTAAATTCAGAGGTCCGATATCAGCTCCATGGCTACCACCCTTCTGC…	1181-315	288	'SWI3, ADA2, N-CoR and TFIIIB' DNA-binding domains	Y
PgMYB59-02	comp58031_c0_seq2	1329	CAATTATTTAAGAATACTATTGTGAGTGACGAACCAGTCAGTGAGCTAATGACAAAAAAAAAACATCCAGCATTCGAATTAGGCCACCGCATCTAATGGTAGGTCATTAGGCCTTAATTTTATCTGGAATGTGAAACTCCCACATCATTTCCAGTAGTTAAATGAAATTATATTTTGATAATATGAAGCATTTAGATCCTCAAACAAGCATAAAGATATATACAAATCCAATAGTCTAGCATTCACCATTAAAAGCTACAACTTGATTCCATTTCTCTAGTCTTCAACTAAACATCACAACTATTGCTCTCTTATCACCAAACTGGATATCTAGTTGACTGGAACTGAAATCCTAAATTCAGAGGTCCGATATCAGCTCCATGGCTACCACCCTTCTGC…	1181-315	288	'SWI3, ADA3, N-CoR and TFIIIB' DNA-binding domains	Y
PgMYB59-03	comp58031_c0_seq3	1836	CAATTATTTAAGAATACTATTGTGAGTGACGAACCAGTCAGTGAGCTAATGACAAAAAAAAAACATCCAGCATTCGAATTAGGCCACCGCATCTAATGGTAGGTCATTAGGCCTTAATTTTATCTGGAATGTGAAACTCCCACATCATTTCCAGTAGTTAAATGAAATTATATTTTGATAATATGAAGCATTTAGATCCTCAAACAAGCATAAAGATATATACAAATCCAATAGTCTAGCATTCACCATTAAAAGCTACAACTTGATTCCATTTCTCTAGTCTTCAACTAAACATCACAACTATTGCTCTCTTATCACCAAACTGGATATCTAGTTGACTGGAACTGAAATCCTAAATTCAGAGGTCCGATATCAGCTCCATGGCTACCACCCTTCTGC…	1181-315	288	'SWI3, ADA2, N-CoR and TFIIIB' DNA-binding domains	Y
PgMYB59-04	comp58031_c0_seq4	1880	CAATTATTTAAGAATACTATTGTGAGTGACGAACCAGTCAGTGAGCTAATGACAAAAAAAAAACATCCAGCATTCGAATTAGGCCACCGCATCTAATGGTAGGTCATTAGGCCTTAATTTTATCTGGAATGTGAAACTCCCACATCATTTCCAGTAGTTAAATGAAATTATATTTTGATAATATGAAGCATTTAGATCCTCAAACAAGCATAAAGATATATACAAATCCAATAGTCTAGCATTCACCATTAAAAGCTACAACTTGATTCCATTTCTCTAGTCTTCAACTAAACATCACAACTATTGCTCTCTTATCACCAAACTGGATATCTAGTTGACTGGAACTGAAATCCTAAATTCAGAGGTCCGATATCAGCTCCATGGCTACCACCCTTCTGC…	1181-315	288	'SWI3, ADA2, N-CoR and TFIIIB' DNA-binding domains	Y
PgMYB60-01	comp58515_c0_seq1	1246	AGAACACTCGTCATGGAGTGAGCTTTCTAATTAGATGCTTTCAACAGTTAACTGTGTGTTACTACCCTGTGCTAACTATGGGCAGGATATTTGGTACATCAAAGCCAGAGAATGAACTTGGATGGCACGTGCAATGGTTGGACTAAGGAGCAGAACAAGACATTTGAGAATGTCCTTGCAATGTATGGGGATCAAGGTGATCAATGGGAAAGAACCGCATCAGAACTTACTGGGAAAACAATTGAGGAGGTCAAACATCATTATCAACTCCTAGTTGAAGATGTCAATGCAATTGAGTCTGGCTGTGTGCCTTTGCCTTGTTATGTTTCTTCATTTGAGGATCATGTAAATAGCTCGGCTGATGTTGCTCTTTGTGAAATGGGGAGCCAAGGGCAAATA…	112-744	210	Myb-like DNA-binding domain	Y*
PgMYB60-02	comp58515_c0_seq2	1318	TTTGTTTGTATTTCGAACGCCGAAATCTGCTTTGATCTGTGATGGCGAAGGGCGTAAGACATGCCTTTCAACAAACTGCAATTCTGCACCATCAACAAGCAGTCCCTATTTCCTTCTCAGATTCCTCTCATCGTTTGCTACAGAAGACGATGAGAGGGATCTTCTTGCAGTAAAAGCCAGAGAATGAACTTGGATGGCACGTGCAATGGTTGGACTAAGGAGCAGAACAAGACATTTGAGAATGTCCTTGCAATGTATGGGGATCAAGGTGATCAATGGGAAAGAACCGCATCAGAACTTACTGGGAAAACAATTGAGGAGGTCAAACATCATTATCAACTCCTAGTTGAAGATGTCAATGCAATTGAGTCTGGCTGTGTGCCTTTGCCTTGTTATGTT…	184-816	210	Myb-like DNA-binding domain	Y*
PgMYB61-01	comp58805_c0_seq1	237	CTCATCAACATACTTGGGCAGTGGAATTAGGCCGGATTCGATTGCGTTTACATCTTCAACAAGTAATTGGTAGTGTTGCTGCAACTGTTCAATTGTTTTAGTAGGAACCGTTGCAGCAATTTTGTCCCATTGCTCTTTGGAGTCCTCAATCCAATGCATCGCAATGGCGTTTTCAAAGGATTTCTCTTCTTCTCGGCTCCATATTTCTGAATTTTGAGCTGCCATGCTCATGCTCAT	<237->1	78	Myb-like DNA-binding domain	Y
PgMYB61-04	comp58805_c0_seq4	1444	TAGTTCATCATCATAATAGAAACATGAAGATCAAAATTAAATAGCATCATAAGTACATATAATGAAATTAAGAGAAAAAAAATCTGTCGAGGAATCTCTGAATAACATCAGCACGGCCTCAAATTTCAAGTGTTCATTAACACCTGATTAGGACAACATGGCCCTGCGGCTTGGAGTTGAACCTATCACAATCCATTCCGTGTGAAATGCTCATTGACAAATTATGAACCCAAATTATTACATATGTGAAAGGGATTGAAAGGGAGAGACAGAAAGAGATGGCGGAGCTGCCGTTATTGGTGCATTGCCGGCGGTGGTGCCATAGGATATGCAACAGGAAGAACATAAGGGTGATGATGTCCGGGAGGAGGAAGCATGACAGGAGTTCCAACTGCTGAA…	1226-294	310	myb-like DNA-binding domain	Y*
PgMYB61-05	comp58805_c0_seq5	1370	GGGTTTTTTCTTTATTCACGTACGTCAGCTAAATTTTAAATGTGTAGCAGTCACAAGAATGTCTAGTCTGCGCTTGATTAGGACAATATGAAGCTGTCAGTTTCTTGGTGTTGAGCCTTTCATATTTCATTCCATGTGAAAGCTCAATGACAAATTTTGAACCTGAATTATTACATATGTGAATGAGAAAGAAAGTGAGAGAGAAAGATATGGTTTGGCAAGTCATTATTGGTGCATTGTTGGTGGCGGTGCCATCGGATATGCCACCGGAAGTACATAAGGGTGATGATGTCCAGGAGGAGGAAGCATGACGGGAGTCCCAAGTGCCGAACCGATGTGGCCAGGGGCGGCAGCCACCGGATGCCCTAGTGGGGCACCGTAAATACCCAATCCGGGCAT…	1152-226	308	myb-like DNA-binding domain	Y*
PgMYB61-06	comp58805_c0_seq6	268	TGTCTTTAGTGGATGAAGTGGATGCAGCAGCCTCATCAACATACTTGGGGAGTGGAATTAGGCCGGATTCGATTGCGTTTACATCTTCAACAAGTAATTGGTAGTGTTGCTGCAACTGTTCAATTGTTTTAGTAGGAACCGTTGCAGCAATTTTGTCCCATTGCTCTTTGGAGTCCTCAATCCAATGCATCGCAATGGCGTTTTCAAAGGATTTCTCTTCTTCTCGGCTCCATATTTCTGAATTTTGAGCTGCCATGCTCATGCTCAT	<268->2	88	Myb-like DNA-binding domain	Y
PgMYB62	comp58841_c0_seq1	1052	TATAAATCTTGTTTTAAAATTTGTTTAGTTTGGCATGTGTTAATCGCATGCATGGCTGTTATCTATTGTCACATACCTAGTACAAGAACATTCTGTCAAATACTATAAATACCCTCTATAAAGCTAGCTGCAGGGTTTAATACTTCAATCAAATATCTAACCAAGGGAAAGGCAAATACATAACATTAAGTTCTTAGTATGTACTTGTAATTACATATGTTCTTTTATTTCATTTTCATATAAGATTGCTCTAATAAATAGTCTATCTCATCTTCTTTTTTCATTTTTAGTTAAATTGAAGTAAATCAAGGTGAACTAGAGTTAGATTTATATGCAATTATTAGAGCTACTTGTAAGCCTTTGCTTGGTGGGTGCATGTGATGGTGAAAGTGATGAAAA…	763->1050	95	'SWI3, ADA2, N-CoR and TFIIIB' DNA-binding domains	Y
PgMYB63	comp58938_c0_seq3	1587	CAACAGAAAAATCCCAACATCTGCTGTATTTTAACTTAACAATTCACCCCATGAATTCAAAACACTCCAAACTATAAAACTATGACCCAAACAAATTCTTTATTGCCACCAGTGATACTTCTAAGTTCTTTCAACATTTCTTTAGTGAAGAGATAAAAGCAAAGCACCATTATACTTATCTATTGTCTTCTTTTACAGTATATTGTCTAAATTTGTATAACAGTAGATAATAAGAAATAAGGTCACCAACCAAGTATTAAATGATGAAGGATAATTACACCTTTCAAGAAAGTACAGGATACCTACGGTTTTTTCATATTTCAAAGTAGAAAGCTATACCACAAAAAGAAGAAAGGGAAAAAATAGAATAAAGATAAAAAAGGGAAGCCTTACCAAGAA…	987-1226	79	'SWI3, ADA2, N-CoR and TFIIIB' DNA-binding domains	Y
PgMYB64	comp59113_c0_seq2	1233	TTTTTTTTTTAAATCAAAGCACAACTCTTTGTATACAAAAGTAAGAAATGAAACTTGTTACAATAAAATACAATCTCTGACCCCATTCAGCTTTAGTTTCTGAATACCAGTTTCATTCATTTGCTATTTTTGTTTATCCTAAAATCTTCATTTGTGACCTACCTACCTATGCCTCCAGAAACATTGATTAAGTTTACAGAAGGAATTCAAACACCATATACTAGCTATCAGACTCACTAACTAATCCCCTAATACGTGTGTCAATCGTCAACTAGATAAAAAATATAACTTTACAGATTGAACTGTTAAATAGAAGGTAACAGTCCTATGTACAAGAGGTGTATCAATCATCTTCTTTATCTTTACATAGGAAAGCCAAAACTTTGATAACCCATTGAC…	1007-363	214	'SWI3, ADA2, N-CoR and TFIIIB' DNA-binding domains	Y
PgMYB65	comp59280_c0_seq3	286	TTCAAATAAGTGTACCATCTTCTTCGACATTGTCTGGTTGTTTTATCTCTGAATTTGGACGCAATAATCGCCCAATTGTCAGTTCCATGGATGCGGATTTGGTCGCGTAATATATCGTCCTCCTCTTGAGACCAAGTAACGATGTGTCGAGTCTGCTTTGGAACTTCAGTGCCGCCACTATTAGCATTCTTCTTCATGTTGTGCATTCTTTATGTAACGAGCTCGGAGAGAAGGTACACCCAATTAAAATCTTCAGATTTCAGCCTCAGAGAGAAGGTACACCCAA	206->3	67	'SWI3, ADA2, N-CoR and TFIIIB' DNA-binding domains	Y
PgMYB66-01	comp59355_c0_seq1	1298	ATTCCATATCCGGTCCGGGTATGAACACATTGATTTTACCTCATATCGATACCACGTCATTTTCAGAAAGCAAACAACCGATAGAAAGAAGGGTTTAAGCAGGCCGAGGAAAAAGAGAAAGGGAGAGAGAGATGGGAAATCCAAAGCAGAAATGGACATCGGAAGAAGAAGAAGCTCTACGTGCGGGAGTCGCAAAGCACGGAACTGGTAAATGGAAAAACATCCAAAAAGACCCCGAATTCAACCACTTTCTCTACTCTCGCTCCAACATTGATCTCAAGGACAAATGGCGGAATATGAGTGTTAGTGCCAATGGCCAAGGGCCGAGGGAAAAATCACGAACACCAAAAGCTAAGCTCAATTCAGATGCTCCGGCTACTCCACTGCTCATTGGACAGA…	132-953	273	Telomere repeat binding factor-like DNA-binding domains of the SANT/myb-like family	Y
PgMYB66-02	comp59355_c0_seq2	1316	ATTCCATATCCGGTCCGGGTATGAACACATTGATTTTACCTCATATCGATACCACGTCATTTTCAGAAAGCAAACAACCGATAGAAAGAAGGGTTTAAGCAGGCCGAGGAAAAAGAGAAAGGGAGAGAGAGATGGGAAATCCAAAGCAGAAATGGACATCGGAAGAAGAAGAAGCTCTACGTGCGGGAGTCGCAAAGCACGGAACTGGTAAATGGAAAAACATCCAAAAAGACCCCGAATTCAACCACTTTCTCTACTCTCGCTCCAACATTGATCTCAAGGACAAATGGCGGAATATGAGTGTTAGTGCCAATGGCCAAGGGCCGAGGGAAAAATCACGAACACCAAAAGCTAAGCTCAATTCAGATGCTCCGGCTACTCCACTGCTCATTGGACAGA…	132-971	279	Telomere repeat binding factor-like DNA-binding domains of the SANT/myb-like family	Y
PgMYB67	comp59953_c0_seq4	1094	TTTCATTTCCAATTTTAATGTCCACAAAAAGTTTTTGTATTAATAATACCATGGTAATACAATTGTAAATAATATTAATAATTTATTTATTCGTAAAATACGGGAGGAATTAACAGCCTCTACAACTTAGTCAGCATTTAGAAGATTCCAAATGTCAGTCCAGCCATTTTGGCCTAATTCTTCCACGCCGAAAATTGTTGCCAGTGATGATTCATCCATCCTAGGTCCTAATGCAGCCTCCTTATGTTCAATCTCTCCGTCGCCTGAGGACAGTGATACGGATCCTTGATGATCATGAGTTCCTAATTCCACAAGCAAGTTTTCCCACCAATCATCCAGTAGCGGCGGCGGCGGCGGTAACGGCGGCGTTAGTGGTGATGGTGGTTTTATCACGAGAAC…	960-127	277	Transcription repressor MYB5	N
PgMYB68	comp60172_c0_seq1	1583	TTTTTTTTAAAAAGAATAAATTTATTTTCATTTTATTGAATATTCCATAATTAAGGTAGCCAAACAATTAAATGTGAATTTACACTCAGTTAAGCACTACAATGGTTACTGATCAAGTTCCCTGAGGCCTTGGATATGGTAAATATAACCCATGTCCAGGCCTAGACCAAAAAAGATAAAAATTAATTAATAAGATATATAGAATGAGTCACATAACAAACGAAAGCTAGATTTCCCAGACAAGACCTAGCAAACTAGCTTCTGATTACTAAAATAAATTATCAGCTGCATTATCTTCATCAAATGAAAAGTTATTACTCATCAGCCGCTCAACTTTCCCATGAACAAACGGCAGCAGCACCTTCATCAAGCAACCAATTCTCAAACATGGAAAATGGG…	1343-330	337	Transcription repressor MYB5	N
PgMYB69	comp60429_c0_seq1	1582	ATCTTTTTTTTTGACAAACAAAAGAATTGTCTAGTAATAAAGAAACATAAACAAAAGAAATGTCTAGTAAAAATTCAAGTAATATGAGCCAAGAGTTGACACAACCTACAAGTTACGGACGGACGAAGGATTGATATTAAGTTAACAATTCCGAGAACCCAGTCTTATTTAAGATGCTTCAACCAACAAAAATAAACTGACCTCAAACCCAGACTACATATTATTGTCTTTGTATTAACAGGAAATTTCTCTAGAGCTCAACAGCATTGCACTGATCTAACCTACCAGTCTAAACTTCTAAAGTGCATGGATAGGAGGACTGTTGCTCGACGTCCTGCCTGAACTGCCAGAAGCAGGACTAGCATGGAAGGCCGACTGCCTACTAGAGCCATCAAGTAG…	1293-298	331	myb-like DNA-binding domain	Y
PgMYB70-03	comp60516_c0_seq3	1832	GTACTCTTCAAGAACTACAGAGATTGATAAGCATGTTACATATTGACACTTAAATTTCAACTACAAAGACTACATCAGTAGTTAATGAATTAAGAAATCTGAGCAGCATCAATGGCACTTTCCTTTGTAAAGTTAGTGGTTTATATGCTTACATGGAGAGCAAGATATGAAAGTTAGATCATCATATCAACCACTTATCTAGACTATTTTATTATAATGGCTTACATCATATGCACAAGGTTCTTATCACCAAGTGAGCATGGGCGCACACACGTACGGTTAGGATTCAAAATCATGAATTAAAAAAAATAAACATTACCACAAAGTTCCCTCACAATGGTAAATGATGAGTATAAATATTGGTAGTACACACACAAGTTTCCATGTAGTGGTAAGTGG…	1092-1442	116	SANT SWI3, ADA2, N-CoR and TFIIIB'' DNA-binding domains	N
PgMYB70-08	comp60516_c0_seq8	1653	GTACTCTTCAAGAACTACAGAGATTGATAAGCATGTTACATATTGACACTTAAATTTCAACTACAAAGACTACATCAGTAGTTAATGAATTAAGAAATCTGAGCAGCATCAATGGCACTTTCCTTTGTAAAGTTAGTGGTTTATATGCTTACATGGAGAGCAAGATATGAAAGTTAGATCATCATATCAACCACTTATCTAGACTATTTTATTATAATGGCTTACATCATATGCACAAGGTTCTTATCACCAAGTGAGCATGGGCGCACACACGTACGGTTAGGATTCAAAATCATGAATTAAAAAAAATAAACATTACCACAAAGTTCCCTCACAATGGTAAATGATGAGTATAAATATTGGTAGTACACACACAAGTTTCCATGTAGTGGTAAGTGG…	688-1263	191	SANT SWI3, ADA2, N-CoR and TFIIIB'' DNA-binding domains	N
PgMYB71-01	comp60729_c0_seq1	1613	GAAAATTTTACGTCACAAGATAAATTAGTTTCACCACTCTATTTATAATTTGTCTATTAAATATTGGTGTGCAAATGGATTGATTACATTTGGTGGTAGGGGTAGGCACATTCTGATGGTAGGAGTAATAGTAAGTAATAAAAACATTAAATATCTAAAACCTAACAACTAGAGTACAGTTCTATTCATTTTCCCAACAGTCAACAACATCTGTAAAACCCACTTGTGCTTTTGCAATTACTACACAACTGCTGCTGCTGACCTCCTTTCTGAAACCCTAACTTCCAACACAAACACATCCGTGGGGCCACCGTCGTTGACAGAACTGGCAACGGCGGAGCCACCATCATGAACTGGCGCCGAACATTAGACTCGATCGAGTTTACGGATAACGAGGAA…	1583-1332	83	Transcription repressor MYB5	N
PgMYB71-03	comp60729_c0_seq3	1408	GAAAATTTTACGTCACAAGATAAATTAGTTTCACCACTCTATTTATAATTTGTCTATTAAATATTGGTGTGCAAATGGATTGATTACATTTGGTGGTAGGGGTAGGCACATTCTGATGGTAGGAGTAATAGTAAGTAATAAAAACATTAAATATCTAAAACCTAACAACTAGAGTACAGTTCTATTCATTTTCCCAACAGTCAACAACATCTGTAAAACCCACTTGTGCTTTTGCAATTACTACACAACTGCTGCTGCTGACCTCCTTTCTGAAACCCTAACTTCCAACACAAACACATCCGTGGGGCCACCGTCGTTGACAGAACTGGCAACGGCGGAGCCACCATCATGAACTGGCGCCGAACATTAGACTCGATCGAGTTTACGGATAACGAGGAA…	1029-742	95	Transcription repressor MYB5	N
PgMYB71-05	comp60729_c0_seq5	1627	GAAAATTTTACGTCACAAGATAAATTAGTTTCACCACTCTATTTATAATTTGTCTATTAAATATTGGTGTGCAAATGGATTGATTACATTTGGTGGTAGGGGTAGGCACATTCTGATGGTAGGAGTAATAGTAAGTAATAAAAACATTAAATATCTAAAACCTAACAACTAGAGTACAGTTCTATTCATTTTCCCAACAGTCAACAACATCTGTAAAACCCACTTGTGCTTTTGCAATTACTACACAACTGCTGCTGCTGACCTCCTTTCTGAAACCCTAACTTCCAACACAAACACATCCGTGGGGCCACCGTCGTTGACAGAACTGGCAACGGCGGAGCCACCATCATGAACTGGCGCCGAACATTAGACTCGATCGAGTTTACGGATAACGAGGAA…	977-201	258	Transcription repressor MYB5	N
PgMYB72-01	comp61087_c0_seq1	2348	ATGAGATTTCACTACATTCCCATATACCCTTCTCATTAACAGCTACATATAATATCCATATATATCCTGCATCAAACGTGCAAGGGCTTCACCTGATGATTGAAGTCACTTATCTTGCTGATGCCATTTTTACAATCTCCCGTCAAACTTGAGATCTCCATGCAAATCCTTTCTGCATTGCGATCTTCATCCCGGAGAAACTGTATAGAAAATATTAAACCGTCCGAGGGTTCTAAAATCATCCTCTATTTTACACCTCAATGTCTATTCTTAATACTCCTAAAACCATCATATTACCAACATACATCACCATGCCCGATTGTGAATTCTTTTCAAGATTATCCTTTTCTTGATCGAAAACCTTGAAAACTAACTTGTAACGGGAATGATCTTTGCCAT…	1470-550	306	myb-like DNA-binding domain	Y
PgMYB72-10	comp61087_c0_seq10	2336	ATGAGATTTCACTACATTCCCATATACCCTTCTCATTAACAGCTACATATAATATCCATATATATCCTGCATCAAACGTGCAAGGGCTTCACCTGATGATTGAAGTCACTTATCTTGCTGATGCCATTTTTACAATCTCCCGTCAAACTTGAGATCTCCATGCAAATCCTTTCTGCATTGCGATCTTCATCCCGGAGAAACTGTATAGAAAATATTAAACCGTCCGAGGGTTCTAAAATCATCCTCTATTTTACACCTCAATGTCTATTCTTAATACTCCTAAAACCATCATATTACCAACATACATCACCATGCCCGATTGTGAATTCTTTTCAAGATTATCCTTTTCTTGATCGAAAACCTTGAAAACTAACTTGTAACGGGAATGATCTTTGCCAT…	1470-550	306	myb-like DNA-binding domain	Y
PgMYB72-11	comp61087_c0_seq11	2402	GCCCCAACAGGCATATTTATTTCTAAAATTAGACAAACATAATTCGTGATGATTCACATGAGATTTCACTACATTCCCATATACCCTTCTCATTAACAGCTACATATAATATCCATATATATCCAGGGCTTCACCTGATTATTGAAGTCACTTATCTTGCTGATGCCATTTTTACAATCTCCCGTCAAACTTGAGATCTCCATGCAAATCCTTTCTGCATTGCGATCTTCATCCCGGAGAAACTGTATAGAAAATATTAAACCGTCCGAGGGTTCTAAAATCATCCTCTATTTTACACCTCAATGTCTATTCTTAATACTCCTAAAACCATCATATTACCAACATACATCACCATGCCCGATTGTGAATTCTTTTCAAGATTATCCTTTTCTTGATCGA…	1512-592	306	myb-like DNA-binding domain	Y
PgMYB72-12	comp61087_c0_seq12	813	CTTCTGAGCATGGCTAGCAACTTGGGTTGGTGTTCTAGTGATCACATAATTACGAGAGATGTTTCTCCAGTCCCCTTTCCCATACTTCTTGAGTCCCAAAAGAAACAGCTTGTGCTCTTCTTCTGTCCATGGAACACCCTTCTTCCTTTCTTGATCAGAAGGCCGATTGGCAGAGGATCTCTTCCCACCAGCATCATATGAAGCCTTAAATCCATCAAAACCATGAGTATTTCCCCATTCTAAGGTAAAAGGAGATGCACTGTATCCAGGAATTGGAATTAACCCTGCTTCTATACTGCTCACATCATCTTCCAATTCTTTATATTGCCTCCTCACATCTGCCACAGTTTTCCCCGGAACCATGGCTGCAACTTTTTGCCATCGATCCGGCGTATCCTT…	534->1	177	'SWI3, ADA2, N-CoR and TFIIIB' DNA-binding domains	Y*
PgMYB72-13	comp61087_c0_seq13	2373	ATGAGATTTCACTACATTCCCATATACCCTTCTCATTAACAGCTACATATAATATCCATATATATCCTGCATCAAACGTGCAAGGGCTTCACCTGATGATTGAAGTCACTTATCTTGCTGATGCCATTTTTACAATCTCCCGTCAAACTTGAGATCTCCATGCAAATCCTTTCTGCATTGCGATCTTCATCCCGGAGAAACTGTATAGAAAATATTAAACCGTCCGAGGGTTCTAAAATCATCCTCTATTTTACACCTCAATGTCTATTCTTAATACTCCTAAAACCATCATATTACCAACATACATCACCATGCCCGATTGTGAATTCTTTTCAAGATTATCCTTTTCTTGATCGAAAACCTTGAAAACTAACTTGTAACGGGAATGATCTTTGCCAT…	1507-608	299	myb-like DNA-binding domain	Y
PgMYB72-14	comp61087_c0_seq14	2385	ATGAGATTTCACTACATTCCCATATACCCTTCTCATTAACAGCTACATATAATATCCATATATATCCTGCATCAAACGTGCAAGGGCTTCACCTGATGATTGAAGTCACTTATCTTGCTGATGCCATTTTTACAATCTCCCGTCAAACTTGAGATCTCCATGCAAATCCTTTCTGCATTGCGATCTTCATCCCGGAGAAACTGTATAGAAAATATTAAACCGTCCGAGGGTTCTAAAATCATCCTCTATTTTACACCTCAATGTCTATTCTTAATACTCCTAAAACCATCATATTACCAACATACATCACCATGCCCGATTGTGAATTCTTTTCAAGATTATCCTTTTCTTGATCGAAAACCTTGAAAACTAACTTGTAACGGGAATGATCTTTGCCAT…	1507-608	299	myb-like DNA-binding domain	Y
PgMYB72-15	comp61087_c0_seq15	2451	GCCCCAACAGGCATATTTATTTCTAAAATTAGACAAACATAATTCGTGATGATTCACATGAGATTTCACTACATTCCCATATACCCTTCTCATTAACAGCTACATATAATATCCATATATATCCAGGGCTTCACCTGATTATTGAAGTCACTTATCTTGCTGATGCCATTTTTACAATCTCCCGTCAAACTTGAGATCTCCATGCAAATCCTTTCTGCATTGCGATCTTCATCCCGGAGAAACTGTATAGAAAATATTAAACCGTCCGAGGGTTCTAAAATCATCCTCTATTTTACACCTCAATGTCTATTCTTAATACTCCTAAAACCATCATATTACCAACATACATCACCATGCCCGATTGTGAATTCTTTTCAAGATTATCCTTTTCTTGATCGA…	1549-650	299	myb-like DNA-binding domain	Y
PgMYB72-16	comp61087_c0_seq16	2360	ATGAGATTTCACTACATTCCCATATACCCTTCTCATTAACAGCTACATATAATATCCATATATATCCTGCATCAAACGTGCAAGGGCTTCACCTGATGATTGAAGTCACTTATCTTGCTGATGCCATTTTTACAATCTCCCGTCAAACTTGAGATCTCCATGCAAATCCTTTCTGCATTGCGATCTTCATCCCGGAGAAACTGTATAGAAAATATTAAACCGTCCGAGGGTTCTAAAATCATCCTCTATTTTACACCTCAATGTCTATTCTTAATACTCCTAAAACCATCATATTACCAACATACATCACCATGCCCGATTGTGAATTCTTTTCAAGATTATCCTTTTCTTGATCGAAAACCTTGAAAACTAACTTGTAACGGGAATGATCTTTGCCAT…	1470-550	306	myb-like DNA-binding domain	Y
PgMYB72-17	comp61087_c0_seq17	2372	ATGAGATTTCACTACATTCCCATATACCCTTCTCATTAACAGCTACATATAATATCCATATATATCCTGCATCAAACGTGCAAGGGCTTCACCTGATGATTGAAGTCACTTATCTTGCTGATGCCATTTTTACAATCTCCCGTCAAACTTGAGATCTCCATGCAAATCCTTTCTGCATTGCGATCTTCATCCCGGAGAAACTGTATAGAAAATATTAAACCGTCCGAGGGTTCTAAAATCATCCTCTATTTTACACCTCAATGTCTATTCTTAATACTCCTAAAACCATCATATTACCAACATACATCACCATGCCCGATTGTGAATTCTTTTCAAGATTATCCTTTTCTTGATCGAAAACCTTGAAAACTAACTTGTAACGGGAATGATCTTTGCCAT…	1470-550	306	myb-like DNA-binding domain	Y
PgMYB72-18	comp61087_c0_seq18	2397	ATGAGATTTCACTACATTCCCATATACCCTTCTCATTAACAGCTACATATAATATCCATATATATCCTGCATCAAACGTGCAAGGGCTTCACCTGATGATTGAAGTCACTTATCTTGCTGATGCCATTTTTACAATCTCCCGTCAAACTTGAGATCTCCATGCAAATCCTTTCTGCATTGCGATCTTCATCCCGGAGAAACTGTATAGAAAATATTAAACCGTCCGAGGGTTCTAAAATCATCCTCTATTTTACACCTCAATGTCTATTCTTAATACTCCTAAAACCATCATATTACCAACATACATCACCATGCCCGATTGTGAATTCTTTTCAAGATTATCCTTTTCTTGATCGAAAACCTTGAAAACTAACTTGTAACGGGAATGATCTTTGCCAT…	1507-608	299	myb-like DNA-binding domain	Y
PgMYB72-19	comp61087_c0_seq19	2390	GCCCCAACAGGCATATTTATTTCTAAAATTAGACAAACATAATTCGTGATGATTCACATGAGATTTCACTACATTCCCATATACCCTTCTCATTAACAGCTACATATAATATCCATATATATCCAGGGCTTCACCTGATTATTGAAGTCACTTATCTTGCTGATGCCATTTTTACAATCTCCCGTCAAACTTGAGATCTCCATGCAAATCCTTTCTGCATTGCGATCTTCATCCCGGAGAAACTGTATAGAAAATATTAAACCGTCCGAGGGTTCTAAAATCATCCTCTATTTTACACCTCAATGTCTATTCTTAATACTCCTAAAACCATCATATTACCAACATACATCACCATGCCCGATTGTGAATTCTTTTCAAGATTATCCTTTTCTTGATCGA…	1512-592	306	myb-like DNA-binding domain	Y
PgMYB72-03	comp61087_c0_seq3	2427	GCCCCAACAGGCATATTTATTTCTAAAATTAGACAAACATAATTCGTGATGATTCACATGAGATTTCACTACATTCCCATATACCCTTCTCATTAACAGCTACATATAATATCCATATATATCCAGGGCTTCACCTGATTATTGAAGTCACTTATCTTGCTGATGCCATTTTTACAATCTCCCGTCAAACTTGAGATCTCCATGCAAATCCTTTCTGCATTGCGATCTTCATCCCGGAGAAACTGTATAGAAAATATTAAACCGTCCGAGGGTTCTAAAATCATCCTCTATTTTACACCTCAATGTCTATTCTTAATACTCCTAAAACCATCATATTACCAACATACATCACCATGCCCGATTGTGAATTCTTTTCAAGATTATCCTTTTCTTGATCGA…	1549-650	299	myb-like DNA-binding domain	Y
PgMYB72-04	comp61087_c0_seq4	2439	GCCCCAACAGGCATATTTATTTCTAAAATTAGACAAACATAATTCGTGATGATTCACATGAGATTTCACTACATTCCCATATACCCTTCTCATTAACAGCTACATATAATATCCATATATATCCAGGGCTTCACCTGATTATTGAAGTCACTTATCTTGCTGATGCCATTTTTACAATCTCCCGTCAAACTTGAGATCTCCATGCAAATCCTTTCTGCATTGCGATCTTCATCCCGGAGAAACTGTATAGAAAATATTAAACCGTCCGAGGGTTCTAAAATCATCCTCTATTTTACACCTCAATGTCTATTCTTAATACTCCTAAAACCATCATATTACCAACATACATCACCATGCCCGATTGTGAATTCTTTTCAAGATTATCCTTTTCTTGATCGA…	1549-650	299	myb-like DNA-binding domain	Y
PgMYB72-05	comp61087_c0_seq5	2378	GCCCCAACAGGCATATTTATTTCTAAAATTAGACAAACATAATTCGTGATGATTCACATGAGATTTCACTACATTCCCATATACCCTTCTCATTAACAGCTACATATAATATCCATATATATCCAGGGCTTCACCTGATTATTGAAGTCACTTATCTTGCTGATGCCATTTTTACAATCTCCCGTCAAACTTGAGATCTCCATGCAAATCCTTTCTGCATTGCGATCTTCATCCCGGAGAAACTGTATAGAAAATATTAAACCGTCCGAGGGTTCTAAAATCATCCTCTATTTTACACCTCAATGTCTATTCTTAATACTCCTAAAACCATCATATTACCAACATACATCACCATGCCCGATTGTGAATTCTTTTCAAGATTATCCTTTTCTTGATCGA…	1512-592	306	myb-like DNA-binding domain	Y
PgMYB72-06	comp61087_c0_seq6	2414	GCCCCAACAGGCATATTTATTTCTAAAATTAGACAAACATAATTCGTGATGATTCACATGAGATTTCACTACATTCCCATATACCCTTCTCATTAACAGCTACATATAATATCCATATATATCCAGGGCTTCACCTGATTATTGAAGTCACTTATCTTGCTGATGCCATTTTTACAATCTCCCGTCAAACTTGAGATCTCCATGCAAATCCTTTCTGCATTGCGATCTTCATCCCGGAGAAACTGTATAGAAAATATTAAACCGTCCGAGGGTTCTAAAATCATCCTCTATTTTACACCTCAATGTCTATTCTTAATACTCCTAAAACCATCATATTACCAACATACATCACCATGCCCGATTGTGAATTCTTTTCAAGATTATCCTTTTCTTGATCGA…	1512-592	306	myb-like DNA-binding domain	Y
PgMYB72-07	comp61087_c0_seq7	2409	ATGAGATTTCACTACATTCCCATATACCCTTCTCATTAACAGCTACATATAATATCCATATATATCCTGCATCAAACGTGCAAGGGCTTCACCTGATGATTGAAGTCACTTATCTTGCTGATGCCATTTTTACAATCTCCCGTCAAACTTGAGATCTCCATGCAAATCCTTTCTGCATTGCGATCTTCATCCCGGAGAAACTGTATAGAAAATATTAAACCGTCCGAGGGTTCTAAAATCATCCTCTATTTTACACCTCAATGTCTATTCTTAATACTCCTAAAACCATCATATTACCAACATACATCACCATGCCCGATTGTGAATTCTTTTCAAGATTATCCTTTTCTTGATCGAAAACCTTGAAAACTAACTTGTAACGGGAATGATCTTTGCCAT…	1507-608	299	myb-like DNA-binding domain	Y
PgMYB72-08	comp61087_c0_seq8	2415	GCCCCAACAGGCATATTTATTTCTAAAATTAGACAAACATAATTCGTGATGATTCACATGAGATTTCACTACATTCCCATATACCCTTCTCATTAACAGCTACATATAATATCCATATATATCCAGGGCTTCACCTGATTATTGAAGTCACTTATCTTGCTGATGCCATTTTTACAATCTCCCGTCAAACTTGAGATCTCCATGCAAATCCTTTCTGCATTGCGATCTTCATCCCGGAGAAACTGTATAGAAAATATTAAACCGTCCGAGGGTTCTAAAATCATCCTCTATTTTACACCTCAATGTCTATTCTTAATACTCCTAAAACCATCATATTACCAACATACATCACCATGCCCGATTGTGAATTCTTTTCAAGATTATCCTTTTCTTGATCGA…	1549-650	299	myb-like DNA-binding domain	Y
PgMYB73-25	comp61314_c1_seq25	1596	GGAAATAAAAATAATAACTTGAACATTTAATAAAAGAAGCTCATTTTTTTTATACACAAGTACATCAAATAGCATACTAGCTACCAACTCTCCATATACATACATACATATAATCCCAAAAACATGCCATACAGCATATTCATATACATTAGATAAACTCTACATTACGATAACAGAAAATGACTCAAAAAAGCACTAAACTTCATAATCTCTTGAAAATCACTCAAAAAACAGTATCCCTTTTGTACATATACATATACACACCCACAGCAAAGGAGGAAGATCTACCAACTGAGAATCCCTTGGAAGCTGGCACACTCGTATCTAACCACTATCAGATGTAGGTGGTGAGATGAGGAAGAAGCAAAGATTTCCTGTTTACCCTGTCTAAGTTTCTAC…	1367-396	323	'SWI3, ADA2, N-CoR and TFIIIB' DNA-binding domains	Y
PgMYB73-36	comp61314_c1_seq36	1614	GGAAATAAAAATAATAACTTGAACATTTAATAAAAGAAGCTCATTTTTTTTATACACAAGTACATCAAATAGCATACTAGCTACCAACTCTCCATATACATACATACATATAATCCCAAAAACATGCCATACAGCATATTCATATACATTAGATAAACTCTACATTACGATAACAGAAAATGACTCAAAAAAGCACTAAACTTCATAATCTCTTGAAAATCACTCAAAAAACAGTATCCCTTTTGTACATATACATATACACACCCACAGCAAAGGAGGAAGATCTACCAACTGAGAATCCCTTGGAAGCTGGCACACTCGTATCTAACCACTATCAGATGTAGGTGGTGAGATGAGGAAGAAGCAAAGATTTCCTGTTTACCCTGTCTAAGTTTCTAC…	1385-396	329	'SWI3, ADA2, N-CoR and TFIIIB' DNA-binding domains	Y
PgMYB73-40	comp61314_c1_seq40	1551	CCTTTTCAAAAATTTATTTATTTCAGATATAAAAATAATAATTGAACATTTAATAAAAAGAATATTCCTTTTGTACATTACAATACAGCATATTCCGATAAACTCTACATTACGATACAGAAAATGACTCAAAAAAGCACAAAACTTCATAATCTCTCTTGAAAATCACTCAAAAAACAGTCTTATCCCTTTTGTACATATACACGCCCACACCCACAACAAAGGAGGAAGATCTACCAACTGAAGCTGGCACACTCGTATCTAACCACTATCAGATGTAGGTGGTGAGATGAGGAAGAAGCAAAGATTTCCTGTTTACCCTGTCTAAGTTTCTACACAGACTGAATTGCACCTCCGCGCTTATCCGCATGAACATCAATGAAATGGCTACCAGGTTTA…	1322-333	329	'SWI3, ADA2, N-CoR and TFIIIB' DNA-binding domains	Y
PgMYB73-45	comp61314_c1_seq45	1545	CCTTTTCAAAAATTTATTTATTTCAGATATAAAAATAATAATTGAACATTTAATAAAAAGAATATTCCTTTTGTACATTACAATACAGCATATTCCGATAAACTCTACATTACGATACAGAAAATGACTCAAAAAAGCACAAAACTTCATAATCTCTCTTGAAAATCACTCAAAAAACAGTCTTATCCCTTTTGTACATATACACGCCCACACCCACAACAAAGGAGGAAGATCTACCAACTGAGAATCCCTTGGAAGCTGGCACACTCGTATCTAACCACTATCAGATGTAGGTGGTGAGATGAGGAAGAAGCAAAGATTTCCTGTTTACCCTGTCTAAGTTTCTACACAGACTGAATTGCATCTCCGCGCTTATCAGCATGAACATCACTGAAATGG…	1316-345	323	'SWI3, ADA2, N-CoR and TFIIIB' DNA-binding domains	Y
PgMYB73-05	comp61314_c1_seq5	1563	CCTTTTCAAAAATTTATTTATTTCAGATATAAAAATAATAATTGAACATTTAATAAAAAGAATATTCCTTTTGTACATTACAATACAGCATATTCCGATAAACTCTACATTACGATACAGAAAATGACTCAAAAAAGCACAAAACTTCATAATCTCTCTTGAAAATCACTCAAAAAACAGTCTTATCCCTTTTGTACATATACACGCCCACACCCACAACAAAGGAGGAAGATCTACCAACTGAGAATCCCTTGGAAGCTGGCACACTCGTATCTAACCACTATCAGATGTAGGTGGTGAGATGAGGAAGAAGCAAAGATTTCCTGTTTACCCTGTCTAAGTTTCTACACAGACTGAATTGCATCTCCGCGCTTATCAGCATGAACATCACTGAAATGG…	1334-345	329	'SWI3, ADA2, N-CoR and TFIIIB' DNA-binding domains	Y
PgMYB73-07	comp61314_c1_seq7	1533	CCTTTTCAAAAATTTATTTATTTCAGATATAAAAATAATAATTGAACATTTAATAAAAAGAATATTCCTTTTGTACATTACAATACAGCATATTCCGATAAACTCTACATTACGATACAGAAAATGACTCAAAAAAGCACAAAACTTCATAATCTCTCTTGAAAATCACTCAAAAAACAGTCTTATCCCTTTTGTACATATACACGCCCACACCCACAACAAAGGAGGAAGATCTACCAACTGAAGCTGGCACACTCGTATCTAACCACTATCAGATGTAGGTGGTGAGATGAGGAAGAAGCAAAGATTTCCTGTTTACCCTGTCTAAGTTTCTACACAGACTGAATTGCACCTCCGCGCTTATCCGCATGAACATCAATGAAATGGCTACCAGGTTTA…	1304-333	323	'SWI3, ADA2, N-CoR and TFIIIB' DNA-binding domains	Y
PgMYB74-01	comp61315_c0_seq1	2056	TCCGATCTTCTCTACGTACTGACTAGTAATTAAGCACGAGGAGGGGTGAAATTAAAACTATATATGGAGTATTCGATTGTTTTAATTTCACCAACCCTCATGCAAGCGTAATACTTATAATAGTAGTAGTAATAAAGATACTGAGGGAGTAATTGAGTAGTATGTGTAACTCAGTGCAGGTCTCTGATGTGACGCGTGTCCGTTTTCCAGCTGTTTCCCATGTCCACCAAATGCAACCGCTTGCCTGGAAGAAGCGGTGCCCATAACGTCTACAACTCCTTTCTATTTACCGCCTCAACCGGTTATCCCTATCCCAATCCCTTTCCCTTCAACCTTTATATATATATATTTCCTTCTCATCTATCTCTTTGTAGTATTATGTATTTGTATGTATATGTA…	454-1434	326	Transcription repressor MYB5	N
PgMYB74-02	comp61315_c0_seq2	2327	CCAGCCACCAGCCACCAGCCACCTTCTGCTCATGGTATTTCTCTAAACTCCATAACCAACAAAACTGAAAATCTTTCAACACTGTTAACTTTTTCTTCCAGACCACAAATAATGTCCAACACAAAGAGAGATATGGATCGCATCAAAGGCCCATGGAGTCCTGAAGAGGACGAAATGCTACAGCAACTGGTTCAAAAGCACGGCCCACGGAATTGGTCCCTCATCAGCAAATCAATACATGGTAGATCCGGCAAATCCTGCCGGTTGCGATGGTGTAACCAGCTGTCTCCCCAGGTTGAGCACCGGGCCTTCACTCCCGAAGAAGACGATACCATCGTTAGAGCCCACGCTCGCTTTGGTAATAAATGGGCCACTATTGCCCGACTCCTTTCGGGTCGG…	112-1167	351	Transcription repressor MYB5	N
PgMYB74-03	comp61315_c0_seq3	2342	CCAGCCACCAGCCACCAGCCACCTTCTGCTCATGGTATTTCTCTAAACTCCATAACCAACAAAACTGAAAATCTTTCAACACTGTTAACTTTTTCTTCCAGACCACAAATAATGTCCAACACAAAGAGAGATATGGATCGCATCAAAGGCCCATGGAGTCCTGAAGAGGACGAAATGCTACAGCAACTGGTTCAAAAGCACGGCCCACGGAATTGGTCCCTCATCAGCAAATCAATACATGGTAGATCCGGCAAATCCTGCCGGTTGCGATGGTGTAACCAGCTGTCTCCCCAGGTTGAGCACCGGGCCTTCACTCCCGAAGAAGACGATACCATCGTTAGAGCCCACGCTCGCTTTGGTAATAAATGGGCCACTATTGCCCGACTCCTTTCGGGTCGG…	112-1164	350	Transcription repressor MYB5	N
PgMYB75-11	comp61749_c0_seq11	742	ATGCTTACTTGGACTTGCTTAGTTTTTCACTTTGACCAGTGATCAATTCGGTCTACTATAAACGGTCTGCATATTACAGAGAAGGGGTAAATAGGTTAATTCACTGGAAGGGACACGGTCGTCATTACAAAACAACCACCCTAATAAAACTGGAATAATGGAACGCCCGAGACACTTGGCCCTTAAATATATTTCGCCTGTCTTCACTTGAACACTATGCAGTTAGCCGAGGAGTAGTACCTCACTCTCCAATATGGACAAAGACGCCGAAATGCCAAACGCAGTCGTTGTCGACGGCGACTCTCCCGCCGTCGACGAAGATTCCGGTGGCGCCGATGGCGATGTGGACGTGGCACCGGCCGGAGATTGCGGCGGAAGCAGCAGTAACGTGGGTAAAAA…	254-655	133	Myb-like DNA-binding domain	Y
PgMYB75-15	comp61749_c0_seq15	680	ATGCTTACTTGGACTTGCTTAGTTTTTCACTTTGACCAGTGATCAATTCGGTCTACTATAAACGGTCTGCATATTACAGAGAAGGGGTAAATAGGTTAATTCACTGGAAGGGACACGGTCGTCATTACAAAACAACCACCCTAATAAAACTGGAATAATGGAACGCCCGAGACACTTGGCCCTTAAATATATTTCGCCTGTCTTCACTTGAACACTATGCAGTTAGCCGAGGAGTAGTACCTCACTCTCCAATATGGACAAAGACGCCGAAATGCCAAACGCAGTCGTTGTCGACGGCGACTCTCCCGCCGTCGACGAAGATTCCGGTGGCGCCGATGGCGATGTGGACGTGGCACCGGCCGGAGATTGCGGCGGAAGCAGCAGTAACGTGGGTAAAAA…	254-655	133	Myb-like DNA-binding domain	Y
PgMYB75-16	comp61749_c0_seq16	719	ATGCTTACTTGGACTTGCTTAGTTTTTCACTTTGACCAGTGATCAATTCGGTCTACTATAAACGGTCTGCATATTACAGAGAAGGGGTAAATAGGTTAATTCACTGGAAGGGACACGGTCGTCATTACAAAACAACCACCCTAATAAAACTGGAATAATGGAACGCCCGAGACACTTGGCCCTTAAATATATTTCGCCTGTCTTCACTTGAACACTATGCAGTTAGCCGAGGAGTAGTACCTCACTCTCCAATATGGACAAAGACGCCGAAATGCCAAACGCAGTCGTTGTCGACGGCGACTCTCCCGCCGTCGACGAAGATTCCGGTGGCGCCGATGGCGATGTGGACGTGGCACCGGCCGGAGATTGCGGCGGAAGCAGCAGTAACGTGGGTAAAAA…	254-673	139	Myb-like DNA-binding domain	Y
PgMYB76-01	comp61801_c2_seq1	2212	ATTCCAACCAGTTATCATTCTATGTTAGTGTATTTGAGTTGCATGTGCTGGATTTTCCATGGAAACAGTGGTTGAAGTAGTGGAAAATGCTGAAGCCAAATTTGAGGATACTATTGCTGCAAAAACTAGCTCTGCCCCGAAGTCACTGAAGCCGATCACTGATCCTGTTGTTTACCAGCTCGTTCGGGTTGAAGGTGATGGGAGATTAGTCCCTGCGACGGATGATGAAGTTATGGAGGTTGAGGACTTGCTCGAGGATGGAAAGAGTGAAACATGTTTCATTGCAGACATTGGGGGCACTGTGGAATGTACTCCGATTAATAAATGTTCTTGTGAAAAGACTCATTTGAAAGGCTTTGAAGGTCTGCTCCAACCTGAGAATCTAGAAGTTGATTCAGA…	59-1933	624	Telomere repeat binding factor-like DNA-binding domains of the SANT/myb-like family	Y
PgMYB76-14	comp61801_c2_seq14	2254	ATTCCAACCAGTTATCATTCTATGTTAGTGTATTTGAGTTGCATGTGCTGGATTTTCCATGGAAACAGTGGTTGAAGTAGTGGAAAATGCTGAAGCCAAATTTGAGGATACTATTGCTGCAAAAACTAGCTCTGCCCCGAAGTCACTGAAGCCGATCACTGATCCTGTTGTTTACCAGCTCGTTCGGGGTTATACGGTGTTTTAATACCTGAAGGAAGTATGCCAAGATGTTGAAGGTGATGGGAGATTAGTCCCTGCGACGGATGATGAAGTTATGGAGGTTGAGGACTTGCTCGAGGATGGAAAGAGTGAAACATGTTTCATTGCAGACATTGGGGGCACTGTGGAATGTACTCCGATTAATAAATGTTCTTGTGAAAAGACTCATTTGAAAGGCTT…	275-1975	566	Telomere repeat binding factor-like DNA-binding domains of the SANT/myb-like family	Y
PgMYB76-02	comp61801_c2_seq2	2358	ATTCCAACCAGTTATCATTCTATGTTAGTGTATTTGAGTTGCATGTGCTGGATTTTCCATGGAAACAGTGGTTGAAGTAGTGGAAAATGCTGAAGCCAAATTTGAGGATACTATTGCTGCAAAAACTAGCTCTGCCCCGAAGTCACTGAAGCCGATCACTGATCCTGTTGTTTACCAGCTCGTTCGGGGTTATACGGTGTTTTAATACCTGAAGGAAGTATGCCAAGATGTGAAGTCTCTGCCAAACCATGGGTTCCATACCATTGAGATCACGTTAGATTGATTTCTTTATTTAATGGATTTTTAAATTTTGATTTATTATTCAACATGTAGGTTGAAGGTGATGGGAGATTAGTCCCTGCGACGGATGATGAAGTTATGGAGGTTGAGGACTTGCTC…	379-2079	566	Telomere repeat binding factor-like DNA-binding domains of the SANT/myb-like family	Y
PgMYB77-01	comp62579_c0_seq1	856	AAACAAGTACATGAAAATGATCATACTTCGGCCGCAGGAGATTTTCTACCCGCGAAGCCGAAGCAAGTGGGTGAATAAATCGGCGAAGACAAGTCACAAGTAGTCTGCAAGTGGACGATTAATTGACCGGCCACTAATCACGTACACACAAAGTAAGGCACAGAACGCCACCTCCGCGGGAACCAGCTCTTTCTCTTTCTGCAGTAGCTATGGATTCGAATTCAACCTCTTCTTCCATTAATCCTCCTCCTTCTTCATCAACTCCAACGGACGGGTCTGGAAAGAAGATCCGAAAGCCCTACACCATAACCAAGTCCAGAGAGAGCTGGACTGAAGAAGAGCACGACAAGTTCATCGAAGCTCTCCAACTATTTGACCGTGACTGGAAGAAAATTGAAG…	210-806	198	'SWI3, ADA2, N-CoR and TFIIIB' DNA-binding domains	Y
PgMYB77-02	comp62579_c0_seq2	1410	AAACAAGTACATGAAAATGATCATACTTCGGCCGCAGGAGATTTTCTACCCGCGAAGCCGAAGCAAGTGGGTGAATAAATCGGCGAAGACAAGTCACAAGTAGTCTGCAAGTGGACGATTAATTGACCGGCCACTAATCACGTACACACAAAGTAAGGCACAGAACGCCACCTCCGCGGGAACCAGCTCTTTCTCTTTCTGCAGTAGCTATGGATTCGAATTCAACCTCTTCTTCCATTAATCCTCCTCCTTCTTCATCAACTCCAACGGACGGGTCTGGAAAGAAGATCCGAAAGCCCTACACCATAACCAAGTCCAGAGAGAGCTGGACTGAAGAAGAGCACGACAAGTTCATCGAAGCTCTCCAACTATTTGACCGTGACTGGAAGAAAATTGAAG…	210-1049	279	myb-like DNA-binding domain	Y
PgMYB77-06	comp62579_c0_seq6	1463	AAACAAGTACATGAAAATGATCATACTTCGGCCGCAGGAGATTTTCTACCCGCGAAGCCGAAGCAAGTGGGTGAATAAATCGGCGAAGACAAGTCACAAGTAGTCTGCAAGTGGACGATTAATTGACCGGCCACTAATCACGTACACACAAAGTAAGGCACAGAACGCCACCTCCGCGGGAACCAGCTCTTTCTCTTTCTGCAGTAGCTATGGATTCGAATTCAACCTCTTCTTCCATTAATCCTCCTCCTTCTTCATCAACTCCAACGGACGGGTCTGGAAAGAAGATCCGAAAGCCCTACACCATAACCAAGTCCAGAGAGAGCTGGACTGAAGAAGAGCACGACAAGTTCATCGAAGCTCTCCAACTATTTGACCGTGACTGGAAGAAAATTGAAG…	210-1016	268	myb-like DNA-binding domain	Y
PgMYB78-11	comp62851_c0_seq11	2557	GACGAAACTAACCTTGTAAAATCGGGTGTACCCAACAAAACCACGATTTTCTCTCTCCTCCAAGAACTTGATATCGCGAGAGCACTTGAGACCACCCGAAGCACACACGCCAGCTTGAAGAAACCATAAACGACTCCAGTACAAAAACACGGCAACACAAAACTGTAACTGCACATGGTATCTCTGAATCCGAACCCACCCGAAACCTTCTACTTGGATCCTCAAATGGGTATGGCCCTGCCCAATATCGGTTCTTTCTCTACTCCTGCAGCTGCGGCCAACACCTCATCGGATGATCCGAAGAAGATCCGAAAACCCTACACCATTACCAAGTCCAGGGAGAGCTGGACCGAACCCGAACACGACAAGTTCCTTGAAGCTCTTCAACTCTTCGATCGG…	175-1194	339	myb-like DNA-binding domain	Y
PgMYB78-13	comp62851_c0_seq13	1688	GACGAAACTAACCTTGTAAAATCGGGTGTACCCAACAAAACCACGATTTTCTCTCTCCTCCAAGAACTTGATATCGCGAGAGCACTTGAGACCACCCGAAGCACACACGCCAGCTTGAAGAAACCATAAACGACTCCAGTACAAAAACACGGCAACACAAAACTGTAACTGCACATGGTATCTCTGAATCCGAACCCACCCGAAACCTTCTACTTGGATCCTCAAATGGGTATGGCCCTGCCCAATATCGGTTCTTTCTCTACTCCTGCAGCTGCGGCCAACACCTCATCGGATGATCCGAAGAAGATCCGAAAACCCTACACCATTACCAAGTCCAGGGAGAGCTGGACCGAACCCGAACACGACAAGTTCCTTGAAGCTCTTCAACTCTTCGATCGG…	933-1397	154	'SWI3, ADA2, N-CoR and TFIIIB' DNA-binding domains	N
PgMYB78-16	comp62851_c0_seq16	1498	GACGAAACTAACCTTGTAAAATCGGGTGTACCCAACAAAACCACGATTTTCTCTCTCCTCCAAGAACTTGATATCGCGAGAGCACTTGAGACCACCCGAAGCACACACGCCAGCTTGAAGAAACCATAAACGACTCCAGTACAAAAACACGGCAACACAAAACTGTAACTGCACATGGTATCTCTGAATCCGAACCCACCCGAAACCTTCTACTTGGATCCTCAAATGGGTATGGCCCTGCCCAATATCGGTTCTTTCTCTACTCCTGCAGCTGCGGCCAACACCTCATCGGATGATCCGAAGAAGATCCGAAAACCCTACACCATTACCAAGTCCAGGGAGAGCTGGACCGAACCCGAACACGACAAGTTCCTTGAAGCTCTTCAACTCTTCGATCGG…	175-1176	323	myb-like DNA-binding domain	Y
PgMYB78-02	comp62851_c0_seq2	2593	GACGAAACTAACCTTGTAAAATCGGGTGTACCCAACAAAACCACGATTTTCTCTCTCCTCCAAGAACTTGATATCGCGAGAGCACTTGAGACCACCCGAAGCACACACGCCAGCTTGAAGAAACCATAAACGACTCCAGTACAAAAACACGGCAACACAAAACTGTAACTGCACATGGTATCTCTGAATCCGAACCCACCCGAAACCTTCTACTTGGATCCTCAAATGGGTATGGCCCTGCCCAATATCGGTTCTTTCTCTACTCCTGCAGCTGCGGCCAACACCTCATCGGATGATCCGAAGAAGATCCGAAAACCCTACACCATTACCAAGTCCAGGGAGAGCTGGACCGAACCCGAACACGACAAGTTCCTTGAAGCTCTTCAACTCTTCGATCGG…	175-1194	339	myb-like DNA-binding domain	Y
PgMYB78-21	comp62851_c0_seq21	1485	GACGAAACTAACCTTGTAAAATCGGGTGTACCCAACAAAACCACGATTTTCTCTCTCCTCCAAGAACTTGATATCGCGAGAGCACTTGAGACCACCCGAAGCACACACGCCAGCTTGAAGAAACCATAAACGACTCCAGTACAAAAACACGGCAACACAAAACTGTAACTGCACATGGTATCTCTGAATCCGAACCCACCCGAAACCTTCTACTTGGATCCTCAAATGGGTATGGCCCTGCCCAATATCGGTTCTTTCTCTACTCCTGCAGCTGCGGCCAACACCTCATCGGATGATCCGAAGAAGATCCGAAAACCCTACACCATTACCAAGTCCAGGGAGAGCTGGACCGAACCCGAACACGACAAGTTCCTTGAAGCTCTTCAACTCTTCGATCGG…	175-1194	339	myb-like DNA-binding domain	Y
PgMYB78-24	comp62851_c0_seq24	1701	GACGAAACTAACCTTGTAAAATCGGGTGTACCCAACAAAACCACGATTTTCTCTCTCCTCCAAGAACTTGATATCGCGAGAGCACTTGAGACCACCCGAAGCACACACGCCAGCTTGAAGAAACCATAAACGACTCCAGTACAAAAACACGGCAACACAAAACTGTAACTGCACATGGTATCTCTGAATCCGAACCCACCCGAAACCTTCTACTTGGATCCTCAAATGGGTATGGCCCTGCCCAATATCGGTTCTTTCTCTACTCCTGCAGCTGCGGCCAACACCTCATCGGATGATCCGAAGAAGATCCGAAAACCCTACACCATTACCAAGTCCAGGGAGAGCTGGACCGAACCCGAACACGACAAGTTCCTTGAAGCTCTTCAACTCTTCGATCGG…	933-1349	138	'SWI3, ADA2, N-CoR and TFIIIB' DNA-binding domains	N
PgMYB78-37	comp62851_c0_seq37	1380	GACGAAACTAACCTTGTAAAATCGGGTGTACCCAACAAAACCACGATTTTCTCTCTCCTCCAAGAACTTGATATCGCGAGAGCACTTGAGACCACCCGAAGCACACACGCCAGCTTGAAGAAACCATAAACGACTCCAGTACAAAAACACGGCAACACAAAACTGTAACTGCACATGGTATCTCTGAATCCGAACCCACCCGAAACCTTCTACTTGGATCCTCAAATGGGTATGGCCCTGCCCAATATCGGTTCTTTCTCTACTCCTGCAGCTGCGGCCAACACCTCATCGGATGATCCGAAGAAGATCCGAAAACCCTACACCATTACCAAGTCCAGGGAGAGCTGGACCGAACCCGAACACGACAAGTTCCTTGAAGCTCTTCAACTCTTCGATCGG…	175-1194	339	myb-like DNA-binding domain	Y
PgMYB78-05	comp62851_c0_seq5	1583	GACGAAACTAACCTTGTAAAATCGGGTGTACCCAACAAAACCACGATTTTCTCTCTCCTCCAAGAACTTGATATCGCGAGAGCACTTGAGACCACCCGAAGCACACACGCCAGCTTGAAGAAACCATAAACGACTCCAGTACAAAAACACGGCAACACAAAACTGTAACTGCACATGGTATCTCTGAATCCGAACCCACCCGAAACCTTCTACTTGGATCCTCAAATGGGTATGGCCCTGCCCAATATCGGTTCTTTCTCTACTCCTGCAGCTGCGGCCAACACCTCATCGGATGATCCGAAGAAGATCCGAAAACCCTACACCATTACCAAGTCCAGGGAGAGCTGGACCGAACCCGAACACGACAAGTTCCTTGAAGCTCTTCAACTCTTCGATCGG…	933-1397	154	'SWI3, ADA2, N-CoR and TFIIIB' DNA-binding domains	N
PgMYB78-06	comp62851_c0_seq6	1289	GACGAAACTAACCTTGTAAAATCGGGTGTACCCAACAAAACCACGATTTTCTCTCTCCTCCAAGAACTTGATATCGCGAGAGCACTTGAGACCACCCGAAGCACACACGCCAGCTTGAAGAAACCATAAACGACTCCAGTACAAAAACACGGCAACACAAAACTGTAACTGCACATGGTATCTCTGAATCCGAACCCACCCGAAACCTTCTACTTGGATCCTCAAATGGGTATGGCCCTGCCCAATATCGGTTCTTTCTCTACTCCTGCAGCTGCGGCCAACACCTCATCGGATGATCCGAAGAAGATCCGAAAACCCTACACCATTACCAAGTCCAGGGAGAGCTGGACCGAACCCGAACACGACAAGTTCCTTGAAGCTCTTCAACTCTTCGATCGG…	175-1146	323	myb-like DNA-binding domain	Y
PgMYB78-08	comp62851_c0_seq8	1492	GACGAAACTAACCTTGTAAAATCGGGTGTACCCAACAAAACCACGATTTTCTCTCTCCTCCAAGAACTTGATATCGCGAGAGCACTTGAGACCACCCGAAGCACACACGCCAGCTTGAAGAAACCATAAACGACTCCAGTACAAAAACACGGCAACACAAAACTGTAACTGCACATGGTATCTCTGAATCCGAACCCACCCGAAACCTTCTACTTGGATCCTCAAATGGGTATGGCCCTGCCCAATATCGGTTCTTTCTCTACTCCTGCAGCTGCGGCCAACACCTCATCGGATGATCCGAAGAAGATCCGAAAACCCTACACCATTACCAAGTCCAGGGAGAGCTGGACCGAACCCGAACACGACAAGTTCCTTGAAGCTCTTCAACTCTTCGATCGG…	933-1349	138	'SWI3, ADA2, N-CoR and TFIIIB' DNA-binding domains	N
PgMYB79	comp62906_c0_seq6	1356	TCTCTTCTTACTATATGTTTGTTTCTCTCTCTACAAATCTGTTGTTTCTCTCTCTAAACTATCAAATATATCTTACTGTAGTAGAACTTTTTGTATCAATAAATCAATCAGATAGATATAATTAATTAATATGGATGTAGTTAAAGGTGAAGCTGGAAATTCAGAGGTTGAAGTTATGATGATGAGTAGTGATCAAGAAGAGTTGATGATGGACTTACGGCGAGGCCCATGGACTGTTGAAGAAGATTTTGCTCTCATCAATTACATCGCTCAACACGGCGAAGGTCGATGGAATTCTCTCGCTCGTTGTGCAGGACTGAAGAGAACTGGAAAAAGCTGCAGATTGAGATGGCTGAATTATTTACGTCCTGACGTTCGACGTGGAAATATCACCCTTGA…	131-1132	333	Transcription repressor MYB5	N
PgMYB80-01	comp63032_c1_seq1	2118	TTTTTTTTGGGCAGAGAAAATTAATTCAATAACAAGCTATATTCAGCTCCTCCGTCAAAAACTTGTATTCCATAGTAACCTCTACTAACCCAAAAAACAATAGAAACTCTATCTATCTATCTATCTATATCTAAGAAGGGAGAATTAGTTAAAGAAGCGTGTTGGATTCATTAACCTGAAAAAAGAGCGAGTCAGTGAGTCCTTAAATACCTCATCCATCTCACTTCTAACCTCAAATAACTTTAAATCCTTCCTTCCTTCCTTGAAAAGCTCGCATCTCCTCCTCCTCCACAAACTCACTCTTCAATCCTCCATTTTCTCCTTTACACATTCAAAATTATATTATCCATGCGATACATACATATAAATAATACGAGTCTGTTCATTTGATTTTGTTTG…	432-1478	348	myb-like DNA-binding domain	Y
PgMYB80-13	comp63032_c1_seq13	2591	TTTTTTTTGGGCAGAGAAAATTAATTCAATAACAAGCTATATTCAGCTCCTCCGTCAAAAACTTGTATTCCATAGTAACCTCTACTAACCCAAAAAACAATAGAAACTCTATCTATCTATCTATCTATATCTAAGAAGGGAGAATTAGTTAAAGAAGCGTGTTGGATTCATTAACCTGAAAAAAGAGCGAGTCAGTGAGTCCTTAAATACCTCATCCATCTCACTTCTAACCTCAAATAACTTTAAATCCTTCCTTCCTTCCTTGAAAAGCTCGCATCTCCTCCTCCTCCACAAACTCACTCTTCAATCCTCCATTTTCTCCTTTACACATTCAAAATTATATTATCCATGCGATACATACATATAAATAATACGAGTCTGTTCATTTGATTTTGTTTG…	432-1028	198	myb-like DNA-binding domain	Y
PgMYB80-14	comp63032_c1_seq14	2644	TTTTTTTTGGGCAGAGAAAATTAATTCAATAACAAGCTATATTCAGCTCCTCCGTCAAAAACTTGTATTCCATAGTAACCTCTACTAACCCAAAAAACAATAGAAACTCTATCTATCTATCTATCTATATCTAAGAAGGGAGAATTAGTTAAAGAAGCGTGTTGGATTCATTAACCTGAAAAAAGAGCGAGTCAGTGAGTCCTTAAATACCTCATCCATCTCACTTCTAACCTCAAATAACTTTAAATCCTTCCTTCCTTCCTTGAAAAGCTCGCATCTCCTCCTCCTCCACAAACTCACTCTTCAATCCTCCATTTTCTCCTTTACACATTCAAAATTATATTATCCATGCGATACATACATATAAATAATACGAGTCTGTTCATTTGATTTTGTTTG…	432-1478	348	myb-like DNA-binding domain	Y
PgMYB80-18	comp63032_c1_seq18	2578	TTTTTTTTGGGCAGAGAAAATTAATTCAATAACAAGCTATATTCAGCTCCTCCGTCAAAAACTTGTATTCCATAGTAACCTCTACTAACCCAAAAAACAATAGAAACTCTATCTATCTATCTATCTATATCTAAGAAGGGAGAATTAGTTAAAGAAGCGTGTTGGATTCATTAACCTGAAAAAAGAGCGAGTCAGTGAGTCCTTAAATACCTCATCCATCTCACTTCTAACCTCAAATAACTTTAAATCCTTCCTTCCTTCCTTGAAAAGCTCGCATCTCCTCCTCCTCCACAAACTCACTCTTCAATCCTCCATTTTCTCCTTTACACATTCAAAATTATATTATCCATGCGATACATACATATAAATAATACGAGTCTGTTCATTTGATTTTGTTTG…	432-1028	198	myb-like DNA-binding domain	Y
PgMYB80-19	comp63032_c1_seq19	2970	TTTTTTTTGGGCAGAGAAAATTAATTCAATAACAAGCTATATTCAGCTCCTCCGTCAAAAACTTGTATTCCATAGTAACCTCTACTAACCCAAAAAACAATAGAAACTCTATCTATCTATCTATCTATATCTAAGAAGGGAGAATTAGTTAAAGAAGCGTGTTGGATTCATTAACCTGAAAAAAGAGCGAGTCAGTGAGTCCTTAAATACCTCATCCATCTCACTTCTAACCTCAAATAACTTTAAATCCTTCCTTCCTTCCTTGAAAAGCTCGCATCTCCTCCTCCTCCACAAACTCACTCTTCAATCCTCCATTTTCTCCTTTACACATTCAAAATTATATTATCCATGCGATACATACATATAAATAATACGAGTCTGTTCATTTGATTTTGTTTG…	432-1028	198	myb-like DNA-binding domain	Y
PgMYB80-02	comp63032_c1_seq2	2633	TTTTTTTTGGGCAGAGAAAATTAATTCAATAACAAGCTATATTCAGCTCCTCCGTCAAAAACTTGTATTCCATAGTAACCTCTACTAACCCAAAAAACAATAGAAACTCTATCTATCTATCTATCTATATCTAAGAAGGGAGAATTAGTTAAAGAAGCGTGTTGGATTCATTAACCTGAAAAAAGAGCGAGTCAGTGAGTCCTTAAATACCTCATCCATCTCACTTCTAACCTCAAATAACTTTAAATCCTTCCTTCCTTCCTTGAAAAGCTCGCATCTCCTCCTCCTCCACAAACTCACTCTTCAATCCTCCATTTTCTCCTTTACACATTCAAAATTATATTATCCATGCGATACATACATATAAATAATACGAGTCTGTTCATTTGATTTTGTTTG…	432-1478	348	myb-like DNA-binding domain	Y
PgMYB80-20	comp63032_c1_seq20	3104	TTTTTTTTGGGCAGAGAAAATTAATTCAATAACAAGCTATATTCAGCTCCTCCGTCAAAAACTTGTATTCCATAGTAACCTCTACTAACCCAAAAAACAATAGAAACTCTATCTATCTATCTATCTATATCTAAGAAGGGAGAATTAGTTAAAGAAGCGTGTTGGATTCATTAACCTGAAAAAAGAGCGAGTCAGTGAGTCCTTAAATACCTCATCCATCTCACTTCTAACCTCAAATAACTTTAAATCCTTCCTTCCTTCCTTGAAAAGCTCGCATCTCCTCCTCCTCCACAAACTCACTCTTCAATCCTCCATTTTCTCCTTTACACATTCAAAATTATATTATCCATGCGATACATACATATAAATAATACGAGTCTGTTCATTTGATTTTGTTTG…	432-1028	198	myb-like DNA-binding domain	Y
PgMYB80-22	comp63032_c1_seq22	2983	TTTTTTTTGGGCAGAGAAAATTAATTCAATAACAAGCTATATTCAGCTCCTCCGTCAAAAACTTGTATTCCATAGTAACCTCTACTAACCCAAAAAACAATAGAAACTCTATCTATCTATCTATCTATATCTAAGAAGGGAGAATTAGTTAAAGAAGCGTGTTGGATTCATTAACCTGAAAAAAGAGCGAGTCAGTGAGTCCTTAAATACCTCATCCATCTCACTTCTAACCTCAAATAACTTTAAATCCTTCCTTCCTTCCTTGAAAAGCTCGCATCTCCTCCTCCTCCACAAACTCACTCTTCAATCCTCCATTTTCTCCTTTACACATTCAAAATTATATTATCCATGCGATACATACATATAAATAATACGAGTCTGTTCATTTGATTTTGTTTG…	432-1028	198	myb-like DNA-binding domain	Y
PgMYB80-24	comp63032_c1_seq24	3093	TTTTTTTTGGGCAGAGAAAATTAATTCAATAACAAGCTATATTCAGCTCCTCCGTCAAAAACTTGTATTCCATAGTAACCTCTACTAACCCAAAAAACAATAGAAACTCTATCTATCTATCTATCTATATCTAAGAAGGGAGAATTAGTTAAAGAAGCGTGTTGGATTCATTAACCTGAAAAAAGAGCGAGTCAGTGAGTCCTTAAATACCTCATCCATCTCACTTCTAACCTCAAATAACTTTAAATCCTTCCTTCCTTCCTTGAAAAGCTCGCATCTCCTCCTCCTCCACAAACTCACTCTTCAATCCTCCATTTTCTCCTTTACACATTCAAAATTATATTATCCATGCGATACATACATATAAATAATACGAGTCTGTTCATTTGATTTTGTTTG…	432-1028	198	myb-like DNA-binding domain	Y
PgMYB80-25	comp63032_c1_seq25	3117	TTTTTTTTGGGCAGAGAAAATTAATTCAATAACAAGCTATATTCAGCTCCTCCGTCAAAAACTTGTATTCCATAGTAACCTCTACTAACCCAAAAAACAATAGAAACTCTATCTATCTATCTATCTATATCTAAGAAGGGAGAATTAGTTAAAGAAGCGTGTTGGATTCATTAACCTGAAAAAAGAGCGAGTCAGTGAGTCCTTAAATACCTCATCCATCTCACTTCTAACCTCAAATAACTTTAAATCCTTCCTTCCTTCCTTGAAAAGCTCGCATCTCCTCCTCCTCCACAAACTCACTCTTCAATCCTCCATTTTCTCCTTTACACATTCAAAATTATATTATCCATGCGATACATACATATAAATAATACGAGTCTGTTCATTTGATTTTGTTTG…	432-1028	198	myb-like DNA-binding domain	Y
PgMYB80-28	comp63032_c1_seq28	2241	TTTTTTTTGGGCAGAGAAAATTAATTCAATAACAAGCTATATTCAGCTCCTCCGTCAAAAACTTGTATTCCATAGTAACCTCTACTAACCCAAAAAACAATAGAAACTCTATCTATCTATCTATCTATATCTAAGAAGGGAGAATTAGTTAAAGAAGCGTGTTGGATTCATTAACCTGAAAAAAGAGCGAGTCAGTGAGTCCTTAAATACCTCATCCATCTCACTTCTAACCTCAAATAACTTTAAATCCTTCCTTCCTTCCTTGAAAAGCTCGCATCTCCTCCTCCTCCACAAACTCACTCTTCAATCCTCCATTTTCTCCTTTACACATTCAAAATTATATTATCCATGCGATACATACATATAAATAATACGAGTCTGTTCATTTGATTTTGTTTG…	432-1478	348	myb-like DNA-binding domain	Y
PgMYB80-29	comp63032_c1_seq29	2994	TTTTTTTTGGGCAGAGAAAATTAATTCAATAACAAGCTATATTCAGCTCCTCCGTCAAAAACTTGTATTCCATAGTAACCTCTACTAACCCAAAAAACAATAGAAACTCTATCTATCTATCTATCTATATCTAAGAAGGGAGAATTAGTTAAAGAAGCGTGTTGGATTCATTAACCTGAAAAAAGAGCGAGTCAGTGAGTCCTTAAATACCTCATCCATCTCACTTCTAACCTCAAATAACTTTAAATCCTTCCTTCCTTCCTTGAAAAGCTCGCATCTCCTCCTCCTCCACAAACTCACTCTTCAATCCTCCATTTTCTCCTTTACACATTCAAAATTATATTATCCATGCGATACATACATATAAATAATACGAGTCTGTTCATTTGATTTTGTTTG…	432-1028	198	myb-like DNA-binding domain	Y
PgMYB80-03	comp63032_c1_seq3	2981	TTTTTTTTGGGCAGAGAAAATTAATTCAATAACAAGCTATATTCAGCTCCTCCGTCAAAAACTTGTATTCCATAGTAACCTCTACTAACCCAAAAAACAATAGAAACTCTATCTATCTATCTATCTATATCTAAGAAGGGAGAATTAGTTAAAGAAGCGTGTTGGATTCATTAACCTGAAAAAAGAGCGAGTCAGTGAGTCCTTAAATACCTCATCCATCTCACTTCTAACCTCAAATAACTTTAAATCCTTCCTTCCTTCCTTGAAAAGCTCGCATCTCCTCCTCCTCCACAAACTCACTCTTCAATCCTCCATTTTCTCCTTTACACATTCAAAATTATATTATCCATGCGATACATACATATAAATAATACGAGTCTGTTCATTTGATTTTGTTTG…	432-1028	198	myb-like DNA-binding domain	Y
PgMYB80-04	comp63032_c1_seq4	2756	TTTTTTTTGGGCAGAGAAAATTAATTCAATAACAAGCTATATTCAGCTCCTCCGTCAAAAACTTGTATTCCATAGTAACCTCTACTAACCCAAAAAACAATAGAAACTCTATCTATCTATCTATCTATATCTAAGAAGGGAGAATTAGTTAAAGAAGCGTGTTGGATTCATTAACCTGAAAAAAGAGCGAGTCAGTGAGTCCTTAAATACCTCATCCATCTCACTTCTAACCTCAAATAACTTTAAATCCTTCCTTCCTTCCTTGAAAAGCTCGCATCTCCTCCTCCTCCACAAACTCACTCTTCAATCCTCCATTTTCTCCTTTACACATTCAAAATTATATTATCCATGCGATACATACATATAAATAATACGAGTCTGTTCATTTGATTTTGTTTG…	432-1478	348	myb-like DNA-binding domain	Y
PgMYB80-06	comp63032_c1_seq6	2468	TTTTTTTTGGGCAGAGAAAATTAATTCAATAACAAGCTATATTCAGCTCCTCCGTCAAAAACTTGTATTCCATAGTAACCTCTACTAACCCAAAAAACAATAGAAACTCTATCTATCTATCTATCTATATCTAAGAAGGGAGAATTAGTTAAAGAAGCGTGTTGGATTCATTAACCTGAAAAAAGAGCGAGTCAGTGAGTCCTTAAATACCTCATCCATCTCACTTCTAACCTCAAATAACTTTAAATCCTTCCTTCCTTCCTTGAAAAGCTCGCATCTCCTCCTCCTCCACAAACTCACTCTTCAATCCTCCATTTTCTCCTTTACACATTCAAAATTATATTATCCATGCGATACATACATATAAATAATACGAGTCTGTTCATTTGATTTTGTTTG…	432-1028	198	myb-like DNA-binding domain	Y
PgMYB80-07	comp63032_c1_seq7	3106	TTTTTTTTGGGCAGAGAAAATTAATTCAATAACAAGCTATATTCAGCTCCTCCGTCAAAAACTTGTATTCCATAGTAACCTCTACTAACCCAAAAAACAATAGAAACTCTATCTATCTATCTATCTATATCTAAGAAGGGAGAATTAGTTAAAGAAGCGTGTTGGATTCATTAACCTGAAAAAAGAGCGAGTCAGTGAGTCCTTAAATACCTCATCCATCTCACTTCTAACCTCAAATAACTTTAAATCCTTCCTTCCTTCCTTGAAAAGCTCGCATCTCCTCCTCCTCCACAAACTCACTCTTCAATCCTCCATTTTCTCCTTTACACATTCAAAATTATATTATCCATGCGATACATACATATAAATAATACGAGTCTGTTCATTTGATTTTGTTTG…	432-1028	198	myb-like DNA-binding domain	Y
PgMYB80-08	comp63032_c1_seq8	2767	TTTTTTTTGGGCAGAGAAAATTAATTCAATAACAAGCTATATTCAGCTCCTCCGTCAAAAACTTGTATTCCATAGTAACCTCTACTAACCCAAAAAACAATAGAAACTCTATCTATCTATCTATCTATATCTAAGAAGGGAGAATTAGTTAAAGAAGCGTGTTGGATTCATTAACCTGAAAAAAGAGCGAGTCAGTGAGTCCTTAAATACCTCATCCATCTCACTTCTAACCTCAAATAACTTTAAATCCTTCCTTCCTTCCTTGAAAAGCTCGCATCTCCTCCTCCTCCACAAACTCACTCTTCAATCCTCCATTTTCTCCTTTACACATTCAAAATTATATTATCCATGCGATACATACATATAAATAATACGAGTCTGTTCATTTGATTTTGTTTG…	432-1478	348	myb-like DNA-binding domain	Y
PgMYB80-09	comp63032_c1_seq9	2455	TTTTTTTTGGGCAGAGAAAATTAATTCAATAACAAGCTATATTCAGCTCCTCCGTCAAAAACTTGTATTCCATAGTAACCTCTACTAACCCAAAAAACAATAGAAACTCTATCTATCTATCTATCTATATCTAAGAAGGGAGAATTAGTTAAAGAAGCGTGTTGGATTCATTAACCTGAAAAAAGAGCGAGTCAGTGAGTCCTTAAATACCTCATCCATCTCACTTCTAACCTCAAATAACTTTAAATCCTTCCTTCCTTCCTTGAAAAGCTCGCATCTCCTCCTCCTCCACAAACTCACTCTTCAATCCTCCATTTTCTCCTTTACACATTCAAAATTATATTATCCATGCGATACATACATATAAATAATACGAGTCTGTTCATTTGATTTTGTTTG…	432-1028	198	myb-like DNA-binding domain	Y
PgMYB81	comp63068_c0_seq3	328	CTCTTACCACACCTTAAAAGTCCTGCAAGTTTAGGAAGAGCTCTCCAGCAGCATTGGCCATTGGTGAGAATAAAGTTGATGAGCTTTTTATCCTCTTCGACAGTCCATGGCCCCTTCTTCAATCCAACTTTCTCACAGCAAGGTTTCCTCCCCATGATATATATAATACTCGATCAATCTCAATTCACAAGAACAAGAAGAGCTAGAGAGAGAAAAATAAAACAGAGAGCGAGCTTGATATATTGGTAGACTAATACACCAAACTACACCAAGCGACTATACTTGCCGGAGAGCAAGTAGATGCAATTTTCTTAGAATCAGTCGCTTC	79-249	56	Transcription repressor MYB5	N
PgMYB82-01	comp63082_c0_seq1	1256	CCTCTCTTGAGTTTTATGGTTTCCAGATATTTCTCATGCTGTAATTGAACTGTTGCCTTTTTTCTTTCAATAAGGTCAGCAATTCACAAGTGTCCCATTTTTTTGTATTGTGAAGGAAATCACCTTTGAATTTATTAGTTCTTCGTCTCCTATGGTTCTGTTATGATATTTATTGGAGGCGGTCTCTCTCTCGTGCAGCTCATTTGGCTATTTTTGGGGTCTGTTTGTTTCTATTCTTGCTTACGTCTCTGGTCTGACACATCTACTTCCCATAATTTCAGACTTCGACCAGTTGTCTCACAAACCTTTGTTATGAGTATAATTCAGACCCAATTTCCAAATGCTATTCTAGAGAGTTCCATGGTTGTTCAGATTGGTAATTCGAATTAAATAGTTGAG…	470-880	136	'SWI3, ADA2, N-CoR and TFIIIB' DNA-binding domains	Y
PgMYB82-02	comp63082_c0_seq2	1731	CCTCTCTTGAGTTTTATGGTTTCCAGATATTTCTCATGCTGTAATTGAACTGTTGCCTTTTTTCTTTCAATAAGGTCAGCAATTCACAAGTGTCCCATTTTTTTGTATTGTGAAGGAAATCACCTTTGAATTTATTAGTTCTTCGTCTCCTATGGTTCTGTTATGATATTTATTGGAGGCGGTCTCTCTCTCGTGCAGCTCATTTGGCTATTTTTGGGGTCTGTTTGTTTCTATTCTTGCTTACGTCTCTGGTCTGACACATCTACTTCCCATAATTTCAGACTTCGACCAGTTGTCTCACAAACCTTTGTTATGAGTATAATTCAGACCCAATTTCCAAATGCTATTCTAGAGAGTTCCATGGTTGTTCAGATTGGTAATTCGAATTAAATAGTTGAG…	470-1231	253	myb-like DNA-binding domain	Y
PgMYB82-03	comp63082_c0_seq3	1244	CCTCTCTTGAGTTTTATGGTTTCCAGATATTTCTCATGCTGTAATTGAACTGTTGCCTTTTTTCTTTCAATAAGGTCAGCAATTCACAAGTGTCCCATTTTTTTGTATTGTGAAGGAAATCACCTTTGAATTTATTAGTTCTTCGTCTCCTATGGTTCTGTTATGATATTTATTGGAGGCGGTCTCTCTCTCGTGCAGCTCATTTGGCTATTTTTGGGGTCTGTTTGTTTCTATTCTTGCTTACGTCTCTGGTCTGACACATCTACTTCCCATAATTTCAGACTTCGACCAGTTGTCTCACAAACCTTTGTTATGAGTATAATTCAGACCCAATTTCCAAATGCTATTCTAGAGAGTTCCATGGTTGTTCAGATTGGTAATTCGAATTAAATAGTTGAG…	470-868	132	'SWI3, ADA2, N-CoR and TFIIIB' DNA-binding domains	Y
PgMYB82-05	comp63082_c0_seq5	1859	CCTCTCTTGAGTTTTATGGTTTCCAGATATTTCTCATGCTGTAATTGAACTGTTGCCTTTTTTCTTTCAATAAGGTCAGCAATTCACAAGTGTCCCATTTTTTTGTATTGTGAAGGAAATCACCTTTGAATTTATTAGTTCTTCGTCTCCTATGGTTCTGTTATGATATTTATTGGAGGCGGTCTCTCTCTCGTGCAGCTCATTTGGCTATTTTTGGGGTCTGTTTGTTTCTATTCTTGCTTACGTCTCTGGTCTGACACATCTACTTCCCATAATTTCAGACTTCGACCAGTTGTCTCACAAACCTTTGTTATGAGTATAATTCAGACCCAATTTCCAAATGCTATTCTAGAGAGTTCCATGGTTGTTCAGATTGGTAATTCGAATTAAATAGTTGAG…	470-1231	253	myb-like DNA-binding domain	Y
PgMYB83	comp63596_c0_seq1	224	TAACTCTGGATTTAAAACTTTCTGCCACCTATGTAAGCACTGCACATCTGTCCGTTCTTTGAAACATTCCGCTATTTTTTTCCAATTTTTTCCATTAAAACGTTGAACTGCCTGGCGCAAAATCTCATCCTCTTCGAAAGTCCATTGTCCCTTTGTGGATCTCCTGGTAGGACCACTAGTCCTCCCATGTAAAGGTCGCACTCTCTGACTACCATCAGCAATCC	215-72	47	Myb-like DNA-binding domain	Y
PgMYB84-01	comp63596_c1_seq1	732	AGGAGATTCTGGGATAAAAAAGAGGCCTGGAATCAATATTAGACAAGGCAATGCTCCTAAAACTGCAAGTACTCTCCAACTAACGAACAGTCCCAGCAAATAAGACAACATTGTTCCAATTGTTACTGAAAGCTACAGAACAAAAATATTAAAATTAATTTATTTATGCATGGGAATAAGGTAGTAGCAAACACTAGTTCAGTATAAGATTAAATATGTAATTAAACTTAGCCTACCAGATTATAAATGTGAAGATAATTTAAAGTAAACATCTTACAGACTCATGAACATGCGAACACCAAAAAGTCCCAACTTTGGCGTTGTTTAGACATACATTAATCAATCTGGCAGCACTTGTACTCATAAAGCTTAAGTAAGGAAATACACAGACCTGAAATT…	418-260	52	'SWI3, ADA2, N-CoR and TFIIIB' DNA-binding domains	Y
PgMYB84-10	comp63596_c1_seq10	1408	GGGGCATATTATCCAGATTGCATGGAGTAGAGAAGATTAACAAGAACACAAGTAAACACTGAGAAAATTAGGATTTGTTTATAAGAATAAGTATCCTAGAGATGAATTAAAAAAATATGTATGCATAACATCTATGCAAGATGCCTAAGCAGACAAGTTAGCAGAGAATTTATTAAGGAAGCCATTTTCTCTTACTCTGTTCGTTATGGAACTAAAAGCTGCTGAACAGTAGCCAGCAATTAAAAAACATTGCACATGTAAAACATACCATTACCTTATGCGAGAGAAAAGCACAAAGACAGAAAATGAACCGAGACAGTAGAGGTTCATACCTTAATGTCTTCAGGAGGGATTCCTCTAGATGAATCAATAGGATCATTTTCAGCATGTACTTGAAAC…	719-940	73	'SWI3, ADA2, N-CoR and TFIIIB' DNA-binding domains	Y
PgMYB84-11	comp63596_c1_seq11	1233	GGGGCATATTATCCAGATTGCATGGAGTAGAGAAGATTAACAAGAACACAAGTAAACACTGAGAAAATTAGGATTTGTTTATAAGAATAAGTATCCTAGAGATGAATTAAAAAAATATGTATGCATAACATCTATGCAAGATGCCTAAGCAGACAAGTTAGCAGAGAATTTATTAAGGAAGCCATTTTCTCTTACTCTGTTCGTTATGGAACTAAAAGCTGCTGAACAGTAGCCAGCAATTAAAAAACATTGCACATGTAAAACATACCATTACCTTATGCGAGAGAAAAGCACAAAGACAGAAAATGAACCGAGACAGTAGAGGTTCATACCTTAATGTCTTCAGGAGGGATTCCTCTAGATGAATCAATAGGATCATTTTCAGCATGTACTTGAAAC…	719-940	73	'SWI3, ADA2, N-CoR and TFIIIB' DNA-binding domains	Y
PgMYB84-12	comp63596_c1_seq12	1545	GGGGCATATTATCCAGATTGCATGGAGTAGAGAAGATTAACAAGAACACAAGTAAACACTGAGAAAATTAGGATTTGTTTATAAGAATAAGTATCCTAGAGATGAATTAAAAAAATATGTATGCATAACATCTATGCAAGATGCCTAAGCAGACAAGTTAGCAGAGAATTTATTAAGGAAGCCATTTTCTCTTACTCTGTTCGTTATGGAACTAAAAGCTGCTGAACAGTAGCCAGCAATTAAAAAACATTGCACATGTAAAACATACCATTACCTTATGCGAGAGAAAAGCACAAAGACAGAAAATGAACCGAGACAGTAGAGGTTCATACCTTAATGTCTTCAGGAGGGATTCCTCTAGATGAATCAATAGGATCATTTTCAGCATGTACTTGAAAC…	719-940	73	Myb-like DNA-binding domain	Y
PgMYB84-13	comp63596_c1_seq13	1733	ATCAACACCAAATTTTTTACATGGTTCAGCTATTACCCTCTATAATAATAGCCTAGTCCACGTCCAATACCAACTAGTATTGGATACTCACTTTTATTAAACTTTTCCAATTACAATACAAGTTCCGACAATTTGAACATCTGTGTTCCTCGTGCACCTATGCACTCTTAAGCACCTATGCTTTCTTCAAACTTGTTTGTAATGATTCAGTAACCCAAACAATATTACAATTTAGAGAATATTGATTTGTGTAAGAAGAAATAAGATACACAGTAGAGGTCTAATGATCAAGCAATATATCACTTATCAATGCAAGGCTCTAGTATGTACTGATATGCAATAAAAGTATTACCAGAATATTTTCTACAAGATCCCTTCAGTAGTACCTCCGAAATAGCA…	1222-1503	93	'SWI3, ADA2, N-CoR and TFIIIB' DNA-binding domains	Y
PgMYB84-14	comp63596_c1_seq14	1722	ATCAACACCAAATTTTTTACATGGTTCAGCTATTACCCTCTATAATAATAGCCTAGTCCACGTCCAATACCAACTAGTATTGGATACTCACTTTTATTAAACTTTTCCAATTACAATACAAGTTCCGACAATTTGAACATCTGTGTTCCTCGTGCACCTATGCACTCTTAAGCACCTATGCTTTCTTCAAACTTGTTTGTAATGATTCAGTAACCCAAACAATATTACAATTTAGAGAATATTGATTTGTGTAAGAAGAAATAAGATACACAGTAGAGGTCTAATGATCAAGCAATATATCACTTATCAATGCAAGGCTCTAGTATGTACTGATATGCAATAAAAGTATTACCAGAATATTTTCTACAAGATCCCTTCAGTAGTACCTCCGAAATAGCA…	1222-1503	93	'SWI3, ADA2, N-CoR and TFIIIB' DNA-binding domains	Y
PgMYB84-15	comp63596_c1_seq15	1376	ATATTATCCAGATTGCATGGAGTAGAGAAGATTAACAAGAACACAAGTAAACACTGAGAAAATTAGGATTTGTTTATAAGAATAAGTATCCTAGAACATTTATGCAAGATGCCTAAGCAGACAAGTTAGCAGAGAATTTATTAAGGAAGCCATTTTCTCTTACTCTGTTCGTTATGGAACTAAAAGCTGCTGAACAGTAGCCAGCAATTAAAAAACATTGCACATGTAAAACATACCATTACCTTATGCGAGAGAAAAGCACAAAGACAGAAAATGAACCGAGACAGTAGAGGTTCATACCTTAATGTCTTCAGGAGGGATTCCTCTAGATGAATCAATAGGATCATTTTCAGCATGTACTTGAAACATATTATGACACATTCATGAGAGTGTATTCAT…	687-908	73	'SWI3, ADA2, N-CoR and TFIIIB' DNA-binding domains	Y
PgMYB84-19	comp63596_c1_seq19	1513	ATATTATCCAGATTGCATGGAGTAGAGAAGATTAACAAGAACACAAGTAAACACTGAGAAAATTAGGATTTGTTTATAAGAATAAGTATCCTAGAACATTTATGCAAGATGCCTAAGCAGACAAGTTAGCAGAGAATTTATTAAGGAAGCCATTTTCTCTTACTCTGTTCGTTATGGAACTAAAAGCTGCTGAACAGTAGCCAGCAATTAAAAAACATTGCACATGTAAAACATACCATTACCTTATGCGAGAGAAAAGCACAAAGACAGAAAATGAACCGAGACAGTAGAGGTTCATACCTTAATGTCTTCAGGAGGGATTCCTCTAGATGAATCAATAGGATCATTTTCAGCATGTACTTGAAACATATTATGACACATTCATGAGAGTGTATTCAT…	687-908	73	Myb-like DNA-binding domain	Y
PgMYB84-02	comp63596_c1_seq2	1558	ATCAACACCAAATTTTTTACATGGTTCAGCTATTACCCTCTATAATAATAGCCTAGTCCACGTCCAATACCAACTAGTATTGGATACTCACTTTTATTAAACTTTTCCAATTACAATACAAGTTCCGACAATTTGAACATCTGTGTTCCTCGTGCACCTATGCACTCTTAAGCACCTATGCTTTCTTCAAACTTGTTTGTAATGATTCAGTAACCCAAACAATATTACAATTTAGAGAATATTGATTTGTGTAAGAAGAAATAAGATACACAGTAGAGGTCTAATGATCAAGCAATATATCACTTATCAATGCAAGGCTCTAGTATGTACTGATATGCAATAAAAGTATTACCAGAATATTTTCTACAAGATCCCTTCAGTAGTACCTCCGAAATAGCA…	1222-1503	93	'SWI3, ADA2, N-CoR and TFIIIB' DNA-binding domains	Y
PgMYB84-20	comp63596_c1_seq20	869	AGGAGATTCTGGGATAAAAAAGAGGCCTGGAATCAATATTAGACAAGGCAATGCTCCTAAAACTGCAAGTACTCTCCAACTAACGAACAGTCCCAGCAAATAAGACAACATTGTTCCAATTGTTACTGAAAGCTACAGAACAAAAATATTAAAATTAATTTATTTATGCATGGGAATAAGGTAGTAGCAAACACTAGTTCAGTATAAGATTAAATATGTAATTAAACTTAGCCTACCAGATTATAAATGTGAAGATAATTTAAAGTAAACATCTTACAGACTCATGAACATGCGAACACCAAAAAGTCCCAACTTTGGCGTTGTTTAGACATACATTAATCAATCTGGCAGCACTTGTACTCATAAAGCTTAAGTAAGGAAATACACAGACCTGAAATT…	418-260	52	Myb-like DNA-binding domain	Y
PgMYB84-21	comp63596_c1_seq21	1870	ATCAACACCAAATTTTTTACATGGTTCAGCTATTACCCTCTATAATAATAGCCTAGTCCACGTCCAATACCAACTAGTATTGGATACTCACTTTTATTAAACTTTTCCAATTACAATACAAGTTCCGACAATTTGAACATCTGTGTTCCTCGTGCACCTATGCACTCTTAAGCACCTATGCTTTCTTCAAACTTGTTTGTAATGATTCAGTAACCCAAACAATATTACAATTTAGAGAATATTGATTTGTGTAAGAAGAAATAAGATACACAGTAGAGGTCTAATGATCAAGCAATATATCACTTATCAATGCAAGGCTCTAGTATGTACTGATATGCAATAAAAGTATTACCAGAATATTTTCTACAAGATCCCTTCAGTAGTACCTCCGAAATAGCA…	1222-1503	93	Myb-like DNA-binding domain	Y
PgMYB84-03	comp63596_c1_seq3	1201	ATATTATCCAGATTGCATGGAGTAGAGAAGATTAACAAGAACACAAGTAAACACTGAGAAAATTAGGATTTGTTTATAAGAATAAGTATCCTAGAACATTTATGCAAGATGCCTAAGCAGACAAGTTAGCAGAGAATTTATTAAGGAAGCCATTTTCTCTTACTCTGTTCGTTATGGAACTAAAAGCTGCTGAACAGTAGCCAGCAATTAAAAAACATTGCACATGTAAAACATACCATTACCTTATGCGAGAGAAAAGCACAAAGACAGAAAATGAACCGAGACAGTAGAGGTTCATACCTTAATGTCTTCAGGAGGGATTCCTCTAGATGAATCAATAGGATCATTTTCAGCATGTACTTGAAACATATTATGACACATTCATGAGAGTGTATTCAT…	687-908	73	'SWI3, ADA2, N-CoR and TFIIIB' DNA-binding domains	Y
PgMYB84-04	comp63596_c1_seq4	557	AGGAGATTCTGGGATAAAAAAGAGGCCTGGAATCAATATTAGACAAGGCAATGCTCCTAAAACTGCAAGTACTCTCCAACTAACGAACAGTCCCAGCAAATAAGACAACATTGTTCCAATTGTTACTGAAAGCTACAGAACAAAAATATTAAAATTAATTTATTTATGCATGGGAATAAGGTAGTAGCAAACACTAGTTCAGTATAAGATTAAATATGTAATTAAACTTAGCCTACCAGATTATAAATGTGAAGATAATTTAAAGTAAACATCTTACAGACTCATGAACATGCGAACACCAAAAAGTCCCAACTTTGGCGTTGTTTAGACATACATTAATCAATCTGGCAGCACTTGTACTCATAAAGCTTAAGTAAGGAAATACACAGACCTGAAATT…	418-260	52	'SWI3, ADA2, N-CoR and TFIIIB' DNA-binding domains	Y
PgMYB84-07	comp63596_c1_seq7	1397	GGGGCATATTATCCAGATTGCATGGAGTAGAGAAGATTAACAAGAACACAAGTAAACACTGAGAAAATTAGGATTTGTTTATAAGAATAAGTATCCTAGAGATGAATTAAAAAAATATGTATGCATAACATCTATGCAAGATGCCTAAGCAGACAAGTTAGCAGAGAATTTATTAAGGAAGCCATTTTCTCTTACTCTGTTCGTTATGGAACTAAAAGCTGCTGAACAGTAGCCAGCAATTAAAAAACATTGCACATGTAAAACATACCATTACCTTATGCGAGAGAAAAGCACAAAGACAGAAAATGAACCGAGACAGTAGAGGTTCATACCTTAATGTCTTCAGGAGGGATTCCTCTAGATGAATCAATAGGATCATTTTCAGCATGTACTTGAAAC…	719-940	73	'SWI3, ADA2, N-CoR and TFIIIB' DNA-binding domains	Y
PgMYB84-08	comp63596_c1_seq8	721	AGGAGATTCTGGGATAAAAAAGAGGCCTGGAATCAATATTAGACAAGGCAATGCTCCTAAAACTGCAAGTACTCTCCAACTAACGAACAGTCCCAGCAAATAAGACAACATTGTTCCAATTGTTACTGAAAGCTACAGAACAAAAATATTAAAATTAATTTATTTATGCATGGGAATAAGGTAGTAGCAAACACTAGTTCAGTATAAGATTAAATATGTAATTAAACTTAGCCTACCAGATTATAAATGTGAAGATAATTTAAAGTAAACATCTTACAGACTCATGAACATGCGAACACCAAAAAGTCCCAACTTTGGCGTTGTTTAGACATACATTAATCAATCTGGCAGCACTTGTACTCATAAAGCTTAAGTAAGGAAATACACAGACCTGAAATT…	418-260	52	'SWI3, ADA2, N-CoR and TFIIIB' DNA-binding domains	Y
PgMYB84-09	comp63596_c1_seq9	1365	ATATTATCCAGATTGCATGGAGTAGAGAAGATTAACAAGAACACAAGTAAACACTGAGAAAATTAGGATTTGTTTATAAGAATAAGTATCCTAGAACATTTATGCAAGATGCCTAAGCAGACAAGTTAGCAGAGAATTTATTAAGGAAGCCATTTTCTCTTACTCTGTTCGTTATGGAACTAAAAGCTGCTGAACAGTAGCCAGCAATTAAAAAACATTGCACATGTAAAACATACCATTACCTTATGCGAGAGAAAAGCACAAAGACAGAAAATGAACCGAGACAGTAGAGGTTCATACCTTAATGTCTTCAGGAGGGATTCCTCTAGATGAATCAATAGGATCATTTTCAGCATGTACTTGAAACATATTATGACACATTCATGAGAGTGTATTCAT…	687-908	73	'SWI3, ADA2, N-CoR and TFIIIB' DNA-binding domains	Y
PgMYB85	comp63631_c0_seq6	2368	CGGAGTTCCAAGTCGCTCAGTATTTACCAAACCTTTCCATGTCATTTATGGTCAATGTATAAAACGTTTTAAAAAAAATTCAGAAGCAAAACACAACTTGTAAAATGAAGAAAAAAAAGACACTAATTTGTTAAAGGAACAACTGACAAGAGGACCCATAACCAAATAAATGAAAAAACCTATAACATAATTTACAGTCAGTATTACCTTTTAGTCCTTTTATTAGGTCTCTTGGCAGCCACCTCCACTTGTTCACCTCCTTCCTTCCCCCTCTTCACCGGAGCCGCCACCCTCCCTGATCTCTTAGGCGGCCTTCCAACACCCCGCTTCGACGGACTATTCTCCTCCGTTACCTTTTGGCGGGCGGTCACTTCTTTCCGTTCATGATCCCTCTTCTTT…	2153-204	649	'SWI3, ADA2, N-CoR and TFIIIB' DNA-binding domains	Y
PgMYB86	comp63729_c0_seq10	701	ATTAATCTTGTCAATAAGGGCACGGATGTTGATCAGGCAGATAAAATTAATCTTGTCAATAAGGGTTGCAGTCATCAAACTAATGATCCTAAACCCAGCTTAATGGCACGAAACAGTACTGCCCGTACTTATGAGTGGGACGAATCAATTGATGGGTCAGCTGATCACTCAAGTAGACCTCACTTACCTACCCCAAAGGAAAGAGTGGTCTCTCCTCTGAAAAGGTATAATAAACCAAAACCTTTAAGGAGGAAACGCAAGTTTTGGAGTAACCTTGAGGAAGACACTTTGAGAACGGGTGTGCAGAAGTATGGTGTAGGAAACTGGAAGCTCATCTTGAAAACATACGCAGACATGTTTGACGAAAGAACTGAGGTCGATTTGAAGGACAAGTGGAGA…	103-414	103	Telomere repeat binding factor-like DNA-binding domains of the SANT/myb-like family	Y
PgMYB87-01	comp63924_c0_seq1	2108	GTTGTTCTATTCCGTTTTAAACAATATCAAGTTACAGAATTCAAAGTAAACTTTGGAATTGGATATGGTTAACACCGTATCAAGTGACTTTCATTCTAAGATGTAGATAACATACTATGACCTAGTAACTACACCAAGTAATTGAAGACCATGGCAAAGTTGCTAGCAGAAATTTACTCAGGACAACTTCTAGAACAAGCAGATACATTAGCTACACATGAACTTGTATATACAATCTGAAAAATAAAAGACCCTTCAAGAAACAAGATCTTAAGGTGAGAAACAACTTAAAATTCATAGATAATCTTTCCTTTTGGTTTCAATGTTACGAATATTAACTTTCATGCCAATATGAAATCTTATATTCATCAACTCAAGTCTTCACCAACATTCCCACAT…	1452-478	324	myb-like DNA-binding domain	Y
PgMYB87-03	comp63924_c0_seq3	1872	CACACATGAATTATATATACTTTTGACAAAAATGAAAGAATCTTCAAAATACAACAAGAGAAACATCTCAAAAATCATAGATAAGCTTTCCTTAGGTTTTAAGGTTAAGAACATCAACTCTCATGCCAATATTAATTCTAATATTCAATAACTCAAATCTTAACCAACATTTTTGCTTAAGTCTTTGGTAGAGCACGGAAACATCAAATTCACATATAAAGCTTTAACCTGTTTAATAAGGTCATCTGCATTCTCTGGGTTGCATCTGAGTAAGTGAATTATAATATCCAGACTGAGGTCCATGAGGAATGCCTCTTTGCGGATTTTGTTCCTGCATTCTTGGTCCATATGTAGAGGTCCCACGAATAGGTGCCATCAACTGGCTGCTATTTGGCAGGT…	1216-242	324	myb-like DNA-binding domain	Y
PgMYB87-04	comp63924_c0_seq4	1717	TTGGTAGAGCACGGAAACATCAAATTCACATATAAAGCTTATCATTTCAAAGTTTTTAGAACCAAGCTTTAACCTGTTTAATAAGGTCATCTGCATTCTCTGGGTTGCATCTGAGTAAGTGAATTATAATATCCAGACTGAGGTCCATGAGGAATGCCTCTTTGCGGATTTTGTTCCTGCATTCTTGGTCCATATGTAGAGGTCCCACGAATAGGTGCCATCAACTGGCTGCTATTTGGCAGGTTGAAAGCCATAAGTGATCCTTGATTTGGCAGGTTCCAGTCATATAGTGATTTGTCCATGCCATTCATATTTGAATGCGGTTGTGTCTGCTGTATGACCTTTATACAGTTATCGGGCGAAGTAGGTTTATTATTGTCTAGCGAATTAGATTTGGAG…	1061-87	324	myb-like DNA-binding domain	Y
PgMYB88-01	comp64132_c0_seq1	1705	GTCGTATATTTAGTGTGAGAGTATAGTGAACGCTATAGCCTCAAAGAAAAGGCCCTTGGATACAATCGGAGGCAAGAGGCTCACAAAAGTCACAACCACTTCAGCTGAACCCTTTCAGTATATACAAATAATATCCCAGTCAACGTGCATGTAGCTCATTATGTGCAGACTTTTACCCATCCCAATAAGTAATTGAGAATATAGTCATAGTTAAAAGATATTCTACAACACAGTTTGACAAAAGTTTTATTTAGAGCTTCTGCCTGTATAGTAATAAACTGCAGCTCACATAAAGGGTCTCTAGCCTACTCAAGTACAGTTTTCCTATGCACAATTCTCCTGCTGATATGGAGTGGGTTGCTCGTTCTTCTTGCAGCATGGGAGGGAGAAAAGCCATGG…	1220-306	304	Telomere repeat binding factor-like DNA-binding domains of the SANT/myb-like family	Y
PgMYB88-02	comp64132_c0_seq2	2167	GTCGTATATTTAGTGTGAGAGTATAGTGAACGCTATAGCCTCAAAGAAAAGGCCCTTGGATACAATCGGAGGCAAGAGGCTCACAAAAGTCACAACCACTTCAGCTGAACCCTTTCAGTATATACAAATAATATCCCAGTCAACGTGCATGTAGCTCATTATGTGCAGACTTTTACCCATCCCAATAAGTAATTGAGAATATAGTCATAGTTAAAAGATATTCTACAACACAGTTTGACAAAAGTTTTATTTAGAGCTTCTGCCTGTATAGTAATAAACTGCAGCTCACATAAAGGGTCTCTAGCCTACTCAAGTACAGTTTTCCTATGCACAATTCTCCTGCTGATATGGAGTGGGTTGCTCGTTCTTCTTGCAGCATGGGAGGGAGAAAAGCCATGG…	1898-306	530	Telomere repeat binding factor-like DNA-binding domains of the SANT/myb-like family	Y
PgMYB89-13	comp64172_c1_seq13	1713	AGTCATTGTACGGCCATCAAGATTCTCCTTCAGACTAGAGAGAGAAAGGAGACTTTGTTCTCCTTAATTTATACTCATAACTAATACCCTCCAAACTTTTATACACTACCACTTCATCTTATTAATCAATCTTAAAACTTTCAATTGTGAGACAACAAGAGATGATGATATCAAATGGCCATAACTCACGCACCTGCCTCCCCTCCGCCGCCGATGATTCATCCTCCGTCGTCGCTGGTGCTGGTGCTGGTTCTGGCTCTGGCGAGATCGTGTTGTTTGGCGTACGTGTCAAGGTGGATCCTATGAGGAAGAGTGTCAGTATGAATAATTTGTCTCAGTATGAACAACCTCAGGACTTATCTAACAACGCCGACATCTCCGCCGCGGCATCCGCGGGCG…	162-1103	313	'SWI3, ADA6, N-CoR and TFIIIB' DNA-binding domains	Y
PgMYB89-14	comp64172_c1_seq14	1774	AGCAAACACCGCGCCACATGGTGCACCCTCCTATCCACCTGATCTGATCTGTCTTTTTTCTCTATATAACAGCACATTCAGTCTATCAATTCTCGTTCTTTATATTTCCGCCATTGTACGGCTATCAAGATTCCTTCCCCCTCAGAGGAGAGAGAGGGAGAGAGGAGACTTCAATACACCGTTACTTCTCTAATCTAATCCATCAATTGATCAATCAGTCATACAGGATGGTTTCACGTTGCTGCTCGCACTGTGGTTCCAACGGTCACAACTCTCGCACGTGCCTACCCGCCGTTGCCGATGACTCCTCCGCCTTCCGTGGTGGCGGATGTATCTCCGGCGAGATAATGTTGTTTGGTGTCCGCGTCAAGGTGGATCCTATGAGGAAGAGTGTCAGTA…	228-1181	317	'SWI3, ADA7, N-CoR and TFIIIB' DNA-binding domains	Y
PgMYB89-15	comp64172_c1_seq15	1803	AGCAAACACCGCGCCACATGGTGCACCCTCCTATCCACCTGATCTGATCTGTCTTTTTTCTCTATATAACAGCACATTCAGTCTATCAATTCTCGTTCTTTATATTTCCGCCATTGTACGGCTATCAAGATTCCTTCCCCCTCAGAGGAGAGAGAGGGAGAGAGGAGACTTCAATACACCGTTACTTCTCTAATCTAATCCATCAATTGATCAATCAGTCATACAGGATGGTTTCACGTTGCTGCTCGCACTGTGGTTCCAACGGTCACAACTCTCGCACGTGCCTACCCGCCGTTGCCGATGACTCCTCCGCCTTCCGTGGTGGCGGATGTATCTCCGGCGAGATAATGTTGTTTGGTGTCCGCGTCAAGGTGGATCCTATGAGGAAGAGTGTCAGTA…	228-1181	317	'SWI3, ADA2, N-CoR and TFIIIB' DNA-binding domains	Y
PgMYB89-16	comp64172_c1_seq16	1684	AGTCATTGTACGGCCATCAAGATTCTCCTTCAGACTAGAGAGAGAAAGGAGACTTTGTTCTCCTTAATTTATACTCATAACTAATACCCTCCAAACTTTTATACACTACCACTTCATCTTATTAATCAATCTTAAAACTTTCAATTGTGAGACAACAAGAGATGATGATATCAAATGGCCATAACTCACGCACCTGCCTCCCCTCCGCCGCCGATGATTCATCCTCCGTCGTCGCTGGTGGTGGTTCTGGCGAGATCGTGTTGTTTGGCGTACGTGTCAAGGTGGATCCTATGAGGAAGAGTGTCAGTATGAATAATTTGTCTCAGTATGAACAACCTCAGGACTTATCTAACAACGCCGACATCTCCGCCGCGGCATCCGCGGGCGCCACCGGTTATG…	162-1091	309	'SWI3, ADA3, N-CoR and TFIIIB' DNA-binding domains	Y
PgMYB89-17	comp64172_c1_seq17	1833	AGTCATTGTACGGCCATCAAGATTCTCCTTCAGACTAGAGAGAGAAAGGAGACTTTGTTCTCCTTAATTTATACTCATAACTAATACCCTCCAAACTTTTATACACTACCACTTCATCTTATTAATCAATCTTAAAACTTTCAATTGTGAGACAACAAGAGATGATGATATCAAATGGCCATAACTCACGCACCTGCCTCCCCTCCGCCGCCGATGATTCATCCTCCGTCGTCGCTGGTGCTGGTGCTGGTTCTGGCTCTGGCGAGATCGTGTTGTTTGGCGTACGTGTCAAGGTGGATCCTATGAGGAAGAGTGTCAGTATGAATAATTTGTCTCAGTATGAACAACCTCAGGACTTATCTAACAACGCCGACATCTCCGCCGCGGCATCCGCGGGCG…	162-1103	313	'SWI3, ADA2, N-CoR and TFIIIB' DNA-binding domains	Y
PgMYB89-18	comp64172_c1_seq18	1708	AGTCATTGTACGGCCATCAAGATTCTCCTTCAGACTAGAGAGAGAAAGGAGACTTTGTTCTCCTTAATTTATACTCATAACTAATACCCTCCAAACTTTTATACACTACCACTTCATCTTATTAATCAATCTTAAAACTTTCAATTGTGAGACAACAAGAGATGATGATATCAAATGGCCATAACTCACGCACCTGCCTCCCCTCCGCCGCCGATGATTCATCCTCCGTCGTCGCTGGTGCTGGTGCTGGTTCTGGCTCTGGCGAGATCGTGTTGTTTGGCGTACGTGTCAAGGTGGATCCTATGAGGAAGAGTGTCAGTATGAATAATTTGTCTCAGTATGAACAACCTCAGGACTTATCTAACAACGCCGACATCTCCGCCGCGGCATCCGCGGGCG…	162-1103	313	'SWI3, ADA3, N-CoR and TFIIIB' DNA-binding domains	Y
PgMYB89-19	comp64172_c1_seq19	1911	AGCAAACACCGCGCCACATGGTGCACCCTCCTATCCACCTGATCTGATCTGTCTTTTTTCTCTATATAACAGCACATTCAGTCTATCAATTCTCGTTCTTTATATTTCCGCCATTGTACGGCTATCAAGATTCCTTCCCCCTCAGAGGAGAGAGAGGGAGAGAGGAGACTTCAATACACCGTTACTTCTCTAATCTAATCCATCAATTGATCAATCAGTCATACAGGATGGTTTCACGTTGCTGCTCGCACTGTGGTTCCAACGGTCACAACTCTCGCACGTGCCTACCCGCCGTTGCCGATGACTCCTCCGCCTTCCGTGGTGGCGGATGTATCTCCGGCGAGATAATGTTGTTTGGTGTCCGCGTCAAGGTGGATCCTATGAGGAAGAGTGTCAGTA…	228-1181	317	'SWI3, ADA4, N-CoR and TFIIIB' DNA-binding domains	Y
PgMYB89-02	comp64172_c1_seq2	1701	AGTCATTGTACGGCCATCAAGATTCTCCTTCAGACTAGAGAGAGAAAGGAGACTTTGTTCTCCTTAATTTATACTCATAACTAATACCCTCCAAACTTTTATACACTACCACTTCATCTTATTAATCAATCTTAAAACTTTCAATTGTGAGACAACAAGAGATGATGATATCAAATGGCCATAACTCACGCACCTGCCTCCCCTCCGCCGCCGATGATTCATCCTCCGTCGTCGCTGGTGGTGGTTCTGGCGAGATCGTGTTGTTTGGCGTACGTGTCAAGGTGGATCCTATGAGGAAGAGTGTCAGTATGAATAATTTGTCTCAGTATGAACAACCTCAGGACTTATCTAACAACGCCGACATCTCCGCCGCGGCATCCGCGGGCGCCACCGGTTATG…	162-1091	309	'SWI3, ADA2, N-CoR and TFIIIB' DNA-binding domains	Y
PgMYB89-20	comp64172_c1_seq20	1713	AGTCATTGTACGGCCATCAAGATTCTCCTTCAGACTAGAGAGAGAAAGGAGACTTTGTTCTCCTTAATTTATACTCATAACTAATACCCTCCAAACTTTTATACACTACCACTTCATCTTATTAATCAATCTTAAAACTTTCAATTGTGAGACAACAAGAGATGATGATATCAAATGGCCATAACTCACGCACCTGCCTCCCCTCCGCCGCCGATGATTCATCCTCCGTCGTCGCTGGTGGTGGTTCTGGCGAGATCGTGTTGTTTGGCGTACGTGTCAAGGTGGATCCTATGAGGAAGAGTGTCAGTATGAATAATTTGTCTCAGTATGAACAACCTCAGGACTTATCTAACAACGCCGACATCTCCGCCGCGGCATCCGCGGGCGCCACCGGTTATG…	162-1091	309	'SWI3, ADA5, N-CoR and TFIIIB' DNA-binding domains	Y
PgMYB89-21	comp64172_c1_seq21	1786	AGCAAACACCGCGCCACATGGTGCACCCTCCTATCCACCTGATCTGATCTGTCTTTTTTCTCTATATAACAGCACATTCAGTCTATCAATTCTCGTTCTTTATATTTCCGCCATTGTACGGCTATCAAGATTCCTTCCCCCTCAGAGGAGAGAGAGGGAGAGAGGAGACTTCAATACACCGTTACTTCTCTAATCTAATCCATCAATTGATCAATCAGTCATACAGGATGGTTTCACGTTGCTGCTCGCACTGTGGTTCCAACGGTCACAACTCTCGCACGTGCCTACCCGCCGTTGCCGATGACTCCTCCGCCTTCCGTGGTGGCGGATGTATCTCCGGCGAGATAATGTTGTTTGGTGTCCGCGTCAAGGTGGATCCTATGAGGAAGAGTGTCAGTA…	228-1181	317	'SWI3, ADA2, N-CoR and TFIIIB' DNA-binding domains	Y
PgMYB89-24	comp64172_c1_seq24	1899	AGCAAACACCGCGCCACATGGTGCACCCTCCTATCCACCTGATCTGATCTGTCTTTTTTCTCTATATAACAGCACATTCAGTCTATCAATTCTCGTTCTTTATATTTCCGCCATTGTACGGCTATCAAGATTCCTTCCCCCTCAGAGGAGAGAGAGGGAGAGAGGAGACTTCAATACACCGTTACTTCTCTAATCTAATCCATCAATTGATCAATCAGTCATACAGGATGGTTTCACGTTGCTGCTCGCACTGTGGTTCCAACGGTCACAACTCTCGCACGTGCCTACCCGCCGTTGCCGATGACTCCTCCGCCTTCCGTGGTGGCGGATGTATCTCCGGCGAGATAATGTTGTTTGGTGTCCGCGTCAAGGTGGATCCTATGAGGAAGAGTGTCAGTA…	228-1181	317	'SWI3, ADA3, N-CoR and TFIIIB' DNA-binding domains	Y
PgMYB89-25	comp64172_c1_seq25	1016	CCATGGACGGAGGAAGAACACAAGCTATTCCTCCTAGGATTGCAGAAAGTAGGTAAAGGAGACTGGAGAGGAATTTCCAGGAATTTCGTCAAGACTAGGACTCCCACGCAAGTTGCTAGCCATGCTCAGAAGTACTTCCTCCGCCGAAGCAATCTCAACAGGCGGCGCCGTAGATCTAGCCTCTTTGATATCACTACGGATTTGGTCATTGCAACTCCAGTGGAAGAAGAACTCGTTCATGAAGATAACTTAATATGTCCTGTTATGCAACAACAGGAAACTCCCAAAAGTAGTGAATTTCGGGTGCCACCTTTTCCTGCGACAGTTGGTACCGTTTTATTTCCAATGGAGATTGAGAATCCATTGGAATACCTTACCCTTGGAAATGCAAATCAACTG…	265-642	125	'SWI3, ADA4, N-CoR and TFIIIB' DNA-binding domains	Y
PgMYB89-27	comp64172_c1_seq27	1696	AGTCATTGTACGGCCATCAAGATTCTCCTTCAGACTAGAGAGAGAAAGGAGACTTTGTTCTCCTTAATTTATACTCATAACTAATACCCTCCAAACTTTTATACACTACCACTTCATCTTATTAATCAATCTTAAAACTTTCAATTGTGAGACAACAAGAGATGATGATATCAAATGGCCATAACTCACGCACCTGCCTCCCCTCCGCCGCCGATGATTCATCCTCCGTCGTCGCTGGTGCTGGTGCTGGTTCTGGCTCTGGCGAGATCGTGTTGTTTGGCGTACGTGTCAAGGTGGATCCTATGAGGAAGAGTGTCAGTATGAATAATTTGTCTCAGTATGAACAACCTCAGGACTTATCTAACAACGCCGACATCTCCGCCGCGGCATCCGCGGGCG…	162-1103	313	'SWI3, ADA5, N-CoR and TFIIIB' DNA-binding domains	Y
PgMYB89-28	comp64172_c1_seq28	1360	CCATGGACGGAGGAAGAACACAAGCTATTCCTCCTAGGATTGCAGAAAGTAGGTAAAGGAGACTGGAGAGGAATTTCCAGGAATTTCGTCAAGACTAGGACTCCCACGCAAGTTGCTAGCCATGCTCAGAAGTACTTCCTCCGCCGAAGCAATCTCAACAGGCGGCGCCGTAGATCTAGCCTCTTTGATATCACTACGGATTTGGTCATTGCAACTCCAGTGGAAGAAGAACTCGTTCATGAAGATAACTTAATATGTCCTGTTATGCAACAACAGGAAACTCCCAAAAGTAGTGAATTTCGGGTGCCACCTTTTCCTGCGACAGTTGGTACCGTTTTATTTCCAATGGAGATTGAGAATCCATTGGAATACCTTACCCTTGGAAATGCAAATCAACTG…	265-642	125	'SWI3, ADA6, N-CoR and TFIIIB' DNA-binding domains	Y
PgMYB89-03	comp64172_c1_seq3	1809	AGTCATTGTACGGCCATCAAGATTCTCCTTCAGACTAGAGAGAGAAAGGAGACTTTGTTCTCCTTAATTTATACTCATAACTAATACCCTCCAAACTTTTATACACTACCACTTCATCTTATTAATCAATCTTAAAACTTTCAATTGTGAGACAACAAGAGATGATGATATCAAATGGCCATAACTCACGCACCTGCCTCCCCTCCGCCGCCGATGATTCATCCTCCGTCGTCGCTGGTGGTGGTTCTGGCGAGATCGTGTTGTTTGGCGTACGTGTCAAGGTGGATCCTATGAGGAAGAGTGTCAGTATGAATAATTTGTCTCAGTATGAACAACCTCAGGACTTATCTAACAACGCCGACATCTCCGCCGCGGCATCCGCGGGCGCCACCGGTTATG…	162-1091	309	'SWI3, ADA3, N-CoR and TFIIIB' DNA-binding domains	Y
PgMYB89-31	comp64172_c1_seq31	1821	AGTCATTGTACGGCCATCAAGATTCTCCTTCAGACTAGAGAGAGAAAGGAGACTTTGTTCTCCTTAATTTATACTCATAACTAATACCCTCCAAACTTTTATACACTACCACTTCATCTTATTAATCAATCTTAAAACTTTCAATTGTGAGACAACAAGAGATGATGATATCAAATGGCCATAACTCACGCACCTGCCTCCCCTCCGCCGCCGATGATTCATCCTCCGTCGTCGCTGGTGCTGGTGCTGGTTCTGGCTCTGGCGAGATCGTGTTGTTTGGCGTACGTGTCAAGGTGGATCCTATGAGGAAGAGTGTCAGTATGAATAATTTGTCTCAGTATGAACAACCTCAGGACTTATCTAACAACGCCGACATCTCCGCCGCGGCATCCGCGGGCG…	162-1103	313	'SWI3, ADA7, N-CoR and TFIIIB' DNA-binding domains	Y
PgMYB89-33	comp64172_c1_seq33	1725	AGTCATTGTACGGCCATCAAGATTCTCCTTCAGACTAGAGAGAGAAAGGAGACTTTGTTCTCCTTAATTTATACTCATAACTAATACCCTCCAAACTTTTATACACTACCACTTCATCTTATTAATCAATCTTAAAACTTTCAATTGTGAGACAACAAGAGATGATGATATCAAATGGCCATAACTCACGCACCTGCCTCCCCTCCGCCGCCGATGATTCATCCTCCGTCGTCGCTGGTGCTGGTGCTGGTTCTGGCTCTGGCGAGATCGTGTTGTTTGGCGTACGTGTCAAGGTGGATCCTATGAGGAAGAGTGTCAGTATGAATAATTTGTCTCAGTATGAACAACCTCAGGACTTATCTAACAACGCCGACATCTCCGCCGCGGCATCCGCGGGCG…	162-1103	313	'SWI3, ADA8, N-CoR and TFIIIB' DNA-binding domains	Y
PgMYB89-34	comp64172_c1_seq34	1821	AGTCATTGTACGGCCATCAAGATTCTCCTTCAGACTAGAGAGAGAAAGGAGACTTTGTTCTCCTTAATTTATACTCATAACTAATACCCTCCAAACTTTTATACACTACCACTTCATCTTATTAATCAATCTTAAAACTTTCAATTGTGAGACAACAAGAGATGATGATATCAAATGGCCATAACTCACGCACCTGCCTCCCCTCCGCCGCCGATGATTCATCCTCCGTCGTCGCTGGTGGTGGTTCTGGCGAGATCGTGTTGTTTGGCGTACGTGTCAAGGTGGATCCTATGAGGAAGAGTGTCAGTATGAATAATTTGTCTCAGTATGAACAACCTCAGGACTTATCTAACAACGCCGACATCTCCGCCGCGGCATCCGCGGGCGCCACCGGTTATG…	162-1091	309	'SWI3, ADA9, N-CoR and TFIIIB' DNA-binding domains	Y
PgMYB89-04	comp64172_c1_seq4	1348	CCATGGACGGAGGAAGAACACAAGCTATTCCTCCTAGGATTGCAGAAAGTAGGTAAAGGAGACTGGAGAGGAATTTCCAGGAATTTCGTCAAGACTAGGACTCCCACGCAAGTTGCTAGCCATGCTCAGAAGTACTTCCTCCGCCGAAGCAATCTCAACAGGCGGCGCCGTAGATCTAGCCTCTTTGATATCACTACGGATTTGGTCATTGCAACTCCAGTGGAAGAAGAACTCGTTCATGAAGATAACTTAATATGTCCTGTTATGCAACAACAGGAAACTCCCAAAAGTAGTGAATTTCGGGTGCCACCTTTTCCTGCGACAGTTGGTACCGTTTTATTTCCAATGGAGATTGAGAATCCATTGGAATACCTTACCCTTGGAAATGCAAATCAACTG…	265-630	121	'SWI3, ADA4, N-CoR and TFIIIB' DNA-binding domains	Y
PgMYB89-42	comp64172_c1_seq42	1004	CCATGGACGGAGGAAGAACACAAGCTATTCCTCCTAGGATTGCAGAAAGTAGGTAAAGGAGACTGGAGAGGAATTTCCAGGAATTTCGTCAAGACTAGGACTCCCACGCAAGTTGCTAGCCATGCTCAGAAGTACTTCCTCCGCCGAAGCAATCTCAACAGGCGGCGCCGTAGATCTAGCCTCTTTGATATCACTACGGATTTGGTCATTGCAACTCCAGTGGAAGAAGAACTCGTTCATGAAGATAACTTAATATGTCCTGTTATGCAACAACAGGAAACTCCCAAAAGTAGTGAATTTCGGGTGCCACCTTTTCCTGCGACAGTTGGTACCGTTTTATTTCCAATGGAGATTGAGAATCCATTGGAATACCTTACCCTTGGAAATGCAAATCAACTG…	265-630	121	'SWI3, ADA10, N-CoR and TFIIIB' DNA-binding domains	Y
PgMYB89-43	comp64172_c1_seq43	1696	AGTCATTGTACGGCCATCAAGATTCTCCTTCAGACTAGAGAGAGAAAGGAGACTTTGTTCTCCTTAATTTATACTCATAACTAATACCCTCCAAACTTTTATACACTACCACTTCATCTTATTAATCAATCTTAAAACTTTCAATTGTGAGACAACAAGAGATGATGATATCAAATGGCCATAACTCACGCACCTGCCTCCCCTCCGCCGCCGATGATTCATCCTCCGTCGTCGCTGGTGGTGGTTCTGGCGAGATCGTGTTGTTTGGCGTACGTGTCAAGGTGGATCCTATGAGGAAGAGTGTCAGTATGAATAATTTGTCTCAGTATGAACAACCTCAGGACTTATCTAACAACGCCGACATCTCCGCCGCGGCATCCGCGGGCGCCACCGGTTATG…	162-1091	309	'SWI3, ADA11, N-CoR and TFIIIB' DNA-binding domains	Y
PgMYB89-08	comp64172_c1_seq8	1791	AGCAAACACCGCGCCACATGGTGCACCCTCCTATCCACCTGATCTGATCTGTCTTTTTTCTCTATATAACAGCACATTCAGTCTATCAATTCTCGTTCTTTATATTTCCGCCATTGTACGGCTATCAAGATTCCTTCCCCCTCAGAGGAGAGAGAGGGAGAGAGGAGACTTCAATACACCGTTACTTCTCTAATCTAATCCATCAATTGATCAATCAGTCATACAGGATGGTTTCACGTTGCTGCTCGCACTGTGGTTCCAACGGTCACAACTCTCGCACGTGCCTACCCGCCGTTGCCGATGACTCCTCCGCCTTCCGTGGTGGCGGATGTATCTCCGGCGAGATAATGTTGTTTGGTGTCCGCGTCAAGGTGGATCCTATGAGGAAGAGTGTCAGTA…	228-1181	317	'SWI3, ADA5, N-CoR and TFIIIB' DNA-binding domains	Y
PgMYB90-01	comp64239_c3_seq1	1415	AATGGGAAGACCGCCTTGTTGTGAGAAAATAGGGGTGAAGAAAGGACCATGGACTCCAGAAGAGGACATTATCTTAGTCTCTTACATTCAAGAACATGGTCCTGGCAACTGGAGGGCTGTTCCTACCAATACTGGTTTGCTTAGATGCAGCAAGAGTTGCAGACTGAGATGGACTAATTATCTCCGCCCTGGTATCAAGCGCGGTAACTTCACCGATCATGAGGAGAAGATGATTATCCACCTCCAAGCTCTTCTTGGCAATAGGTGGGCTGCCATAGCTTCCTACCTTCCACAGAGAACGGATAACGATATCAAAAATTACTGGAATACCCATTTGAAAAAGAAGCTCCACAAGAGTAGTAATCAAGGCCACGAGGAGCATGATCATAATGGAGTAAA…	<2-1102	366	Transcription repressor MYB5	N
PgMYB90-02	comp64239_c3_seq2	1916	AATGGGAAGACCGCCTTGTTGTGAGAAAATAGGGGTGAAGAAAGGACCATGGACTCCAGAAGAGGACATTATCTTAGTCTCTTACATTCAAGAACATGGTCCTGGCAACTGGAGGGCTGTTCCTACCAATACTGGTTTGCTTAGATGCAGCAAGAGTTGCAGACTGAGATGGACTAATTATCTCCGCCCTGGTATCAAGCGCGGTAACTTCACCGATCATGAGGAGAAGATGATTATCCACCTCCAAGCTCTTCTTGGCAATAGGTGGGCTGCCATAGCTTCCTACCTTCCACAGAGAACGGATAACGATATCAAAAATTACTGGAATACCCATTTGAAAAAGAAGCTCCACAAGAGTAGTAATCAAGGCCACGAGGAGCATGATCATAATGGAGTAAA…	1788-505	427	Transcription repressor MYB5	N
PgMYB91-11	comp64537_c0_seq11	1242	CCTTCCTCTAAAAAAATTTAAATTCTTTTCTCTCTCCAAACTTTAGCTGAAATAAGCCACATACAATCAAGCCGATCAAGCCGACGAAGAGAGAATAAGAGCCCTAGAACCCCATGGCAACAATGTACGAATTGCAGAGAATCTAATAGTAACAGGAAGTTTCGTTTCCCTTTCCGTTTCCTATGGAGAAGCCGGACGAAACTGCTGAGAAAGAAGCGTGGGGGACATGGGAGGAGCTCCTGTTAGCGTTCGCCGTGAACCGCTACGGCAGCAAGAGCTGGGACTCCGTTGCCGGCGAAATACAGAAGCGGAGCTTCAAAATGACGCCTTTCCTCACACCCTGCAACTGCAAACAGAAATTCCATGACCTCAAACGCCGATACACTCATGAACTAGCCC…	183-1037	284	SANT SWI3, ADA2, N-CoR and TFIIIB'' DNA-binding domains	Y
PgMYB91-03	comp64537_c0_seq3	2320	CCTTCCTCTAAAAAAATTTAAATTCTTTTCTCTCTCCAAACTTTAGCTGAAATAAGCCACATACAATCAAGCCGATCAAGCCGACGAAGAGAGAATAAGAGCCCTAGAACCCCATGGCAACAATGTACGAATTGCAGAGAATCTAATAGTAACAGGAAGTTTCGTTTCCCTTTCCGTTTCCTATGGAGAAGCCGGACGAAACTGCTGAGAAAGAAGCGTGGGGGACATGGGAGGAGCTCCTGTTAGCGTTCGCCGTGAACCGCTACGGCAGCAAGAGCTGGGACTCCGTTGCCGGCGAAATACAGAAGCGGAGCTTCAAAATGACGCCTTTCCTCACACCCTGCAACTGCAAACAGAAATTCCATGACCTCAAACGCCGATACACTCATGAACTAGCCC…	1271-2188	305	'SWI3, ADA12, N-CoR and TFIIIB' DNA-binding domains	Y
PgMYB91-04	comp64537_c0_seq4	1324	CCTTCCTCTAAAAAAATTTAAATTCTTTTCTCTCTCCAAACTTTAGCTGAAATAAGCCACATACAATCAAGCCGATCAAGCCGACGAAGAGAGAATAAGAGCCCTAGAACCCCATGGCAACAATGTACGAATTGCAGAGAATCTAATAGTAACAGGAAGTTTCGTTTCCCTTTCCGTTTCCTATGGAGAAGCCGGACGAAACTGCTGAGAAAGAAGCGTGGGGGACATGGGAGGAGCTCCTGTTAGCGTTCGCCGTGAACCGCTACGGCAGCAAGAGCTGGGACTCCGTTGCCGGCGAAATACAGAAGCGGAGCTTCAAAATGACGCCTTTCCTCACACCCTGCAACTGCAAACAGAAATTCCATGACCTCAAACGCCGATACACTCATGAACTAGCCC…	183-1274	363	SANT SWI3, ADA2, N-CoR and TFIIIB'' DNA-binding domains	Y
PgMYB91-09	comp64537_c0_seq9	2402	CCTTCCTCTAAAAAAATTTAAATTCTTTTCTCTCTCCAAACTTTAGCTGAAATAAGCCACATACAATCAAGCCGATCAAGCCGACGAAGAGAGAATAAGAGCCCTAGAACCCCATGGCAACAATGTACGAATTGCAGAGAATCTAATAGTAACAGGAAGTTTCGTTTCCCTTTCCGTTTCCTATGGAGAAGCCGGACGAAACTGCTGAGAAAGAAGCGTGGGGGACATGGGAGGAGCTCCTGTTAGCGTTCGCCGTGAACCGCTACGGCAGCAAGAGCTGGGACTCCGTTGCCGGCGAAATACAGAAGCGGAGCTTCAAAATGACGCCTTTCCTCACACCCTGCAACTGCAAACAGAAATTCCATGACCTCAAACGCCGATACACTCATGAACTAGCCC…	183-2270	695	SANT SWI3, ADA2, N-CoR and TFIIIB'' DNA-binding domains	Y
PgMYB92-01	comp65097_c0_seq1	2226	TTTTTTTAAAAAAAACTTGAGTTAAACTAAATTATCAAACCTTTTCATGTCAATTATGGCCAGGTATATAAAATCTTCAAAAGATTTGAAAACCAAAACTAACCTATTACAAAAAACCTAATCCTTAATCTGTTACAAGGACCATAAAAAACAAATCAATGTAATTCAAATATTGCAAGCCTATAACATTATATATTTACACCAACTACTATTACCTCCTAGTCCGTTTTTTAGGTTTCTTGGCTGCCACCTCCGCTTCACCCCCTTCCCTCCCCCTCTTCACCGGAGCCGCCTCTTTCCCTGGCTTCGCCGGCCTTCCCACACCCCTCTTTGACGGACTATTCTTCTCCTTCACCGGTTTCCGCCCTGCACCGCCACTACCACCACCCTTTTGGCGTG…	2110-212	632	'SWI3, ADA2, N-CoR and TFIIIB' DNA-binding domains	N
PgMYB92-02	comp65097_c0_seq2	1316	ATCTAATCTAACGTGATATTATATCTGCAATTACAAGACTAACTCATTACCTAAAATTTCACATGCAGATATCTTTTGAAACAAACTATTGATTTATTGCAACAAACCTTACTCCTTATATTGATATTTGCTTAATGTGGGGAACAACAATTCAACGGCTGAATACTTTTAGGTAAAACCAATCCAACGGCAGATATTAGATTATGATTGTTAGATTCATTTATCAATTTGAAACGTGATAAGCACAGAGTAACGCACCTGGCTATCGAGCCGAATCTCGAACATTGAACCGTGTTTGTGCGACCTGATCATATCAAAAAACCCAACCAACGGTTCTGATTTGTTCACCTGGTCCAGCCTCATGGTGTCGGGAGACACCACAAGCTCATACCCGCCGCC…	1200-217	327	'SWI3, ADA2, N-CoR and TFIIIB' DNA-binding domains	N
PgMYB93-01	comp65103_c0_seq1	2553	TTTCTCTTGGTGTCTTAGTGCTCATGTTTGCTTTCTCCCTCTCTTTCCTCGGCAACGCCCTGTGTTTGAGGGATTAAACCCAGGAAATCACAATGGTTGAGAATACAAAGAGGCAAAAAAGGGGCTTAATCAGTGAAGAAGACATCTCCACTATCTTACAAAGGTATTCTGCGACAACGGTGCTGACATTGCTTCAAGAAGTGGCTCAAGTTCCAGAAGAAAAGATTGATTGGAATGCATTGGTGAAGAAGACTAGCACTGGTATTTCCAATCCTAGGGAATACCAAATGATATGGCGACATTTGGCTTATTGCGATTCATTGGTGGAAAGATTGGATGATGGGAGTGAACCTTTGGATGATGATAGTGACTTGGAATATGAATTGGAAGCTTTCCCTA…	93-2300	735	Telomere repeat binding factor-like DNA-binding domains of the SANT/myb-like family	Y
PgMYB93-02	comp65103_c0_seq2	2565	TTTCTCTTGGTGTCTTAGTGCTCATGTTTGCTTTCTCCCTCTCTTTCCTCGGCAACGCCCTGTGTTTGAGGGATTAAACCCAGGAAATCACAATGGTTGAGAATACAAAGAGGCAAAAAAGGGGCTTAATCAGTGAAGAAGACATCTCCACTATCTTACAAAGGTATTCTGCGACAACGGTGCTGACATTGCTTCAAGAAGTGGCTCAAGTTCCAGAAGAAAAGATTGATTGGAATGCATTGGTGAAGAAGACTAGCACTGGTATTTCCAATCCTAGGGAATACCAAATGATATGGCGACATTTGGCTTATTGCGATTCATTGGTGGAAAGATTGGATGATGGGAGTGAACCTTTGGATGATGATAGTGACTTGGAATATGAATTGGAAGCTTTCCCTA…	93-2312	739	Telomere repeat binding factor-like DNA-binding domains of the SANT/myb-like family	Y
PgMYB93-03	comp65103_c0_seq3	2547	TCTCTCTAGGGTTTTAGTTTTTGTGCCAGTGGCTTTTCTACAGTGAAATCTCTTGTCAGAATATGCAATTTCTTTAGGAAATCACAATGGTTGAGAATACAAAGAGGCAAAAAAGGGGCTTAATCAGTGAAGAAGACATCTCCACTATCTTACAAAGGTATTCTGCGACAACGGTGCTGACATTGCTTCAAGAAGTGGCTCAAGTTCCAGAAGAAAAGATTGATTGGAATGCATTGGTGAAGAAGACTAGCACTGGTATTTCCAATCCTAGGGAATACCAAATGATATGGCGACATTTGGCTTATTGCGATTCATTGGTGGAAAGATTGGATGATGGGAGTGAACCTTTGGATGATGATAGTGACTTGGAATATGAATTGGAAGCTTTCCCTACTGTTG…	87-2294	735	Telomere repeat binding factor-like DNA-binding domains of the SANT/myb-like family	Y
PgMYB93-05	comp65103_c0_seq5	2559	TCTCTCTAGGGTTTTAGTTTTTGTGCCAGTGGCTTTTCTACAGTGAAATCTCTTGTCAGAATATGCAATTTCTTTAGGAAATCACAATGGTTGAGAATACAAAGAGGCAAAAAAGGGGCTTAATCAGTGAAGAAGACATCTCCACTATCTTACAAAGGTATTCTGCGACAACGGTGCTGACATTGCTTCAAGAAGTGGCTCAAGTTCCAGAAGAAAAGATTGATTGGAATGCATTGGTGAAGAAGACTAGCACTGGTATTTCCAATCCTAGGGAATACCAAATGATATGGCGACATTTGGCTTATTGCGATTCATTGGTGGAAAGATTGGATGATGGGAGTGAACCTTTGGATGATGATAGTGACTTGGAATATGAATTGGAAGCTTTCCCTACTGTTG…	87-2306	739	Telomere repeat binding factor-like DNA-binding domains of the SANT/myb-like family	Y
PgMYB94-10	comp65120_c0_seq10	3440	GATGCCACTTGGCATGTCCGCATTTTCTTGTTAGCACTCGCTCCTTGCCAGCCTCAAATTATCTCTCCATTTTCTATTTTTTCAGACTAACAAATCCACCAGAAATTATAGTGGCTGAGAATTTTCCTCTGATTTTCCTTCCGGAAAGAAGAATTGAGGGTTGCCTCGCCCAAAGATTCTCCCTCCCCCTCCTTGCTCCCTACACCATGCTGTTATATTCATCTCTTTCCCCCTAATTCCCTATCCATATTCTTAGTTTCCAATCTAACTTCTTCGTATTCAGATTCGTCATTCCCTAAAACCATGTGTTTTCGGGCGATTGCCCGATAAATTCCCTTCATGCATGATTATTGGATACGAGCTCGGAGCTTCAACACAGCTGTTGCGCCATGGCTACCT…	578-2680	700	'SWI3, ADA2, N-CoR and TFIIIB' DNA-binding domains	Y
PgMYB94-11	comp65120_c0_seq11	3777	GATGCCACTTGGCATGTCCGCATTTTCTTGTTAGCACTCGCTCCTTGCCAGCCTCAAATTATCTCTCCATTTTCTATTTTTTCAGACTAACAAATCCACCAGAAATTATAGTGGCTGAGAATTTCCTCCAAGCTCCCTTCCGGAGAGAAAAAGTGCGGTTGCCTCACCCACTCACTCTTCCTCTCCTCCCTCCCTGCTTACTGCTCCCTACTCCCTTCTGTTATCTTCATCTCATTTCGCGTCTTTTTAAATCTCTATCCATACTCTTAATTTCTGGATCTTCTGATTTCGATCCCTCGTTGCCTAAAAGCCATGTGTTTTCGGGTGTGGCCGATGAATTCCCCTCATGCATGATCGGATAGAGATTGGAATTTCAACACTTCTCTTGCACGATGGCTA…	1518-3338	606	'SWI3, ADA3, N-CoR and TFIIIB' DNA-binding domains	Y
PgMYB94-12	comp65120_c0_seq12	3304	GATGCCACTTGGCATGTCCGCATTTTCTTGTTAGCACTCGCTCCTTGCCAGCCTCAAATTATCTCTCCATTTTCTATTTTTTCAGACTAACAAATCCACCAGAAATTATAGTGGCTGAGAATTTTCCTCTGATTTTCCTTCCGGAAAGAAGAATTGAGGGTTGCCTCGCCCAAAGATTCTCCCTCCCCCTCCTTGCTCCCTACACCATGCTGTTATATTCATCTCTTTCCCCCTAATTCCCTATCCATATTCTTAGTTTCCAATCTAACTTCTTCGTATTCAGATTCGTCATTCCCTAAAACCATGTGTTTTCGGGCGATTGCCCGATAAATTCCCTTCATGCATGATTATTGGATACGAGCTCGGAGCTTCAACACAGCTGTTGCGCCATGGCTACCT…	578-2881	767	'SWI3, ADA4, N-CoR and TFIIIB' DNA-binding domains	Y
PgMYB94-14	comp65120_c0_seq14	3508	GATGCCACTTGGCATGTCCGCATTTTCTTGTTAGCACTCGCTCCTTGCCAGCCTCAAATTATCTCTCCATTTTCTATTTTTTCAGACTAACAAATCCACCAGAAATTATAGTGGCTGAGAATTTCCTCCAAGCTCCCTTCCGGAGAGAAAAAGTGCGGTTGCCTCACCCACTCACTCTTCCTCTCCTCCCTCCCTGCTTACTGCTCCCTACTCCCTTCTGTTATCTTCATCTCATTTCGCGTCTTTTTAAATCTCTATCCATACTCTTAATTTCTGGATCTTCTGATTTCGATCCCTCGTTGCCTAAAAGCCATGTGTTTTCGGGTGTGGCCGATGAATTCCCCTCATGCATGATCGGATAGAGATTGGAATTTCAACACTTCTCTTGCACGATGGCTA…	1006-2748	580	'SWI3, ADA5, N-CoR and TFIIIB' DNA-binding domains	Y
PgMYB94-15	comp65120_c0_seq15	3610	GATGCCACTTGGCATGTCCGCATTTTCTTGTTAGCACTCGCTCCTTGCCAGCCTCAAATTATCTCTCCATTTTCTATTTTTTCAGACTAACAAATCCACCAGAAATTATAGTGGCTGAGAATTTCCTCCAAGCTCCCTTCCGGAGAGAAAAAGTGCGGTTGCCTCACCCACTCACTCTTCCTCTCCTCCCTCCCTGCTTACTGCTCCCTACTCCCTTCTGTTATCTTCATCTCATTTCGCGTCTTTTTAAATCTCTATCCATACTCTTAATTTCTGGATCTTCTGATTTCGATCCCTCGTTGCCTAAAAGCCATGTGTTTTCGGGTGTGGCCGATGAATTCCCCTCATGCATGATCGGATAGAGATTGGAATTTCAACACTTCTCTTGCACGATGGCTA…	1244-3187	647	'SWI3, ADA6, N-CoR and TFIIIB' DNA-binding domains	Y
PgMYB94-16	comp65120_c0_seq16	2907	GATGCCACTTGGCATGTCCGCATTTTCTTGTTAGCACTCGCTCCTTGCCAGCCTCAAATTATCTCTCCATTTTCTATTTTTTCAGACTAACAAATCCACCAGAAATTATAGTGGCTGAGAATTTCCTCCAAGCTCCCTTCCGGAGAGAAAAAGTGCGGTTGCCTCACCCACTCACTCTTCCTCTCCTCCCTCCCTGCTTACTGCTCCCTACTCCCTTCTGTTATCTTCATCTCATTTCGCGTCTTTTTAAATCTCTATCCATACTCTTAATTTCTGGATCTTCTGATTTCGATCCCTCGTTGCCTAAAAGCCATGTGTTTTCGGGTGTGGCCGATGAATTCCCCTCATGCATGATCGGATAGAGATTGGAATTTCAACACTTCTCTTGCACGATGGCTA…	1222->2907	561	'SWI3, ADA7, N-CoR and TFIIIB' DNA-binding domains	Y
PgMYB94-17	comp65120_c0_seq17	3552	GATGCCACTTGGCATGTCCGCATTTTCTTGTTAGCACTCGCTCCTTGCCAGCCTCAAATTATCTCTCCATTTTCTATTTTTTCAGACTAACAAATCCACCAGAAATTATAGTGGCTGAGAATTTCCTCCAAGCTCCCTTCCGGAGAGAAAAAGTGCGGTTGCCTCACCCACTCACTCTTCCTCTCCTCCCTCCCTGCTTACTGCTCCCTACTCCCTTCTGTTATCTTCATCTCATTTCGCGTCTTTTTAAATCTCTATCCATACTCTTAATTTCTGGATCTTCTGATTTCGATCCCTCGTTGCCTAAAAGCCATGTGTTTTCGGGTGTGGCCGATGAATTCCCCTCATGCATGATCGGATAGAGATTGGAATTTCAACACTTCTCTTGCACGATGGCTA…	832-3129	765	'SWI3, ADA8, N-CoR and TFIIIB' DNA-binding domains	Y
PgMYB94-18	comp65120_c0_seq18	3450	GATGCCACTTGGCATGTCCGCATTTTCTTGTTAGCACTCGCTCCTTGCCAGCCTCAAATTATCTCTCCATTTTCTATTTTTTCAGACTAACAAATCCACCAGAAATTATAGTGGCTGAGAATTTCCTCCAAGCTCCCTTCCGGAGAGAAAAAGTGCGGTTGCCTCACCCACTCACTCTTCCTCTCCTCCCTCCCTGCTTACTGCTCCCTACTCCCTTCTGTTATCTTCATCTCATTTCGCGTCTTTTTAAATCTCTATCCATACTCTTAATTTCTGGATCTTCTGATTTCGATCCCTCGTTGCCTAAAAGCCATGTGTTTTCGGGTGTGGCCGATGAATTCCCCTCATGCATGATCGGATAGAGATTGGAATTTCAACACTTCTCTTGCACGATGGCTA…	594-2690	698	'SWI3, ADA9, N-CoR and TFIIIB' DNA-binding domains	Y
PgMYB94-02	comp65120_c0_seq2	3471	GATGCCACTTGGCATGTCCGCATTTTCTTGTTAGCACTCGCTCCTTGCCAGCCTCAAATTATCTCTCCATTTTCTATTTTTTCAGACTAACAAATCCACCAGAAATTATAGTGGCTGAGAATTTTCCTCTGATTTTCCTTCCGGAAAGAAGAATTGAGGGTTGCCTCGCCCAAAGATTCTCCCTCCCCCTCCTTGCTCCCTACACCATGCTGTTATATTCATCTCTTTCCCCCTAATTCCCTATCCATATTCTTAGTTTCCAATCTAACTTCTTCGTATTCAGATTCGTCATTCCCTAAAACCATGTGTTTTCGGGCGATTGCCCGATAAATTCCCTTCATGCATGATTATTGGATACGAGCTCGGAGCTTCAACACAGCTGTTGCGCCATGGCTACCT…	1212-3032	606	'SWI3, ADA2, N-CoR and TFIIIB' DNA-binding domains	Y
PgMYB94-20	comp65120_c0_seq20	3314	GATGCCACTTGGCATGTCCGCATTTTCTTGTTAGCACTCGCTCCTTGCCAGCCTCAAATTATCTCTCCATTTTCTATTTTTTCAGACTAACAAATCCACCAGAAATTATAGTGGCTGAGAATTTCCTCCAAGCTCCCTTCCGGAGAGAAAAAGTGCGGTTGCCTCACCCACTCACTCTTCCTCTCCTCCCTCCCTGCTTACTGCTCCCTACTCCCTTCTGTTATCTTCATCTCATTTCGCGTCTTTTTAAATCTCTATCCATACTCTTAATTTCTGGATCTTCTGATTTCGATCCCTCGTTGCCTAAAAGCCATGTGTTTTCGGGTGTGGCCGATGAATTCCCCTCATGCATGATCGGATAGAGATTGGAATTTCAACACTTCTCTTGCACGATGGCTA…	594-2891	765	'SWI3, ADA10, N-CoR and TFIIIB' DNA-binding domains	Y
PgMYB94-21	comp65120_c0_seq21	2897	GATGCCACTTGGCATGTCCGCATTTTCTTGTTAGCACTCGCTCCTTGCCAGCCTCAAATTATCTCTCCATTTTCTATTTTTTCAGACTAACAAATCCACCAGAAATTATAGTGGCTGAGAATTTTCCTCTGATTTTCCTTCCGGAAAGAAGAATTGAGGGTTGCCTCGCCCAAAGATTCTCCCTCCCCCTCCTTGCTCCCTACACCATGCTGTTATATTCATCTCTTTCCCCCTAATTCCCTATCCATATTCTTAGTTTCCAATCTAACTTCTTCGTATTCAGATTCGTCATTCCCTAAAACCATGTGTTTTCGGGCGATTGCCCGATAAATTCCCTTCATGCATGATTATTGGATACGAGCTCGGAGCTTCAACACAGCTGTTGCGCCATGGCTACCT…	1212->2897	561	'SWI3, ADA11, N-CoR and TFIIIB' DNA-binding domains	Y
PgMYB94-22	comp65120_c0_seq22	3145	GATGCCACTTGGCATGTCCGCATTTTCTTGTTAGCACTCGCTCCTTGCCAGCCTCAAATTATCTCTCCATTTTCTATTTTTTCAGACTAACAAATCCACCAGAAATTATAGTGGCTGAGAATTTCCTCCAAGCTCCCTTCCGGAGAGAAAAAGTGCGGTTGCCTCACCCACTCACTCTTCCTCTCCTCCCTCCCTGCTTACTGCTCCCTACTCCCTTCTGTTATCTTCATCTCATTTCGCGTCTTTTTAAATCTCTATCCATACTCTTAATTTCTGGATCTTCTGATTTCGATCCCTCGTTGCCTAAAAGCCATGTGTTTTCGGGTGTGGCCGATGAATTCCCCTCATGCATGATCGGATAGAGATTGGAATTTCAACACTTCTCTTGCACGATGGCTA…	1460->3145	561	'SWI3, ADA12, N-CoR and TFIIIB' DNA-binding domains	Y
PgMYB94-23	comp65120_c0_seq23	3688	GATGCCACTTGGCATGTCCGCATTTTCTTGTTAGCACTCGCTCCTTGCCAGCCTCAAATTATCTCTCCATTTTCTATTTTTTCAGACTAACAAATCCACCAGAAATTATAGTGGCTGAGAATTTCCTCCAAGCTCCCTTCCGGAGAGAAAAAGTGCGGTTGCCTCACCCACTCACTCTTCCTCTCCTCCCTCCCTGCTTACTGCTCCCTACTCCCTTCTGTTATCTTCATCTCATTTCGCGTCTTTTTAAATCTCTATCCATACTCTTAATTTCTGGATCTTCTGATTTCGATCCCTCGTTGCCTAAAAGCCATGTGTTTTCGGGTGTGGCCGATGAATTCCCCTCATGCATGATCGGATAGAGATTGGAATTTCAACACTTCTCTTGCACGATGGCTA…	832-2928	698	'SWI3, ADA13, N-CoR and TFIIIB' DNA-binding domains	Y
PgMYB94-24	comp65120_c0_seq24	3203	GATGCCACTTGGCATGTCCGCATTTTCTTGTTAGCACTCGCTCCTTGCCAGCCTCAAATTATCTCTCCATTTTCTATTTTTTCAGACTAACAAATCCACCAGAAATTATAGTGGCTGAGAATTTCCTCCAAGCTCCCTTCCGGAGAGAAAAAGTGCGGTTGCCTCACCCACTCACTCTTCCTCTCCTCCCTCCCTGCTTACTGCTCCCTACTCCCTTCTGTTATCTTCATCTCATTTCGCGTCTTTTTAAATCTCTATCCATACTCTTAATTTCTGGATCTTCTGATTTCGATCCCTCGTTGCCTAAAAGCCATGTGTTTTCGGGTGTGGCCGATGAATTCCCCTCATGCATGATCGGATAGAGATTGGAATTTCAACACTTCTCTTGCACGATGGCTA…	1518->3203	561	'SWI3, ADA14, N-CoR and TFIIIB' DNA-binding domains	Y
PgMYB94-25	comp65120_c0_seq25	3746	GATGCCACTTGGCATGTCCGCATTTTCTTGTTAGCACTCGCTCCTTGCCAGCCTCAAATTATCTCTCCATTTTCTATTTTTTCAGACTAACAAATCCACCAGAAATTATAGTGGCTGAGAATTTCCTCCAAGCTCCCTTCCGGAGAGAAAAAGTGCGGTTGCCTCACCCACTCACTCTTCCTCTCCTCCCTCCCTGCTTACTGCTCCCTACTCCCTTCTGTTATCTTCATCTCATTTCGCGTCTTTTTAAATCTCTATCCATACTCTTAATTTCTGGATCTTCTGATTTCGATCCCTCGTTGCCTAAAAGCCATGTGTTTTCGGGTGTGGCCGATGAATTCCCCTCATGCATGATCGGATAGAGATTGGAATTTCAACACTTCTCTTGCACGATGGCTA…	1244-2986	580	'SWI3, ADA15, N-CoR and TFIIIB' DNA-binding domains	Y
PgMYB94-03	comp65120_c0_seq3	3719	GATGCCACTTGGCATGTCCGCATTTTCTTGTTAGCACTCGCTCCTTGCCAGCCTCAAATTATCTCTCCATTTTCTATTTTTTCAGACTAACAAATCCACCAGAAATTATAGTGGCTGAGAATTTCCTCCAAGCTCCCTTCCGGAGAGAAAAAGTGCGGTTGCCTCACCCACTCACTCTTCCTCTCCTCCCTCCCTGCTTACTGCTCCCTACTCCCTTCTGTTATCTTCATCTCATTTCGCGTCTTTTTAAATCTCTATCCATACTCTTAATTTCTGGATCTTCTGATTTCGATCCCTCGTTGCCTAAAAGCCATGTGTTTTCGGGTGTGGCCGATGAATTCCCCTCATGCATGATCGGATAGAGATTGGAATTTCAACACTTCTCTTGCACGATGGCTA…	1460-3280	606	'SWI3, ADA2, N-CoR and TFIIIB' DNA-binding domains	Y
PgMYB94-04	comp65120_c0_seq4	3372	GATGCCACTTGGCATGTCCGCATTTTCTTGTTAGCACTCGCTCCTTGCCAGCCTCAAATTATCTCTCCATTTTCTATTTTTTCAGACTAACAAATCCACCAGAAATTATAGTGGCTGAGAATTTCCTCCAAGCTCCCTTCCGGAGAGAAAAAGTGCGGTTGCCTCACCCACTCACTCTTCCTCTCCTCCCTCCCTGCTTACTGCTCCCTACTCCCTTCTGTTATCTTCATCTCATTTCGCGTCTTTTTAAATCTCTATCCATACTCTTAATTTCTGGATCTTCTGATTTCGATCCCTCGTTGCCTAAAAGCCATGTGTTTTCGGGTGTGGCCGATGAATTCCCCTCATGCATGATCGGATAGAGATTGGAATTTCAACACTTCTCTTGCACGATGGCTA…	1006-2949	647	'SWI3, ADA2, N-CoR and TFIIIB' DNA-binding domains	Y
PgMYB94-05	comp65120_c0_seq5	2965	GATGCCACTTGGCATGTCCGCATTTTCTTGTTAGCACTCGCTCCTTGCCAGCCTCAAATTATCTCTCCATTTTCTATTTTTTCAGACTAACAAATCCACCAGAAATTATAGTGGCTGAGAATTTCCTCCAAGCTCCCTTCCGGAGAGAAAAAGTGCGGTTGCCTCACCCACTCACTCTTCCTCTCCTCCCTCCCTGCTTACTGCTCCCTACTCCCTTCTGTTATCTTCATCTCATTTCGCGTCTTTTTAAATCTCTATCCATACTCTTAATTTCTGGATCTTCTGATTTCGATCCCTCGTTGCCTAAAAGCCATGTGTTTTCGGGTGTGGCCGATGAATTCCCCTCATGCATGATCGGATAGAGATTGGAATTTCAACACTTCTCTTGCACGATGGCTA…	1280->2965	561	'SWI3, ADA3, N-CoR and TFIIIB' DNA-binding domains	Y
PgMYB94-08	comp65120_c0_seq8	3481	GATGCCACTTGGCATGTCCGCATTTTCTTGTTAGCACTCGCTCCTTGCCAGCCTCAAATTATCTCTCCATTTTCTATTTTTTCAGACTAACAAATCCACCAGAAATTATAGTGGCTGAGAATTTCCTCCAAGCTCCCTTCCGGAGAGAAAAAGTGCGGTTGCCTCACCCACTCACTCTTCCTCTCCTCCCTCCCTGCTTACTGCTCCCTACTCCCTTCTGTTATCTTCATCTCATTTCGCGTCTTTTTAAATCTCTATCCATACTCTTAATTTCTGGATCTTCTGATTTCGATCCCTCGTTGCCTAAAAGCCATGTGTTTTCGGGTGTGGCCGATGAATTCCCCTCATGCATGATCGGATAGAGATTGGAATTTCAACACTTCTCTTGCACGATGGCTA…	1222-3042	606	'SWI3, ADA4, N-CoR and TFIIIB' DNA-binding domains	Y
PgMYB94-09	comp65120_c0_seq9	3539	GATGCCACTTGGCATGTCCGCATTTTCTTGTTAGCACTCGCTCCTTGCCAGCCTCAAATTATCTCTCCATTTTCTATTTTTTCAGACTAACAAATCCACCAGAAATTATAGTGGCTGAGAATTTCCTCCAAGCTCCCTTCCGGAGAGAAAAAGTGCGGTTGCCTCACCCACTCACTCTTCCTCTCCTCCCTCCCTGCTTACTGCTCCCTACTCCCTTCTGTTATCTTCATCTCATTTCGCGTCTTTTTAAATCTCTATCCATACTCTTAATTTCTGGATCTTCTGATTTCGATCCCTCGTTGCCTAAAAGCCATGTGTTTTCGGGTGTGGCCGATGAATTCCCCTCATGCATGATCGGATAGAGATTGGAATTTCAACACTTCTCTTGCACGATGGCTA…	1280-3100	606	'SWI3, ADA5, N-CoR and TFIIIB' DNA-binding domains	Y
PgMYB95-01	comp65131_c0_seq1	1279	TTTCAAAATTACACTCGAGTATAAAAGCAATTACAATCAATTGTTAATACAAACAAACAAGTAACCTATTCATTCAAAATGCTTAAATGCTCCTCACCTCGAACAATAAATATTCCGCTCACAATCCAATCACTACAGTTTACTAATAAAAGCAATTACAATCAATTAGTGCATCTCCAAGTTTTAGGTCCATGAGCCTCACCAGATTAAGAGTTTTCAAATATAGTAGTATTCTATTTTCAATGGAAAGGATTTGATAACAGAAGGCAGACCCTGTATTTTACATGCCCAAAAAAGCCTTACAATATTTACAACTACAAAGAAAGTCAACTGAAGTTATGCGTAAATAAACCTATCAGGATTTTGTCCCACAAATATTCAGCATTCCCATCAAGCCCG…	1215-391	274	Telomere repeat binding factor-like DNA-binding domains of the SANT/myb-like family	Y
PgMYB95-10	comp65131_c0_seq10	1382	TTTACTAATAAAAGCAATTACAATCAATTAGTGCATCTCCAAGTTTTAGGTCCATGAGCCTCACCAGATTTAGAGTTTTCAAATATAGTAGTACTGTAGTATTCTATTTTCCATGGAAAGGATCTGTTCTACCGATCACCACGATTTGATAACAGAAGGCAGACCCTGTATTTTACATGCCCAAAAAAGCCTTACAATATTTACAACTACAAAGAAAGTCAACTGAAGTTATGCGTAAATAAACCTATCAGGATTTTGTCCCACAAATATTCAGCATTCCCATCAAGCCCGAATCATCACCCTCGGGGTGCTTCTCCCTTTCAGTGTCTTCATTGCTGCTTCTGCAAAAGCCTGTGCAGCTTCCGCATCAGCTTCTGCTGCCTCTGCCTCCCTTGCTGC…	1107-283	274	Telomere repeat binding factor-like DNA-binding domains of the SANT/myb-like family	Y
PgMYB95-11	comp65131_c0_seq11	1326	TTTCAAAATTACACTCGAGTATAAAAGCAATTACAATCAATTGTTAATACAAACAAACAAGTAACCTATTCATTCAAAATGCTTAAATGCTCCTCACCTCGAACAATAAATATTCCGCTCACAATCCAATCACTACAGTTTACTAATAAAAGCAATTACAATCAATTAGTGCATCTCCAAGTTTTAGGTCCATGAGCCTCACCAGATTAAGAGTTTTCAAATATAGTAGTATTCTATTTTCAATGGAAAGGATTTGATAACAGAAGGCAGACCCTGTATTTTACATGCCCAAAAAAGCCTTACAATATTTACAACTACAAAGAAAGTCAACTGAAGTTATGCGTAAATAAACCTATCAGGATTTTGTCCCACAAATATTCAGCATTCCCATCAAGCCCG…	1215-391	274	Telomere repeat binding factor-like DNA-binding domains of the SANT/myb-like family	Y
PgMYB95-12	comp65131_c0_seq12	1218	TTTACTAATAAAAGCAATTACAATCAATTAGTGCATCTCCAAGTTTTAGGTCCATGAGCCTCACCAGATTTAGAGTTTTCAAATATAGTAGTACTGTAGTATTCTATTTTCCATGGAAAGGATCTGTTCTACCGATCACCACGATTTGATAACAGAAGGCAGACCCTGTATTTTACATGCCCAAAAAAGCCTTACAATATTTACAACTACAAAGAAAGTCAACTGAAGTTATGCGTAAATAAACCTATCAGGATTTTGTCCCACAAATATTCAGCATTCCCATCAAGCCCGAATCATCACCCTCGGGGTGCTTCTCCCTTTCAGTGTCTTCATTGCTGCTTCTGCAAAAGCCTGTGCAGCTTCCGCATCAGCTTCTGCTGCCTCTGCCTCCCTTGCTGC…	1107-283	274	Telomere repeat binding factor-like DNA-binding domains of the SANT/myb-like family	Y
PgMYB95-13	comp65131_c0_seq13	1460	TTTCAAAATTACACTCGAGTATAAAAGCAATTACAATCAATTGTTAATACAAACAAACAAGTAACCTATTCATTCAAAATGCTTAAATGCTCCTCACCTCGAACAATAAATATTCCGCTCACAATCCAATCACTACAGTTTACTAATAAAAGCAATTACAATCAATTAGTGCATCTCCAAGTTTTAGGTCCATGAGCCTCACCAGATTAAGAGTTTTCAAATATAGTAGTATTCTATTTTCAATGGAAAGGATTTGATAACAGAAGGCAGACCCTGTATTTTACATGCCCAAAAAAGCCTTACAATATTTACAACTACAAAGAAAGTCAACTGAAGTTATGCATAGATAAACCTATCAGGGTTTTGTCCCACAAATAAGCTGAATTCATGGATCCTGGT…	1245-421	274	Telomere repeat binding factor-like DNA-binding domains of the SANT/myb-like family	Y
PgMYB95-14	comp65131_c0_seq14	1356	TTTACTAATAAAAGCAATTACAATCAATTAGTGCATCTCCAAGTTTTAGGTCCATGAGCCTCACCAGATTTAGAGTTTTCAAATATAGTAGTACTGTAGTATTCTATTTTCCATGGAAAGGATCTGTTCTACCGATCACCACGATTTGATAACAGAAGGCAGACCCTGTATTTTACATGCCCAAAAAAGCCTTACAATATTTACAACTACAAAGAAAGTCAACTGAAGTTATGCATAGATAAACCTATCAGGGTTTTGTCCCACAAATAAGCTGAATTCATGGATCCTGGTTGCCAATTTTCAGCATTCCCATCAAGCCCGAATCATCACCCTCGGGGTGCTTCTCCCTTTCAGTGTCTTCATTGCTGCTTCTGCAAAAGCCTGTGCAGCTTCCGCATC…	1221-313	302	Telomere repeat binding factor-like DNA-binding domains of the SANT/myb-like family	Y
PgMYB95-16	comp65131_c0_seq16	1317	TTTCAAAATTACACTCGAGTATAAAAGCAATTACAATCAATTGTTAATACAAACAAACAAGTAACCTATTCATTCAAAATGCTTAAATGCTCCTCACCTCGAACAATAAATATTCCGCTCACAATCCAATCACTACAGTTTACTAATAAAAGCAATTACAATCAATTAGTGCATCTCCAAGTTTTAGGTCCATGAGCCTCACCAGATTAAGAGTTTTCAAATATAGTAGTATTCTATTTTCAATGGAAAGGATTTGATAACAGAAGGCAGACCCTGTATTTTACATGCCCAAAAAAGCCTTACAATATTTACAACTACAAAGAAAGTCAACTGAAGTTATGCGTAAATAAACCTATCAGGATTTTGTCCCACAAATATTCAGCATTCCCATCAAGCCCG…	1215-391	274	Telomere repeat binding factor-like DNA-binding domains of the SANT/myb-like family	Y
PgMYB95-17	comp65131_c0_seq17	1400	TTTACTAATAAAAGCAATTACAATCAATTAGTGCATCTCCAAGTTTTAGGTCCATGAGCCTCACCAGATTTAGAGTTTTCAAATATAGTAGTACTGTAGTATTCTATTTTCCATGGAAAGGATCTGTTCTACCGATCACCACGATTTGATAACAGAAGGCAGACCCTGTATTTTACATGCCCAAAAAAGCCTTACAATATTTACAACTACAAAGAAAGTCAACTGAAGTTATGCATAGATAAACCTATCAGGGTTTTGTCCCACAAATAAGCTGAATTCATGGATCCTGGTTGCCAATTTTCAGCATTCCCATCAAGCCCGAATCATCACCCTCGGGGTGCTTCTCCCTTTCAGTGTCTTCATTGCTGCTTCTGCAAAAGCCTGTGCAGCTTCCGCATC…	1221-313	302	Telomere repeat binding factor-like DNA-binding domains of the SANT/myb-like family	Y
PgMYB95-18	comp65131_c0_seq18	1276	TTTACTAATAAAAGCAATTACAATCAATTAGTGCATCTCCAAGTTTTAGGTCCATGAGCCTCACCAGATTTAGAGTTTTCAAATATAGTAGTACTGTAGTATTCTATTTTCCATGGAAAGGATCTGTTCTACCGATCACCACGATTTGATAACAGAAGGCAGACCCTGTATTTTACATGCCCAAAAAAGCCTTACAATATTTACAACTACAAAGAAAGTCAACTGAAGTTATGCATAGATAAACCTATCAGGGTTTTGTCCCACAAATAAGCTGAATTCATGGATCCTGGTTGCCAATTTTCAGCATTCCCATCAAGCCCGAATCATCACCCTCGGGGTGCTTCTCCCTTTCAGTGTCTTCATTGCTGCTTCTGCAAAAGCCTGTGCAGCTTCCGCATC…	1221-313	302	Telomere repeat binding factor-like DNA-binding domains of the SANT/myb-like family	Y
PgMYB95-19	comp65131_c0_seq19	1347	TTTCAAAATTACACTCGAGTATAAAAGCAATTACAATCAATTGTTAATACAAACAAACAAGTAACCTATTCATTCAAAATGCTTAAATGCTCCTCACCTCGAACAATAAATATTCCGCTCACAATCCAATCACTACAGTTTACTAATAAAAGCAATTACAATCAATTAGTGCATCTCCAAGTTTTAGGTCCATGAGCCTCACCAGATTAAGAGTTTTCAAATATAGTAGTATTCTATTTTCAATGGAAAGGATTTGATAACAGAAGGCAGACCCTGTATTTTACATGCCCAAAAAAGCCTTACAATATTTACAACTACAAAGAAAGTCAACTGAAGTTATGCATAGATAAACCTATCAGGGTTTTGTCCCACAAATAAGCTGAATTCATGGATCCTGGT…	1245-421	274	Telomere repeat binding factor-like DNA-binding domains of the SANT/myb-like family	Y
PgMYB95-02	comp65131_c0_seq2	1520	TTTCAAAATTACACTCGAGTATAAAAGCAATTACAATCAATTGTTAATACAAACAAACAAGTAACCTATTCATTCAAAATGCTTAAATGCTCCTCACCTCGAACAATAAATATTCCGCTCACAATCCAATCACTACAGTTTACTAATAAAAGCAATTACAATCAATTAGTGCATCTCCAAGTTTTAGGTCCATGAGCCTCACCAGATTAAGAGTTTTCAAATATAGTAGTATTCTATTTTCAATGGAAAGGATTTGATAACAGAAGGCAGACCCTGTATTTTACATGCCCAAAAAAGCCTTACAATATTTACAACTACAAAGAAAGTCAACTGAAGTTATGCATAGATAAACCTATCAGGGTTTTGTCCCACAAATAAGCTGAATTCATGGATCCTGGT…	1245-421	274	Telomere repeat binding factor-like DNA-binding domains of the SANT/myb-like family	Y
PgMYB95-20	comp65131_c0_seq20	1693	GTGGATTTTTTGTTGAGCAAAAATATTTATAAATACAATTCTTTTTGTGGAATAGATGGAGTAGCAAGAAGTTGGAAATAGTTGTTAATAACAAACAACATATATCACCATATAACCAATCCAAAATCCTGAATCCTCCTCCCTCCTTCAAAATAAACAATAAACATACTAATGCTCACGTCCAAATACTACAGTTTATTGCTTCTCCTAGTTTACCTGCAGATCATTCCCGATAGCCTAGTACTAGTCAACTGCCAAATTAATGTTTTCAAACATGTCATTGTTGATGAAAAGGAGGTGGTTGATAACCCTAAGTGCTAGGATTTGCAACAAAAGGCACACCCTGATTTACTAGCTCACAAAAGCCTTGCAATATTTACAACTACAAAGACATGCATA…	1294-470	274	Telomere repeat binding factor-like DNA-binding domains of the SANT/myb-like family	Y
PgMYB95-21	comp65131_c0_seq21	1171	TTTACTAATAAAAGCAATTACAATCAATTAGTGCATCTCCAAGTTTTAGGTCCATGAGCCTCACCAGATTTAGAGTTTTCAAATATAGTAGTACTGTAGTATTCTATTTTCCATGGAAAGGATCTGTTCTACCGATCACCACGATTTGATAACAGAAGGCAGACCCTGTATTTTACATGCCCAAAAAAGCCTTACAATATTTACAACTACAAAGAAAGTCAACTGAAGTTATGCGTAAATAAACCTATCAGGATTTTGTCCCACAAATATTCAGCATTCCCATCAAGCCCGAATCATCACCCTCGGGGTGCTTCTCCCTTTCAGTGTCTTCATTGCTGCTTCTGCAAAAGCCTGTGCAGCTTCCGCATCAGCTTCTGCTGCCTCTGCCTCCCTTGCTGC…	1107-283	274	Telomere repeat binding factor-like DNA-binding domains of the SANT/myb-like family	Y
PgMYB95-22	comp65131_c0_seq22	1777	GTGGATTTTTTGTTGAGCAAAAATATTTATAAATACAATTCTTTTTGTGGAATAGATGGAGTAGCAAGAAGTTGGAAATAGTTGTTAATAACAAACAACATATATCACCATATAACCAATCCAAAATCCTGAATCCTCCTCCCTCCTTCAAAATAAACAATAAACATACTAATGCTCACGTCCAAATACTACAGTTTATTGCTTCTCCTAGTTTACCTGCAGATCATTCCCGATAGCCTAGTACTAGTCAACTGCCAAATTAATGTTTTCAAACATGTCATTGTTGATGAAAAGGAGGTGGTTGATAACCCTAAGTGCTAGGATTTGCAACAAAAGGCACACCCTGATTTACTAGCTCACAAAAGCCTTGCAATATTTACAACTACAAAGACATGCATA…	1378-470	302	Telomere repeat binding factor-like DNA-binding domains of the SANT/myb-like family	Y
PgMYB95-23	comp65131_c0_seq23	1255	TTTACTAATAAAAGCAATTACAATCAATTAGTGCATCTCCAAGTTTTAGGTCCATGAGCCTCACCAGATTTAGAGTTTTCAAATATAGTAGTACTGTAGTATTCTATTTTCCATGGAAAGGATCTGTTCTACCGATCACCACGATTTGATAACAGAAGGCAGACCCTGTATTTTACATGCCCAAAAAAGCCTTACAATATTTACAACTACAAAGAAAGTCAACTGAAGTTATGCGTAAATAAACCTATCAGGATTTTGTCCCACAAATATTCAGCATTCCCATCAAGCCCGAATCATCACCCTCGGGGTGCTTCTCCCTTTCAGTGTCTTCATTGCTGCTTCTGCAAAAGCCTGTGCAGCTTCCGCATCAGCTTCTGCTGCCTCTGCCTCCCTTGCTGC…	1191-283	302	Telomere repeat binding factor-like DNA-binding domains of the SANT/myb-like family	Y
PgMYB95-24	comp65131_c0_seq24	1248	TTTACTAATAAAAGCAATTACAATCAATTAGTGCATCTCCAAGTTTTAGGTCCATGAGCCTCACCAGATTTAGAGTTTTCAAATATAGTAGTACTGTAGTATTCTATTTTCCATGGAAAGGATCTGTTCTACCGATCACCACGATTTGATAACAGAAGGCAGACCCTGTATTTTACATGCCCAAAAAAGCCTTACAATATTTACAACTACAAAGAAAGTCAACTGAAGTTATGCATAGATAAACCTATCAGGGTTTTGTCCCACAAATAAGCTGAATTCATGGATCCTGGTTGCCAATTTTCAGCATTCCCATCAAGCCCGAATCATCACCCTCGGGGTGCTTCTCCCTTTCAGTGTCTTCATTGCTGCTTCTGCAAAAGCCTGTGCAGCTTCCGCATC…	1137-313	274	Telomere repeat binding factor-like DNA-binding domains of the SANT/myb-like family	Y
PgMYB95-25	comp65131_c0_seq25	1478	TTTCAAAATTACACTCGAGTATAAAAGCAATTACAATCAATTGTTAATACAAACAAACAAGTAACCTATTCATTCAAAATGCTTAAATGCTCCTCACCTCGAACAATAAATATTCCGCTCACAATCCAATCACTACAGTTTACTAATAAAAGCAATTACAATCAATTAGTGCATCTCCAAGTTTTAGGTCCATGAGCCTCACCAGATTAAGAGTTTTCAAATATAGTAGTATTCTATTTTCAATGGAAAGGATTTGATAACAGAAGGCAGACCCTGTATTTTACATGCCCAAAAAAGCCTTACAATATTTACAACTACAAAGAAAGTCAACTGAAGTTATGCGTAAATAAACCTATCAGGATTTTGTCCCACAAATATTCAGCATTCCCATCAAGCCCG…	1299-391	302	Telomere repeat binding factor-like DNA-binding domains of the SANT/myb-like family	Y
PgMYB95-26	comp65131_c0_seq26	1270	TTTCAAAATTACACTCGAGTATAAAAGCAATTACAATCAATTGTTAATACAAACAAACAAGTAACCTATTCATTCAAAATGCTTAAATGCTCCTCACCTCGAACAATAAATATTCCGCTCACAATCCAATCACTACAGTTTACTAATAAAAGCAATTACAATCAATTAGTGCATCTCCAAGTTTTAGGTCCATGAGCCTCACCAGATTAAGAGTTTTCAAATATAGTAGTATTCTATTTTCAATGGAAAGGATTTGATAACAGAAGGCAGACCCTGTATTTTACATGCCCAAAAAAGCCTTACAATATTTACAACTACAAAGAAAGTCAACTGAAGTTATGCGTAAATAAACCTATCAGGATTTTGTCCCACAAATATTCAGCATTCCCATCAAGCCCG…	1215-391	274	Telomere repeat binding factor-like DNA-binding domains of the SANT/myb-like family	Y
PgMYB95-27	comp65131_c0_seq27	1380	TTTCAAAATTACACTCGAGTATAAAAGCAATTACAATCAATTGTTAATACAAACAAACAAGTAACCTATTCATTCAAAATGCTTAAATGCTCCTCACCTCGAACAATAAATATTCCGCTCACAATCCAATCACTACAGTTTACTAATAAAAGCAATTACAATCAATTAGTGCATCTCCAAGTTTTAGGTCCATGAGCCTCACCAGATTAAGAGTTTTCAAATATAGTAGTATTCTATTTTCAATGGAAAGGATTTGATAACAGAAGGCAGACCCTGTATTTTACATGCCCAAAAAAGCCTTACAATATTTACAACTACAAAGAAAGTCAACTGAAGTTATGCATAGATAAACCTATCAGGGTTTTGTCCCACAAATAAGCTGAATTCATGGATCCTGGT…	1245-421	274	Telomere repeat binding factor-like DNA-binding domains of the SANT/myb-like family	Y
PgMYB95-28	comp65131_c0_seq28	1593	GTGGATTTTTTGTTGAGCAAAAATATTTATAAATACAATTCTTTTTGTGGAATAGATGGAGTAGCAAGAAGTTGGAAATAGTTGTTAATAACAAACAACATATATCACCATATAACCAATCCAAAATCCTGAATCCTCCTCCCTCCTTCAAAATAAACAATAAACATACTAATGCTCACGTCCAAATACTACAGTTTATTGCTTCTCCTAGTTTACCTGCAGATCATTCCCGATAGCCTAGTACTAGTCAACTGCCAAATTAATGTTTTCAAACATGTCATTGTTGATGAAAAGGAGGTGGTTGATAACCCTAAGTGCTAGGATTTGCAACAAAAGGCACACCCTGATTTACTAGCTCACAAAAGCCTTGCAATATTTACAACTACAAAGACATGCATA…	1378-470	302	Telomere repeat binding factor-like DNA-binding domains of the SANT/myb-like family	Y
PgMYB95-03	comp65131_c0_seq3	1616	GTGGATTTTTTGTTGAGCAAAAATATTTATAAATACAATTCTTTTTGTGGAATAGATGGAGTAGCAAGAAGTTGGAAATAGTTGTTAATAACAAACAACATATATCACCATATAACCAATCCAAAATCCTGAATCCTCCTCCCTCCTTCAAAATAAACAATAAACATACTAATGCTCACGTCCAAATACTACAGTTTATTGCTTCTCCTAGTTTACCTGCAGATCATTCCCGATAGCCTAGTACTAGTCAACTGCCAAATTAATGTTTTCAAACATGTCATTGTTGATGAAAAGGAGGTGGTTGATAACCCTAAGTGCTAGGATTTGCAACAAAAGGCACACCCTGATTTACTAGCTCACAAAAGCCTTGCAATATTTACAACTACAAAGACATGCATA…	1294-470	274	Telomere repeat binding factor-like DNA-binding domains of the SANT/myb-like family	Y
PgMYB95-30	comp65131_c0_seq30	1684	TTTCAAAATTACACTCGAGTATAAAAGCAATTACAATCAATTGTTAATACAAACAAACAAGTAACCTATTCATTCAAAATGCTTAAATGCTCCTCACCTCGAACAATAAATATTCCGCTCACAATCCAATCACTACAGTTTACTAATAAAAGCAATTACAATCAATTAGTGCATCTCCAAGTTTTAGGTCCATGAGCCTCACCAGATTAAGAGTTTTCAAATATAGTAGTATTCTATTTTCAATGGAAAGGATTTGATAACAGAAGGCAGACCCTGTATTTTACATGCCCAAAAAAGCCTTACAATATTTACAACTACAAAGAAAGTCAACTGAAGTTATGCATAGATAAACCTATCAGGGTTTTGTCCCACAAATAAGCTGAATTCATGGATCCTGGT…	1329-421	302	Telomere repeat binding factor-like DNA-binding domains of the SANT/myb-like family	Y
PgMYB95-31	comp65131_c0_seq31	1349	GTGGATTTTTTGTTGAGCAAAAATATTTATAAATACAATTCTTTTTGTGGAATAGATGGAGTAGCAAGAAGTTGGAAATAGTTGTTAATAACAAACAACATATATCACCATATAACCAATCCAAAATCCTGAATCCTCCTCCCTCCTTCAAAATAAACAATAAACATACTAATGCTCACGTCCAAATACTACAGTTTATTGCTTCTCCTAGTTTACCTGCAGATCATTCCCGATAGCCTAGTACTAGTCAACTGCCAAATTAATGTTTTCAAACATGTCATTGTTGATGAAAAGGAGGTGGTTGATAACCCTAAGTGCTAGGATTTGCAACAAAAGGCACACCCTGATTTACTAGCTCACAAAAGCCTTGCAATATTTACAACTACAAAGACATGCATA…	1294-470	274	Telomere repeat binding factor-like DNA-binding domains of the SANT/myb-like family	Y
PgMYB95-32	comp65131_c0_seq32	1651	TTTCAAAATTACACTCGAGTATAAAAGCAATTACAATCAATTGTTAATACAAACAAACAAGTAACCTATTCATTCAAAATGCTTAAATGCTCCTCACCTCGAACAATAAATATTCCGCTCACAATCCAATCACTACAGTTTACTAATAAAAGCAATTACAATCAATTAGTGCATCTCCAAGTTTTAGGTCCATGAGCCTCACCAGATTAAGAGTTTTCAAATATAGTAGTATTCTATTTTCAATGGAAAGGATTTGATAACAGAAGGCAGACCCTGTATTTTACATGCCCAAAAAAGCCTTACAATATTTACAACTACAAAGAAAGTCAACTGAAGTTATGCATAGATAAACCTATCAGGGTTTTGTCCCACAAATAAGCTGAATTCATGGATCCTGGT…	1329-421	302	Telomere repeat binding factor-like DNA-binding domains of the SANT/myb-like family	Y
PgMYB95-33	comp65131_c0_seq33	1317	TTTACTAATAAAAGCAATTACAATCAATTAGTGCATCTCCAAGTTTTAGGTCCATGAGCCTCACCAGATTTAGAGTTTTCAAATATAGTAGTACTGTAGTATTCTATTTTCCATGGAAAGGATCTGTTCTACCGATCACCACGATTTGATAACAGAAGGCAGACCCTGTATTTTACATGCCCAAAAAAGCCTTACAATATTTACAACTACAAAGAAAGTCAACTGAAGTTATGCGTAAATAAACCTATCAGGATTTTGTCCCACAAATATTCAGCATTCCCATCAAGCCCGAATCATCACCCTCGGGGTGCTTCTCCCTTTCAGTGTCTTCATTGCTGCTTCTGCAAAAGCCTGTGCAGCTTCCGCATCAGCTTCTGCTGCCTCTGCCTCCCTTGCTGC…	1191-283	302	Telomere repeat binding factor-like DNA-binding domains of the SANT/myb-like family	Y
PgMYB95-34	comp65131_c0_seq34	1514	TTTCAAAATTACACTCGAGTATAAAAGCAATTACAATCAATTGTTAATACAAACAAACAAGTAACCTATTCATTCAAAATGCTTAAATGCTCCTCACCTCGAACAATAAATATTCCGCTCACAATCCAATCACTACAGTTTACTAATAAAAGCAATTACAATCAATTAGTGCATCTCCAAGTTTTAGGTCCATGAGCCTCACCAGATTAAGAGTTTTCAAATATAGTAGTATTCTATTTTCAATGGAAAGGATTTGATAACAGAAGGCAGACCCTGTATTTTACATGCCCAAAAAAGCCTTACAATATTTACAACTACAAAGAAAGTCAACTGAAGTTATGCGTAAATAAACCTATCAGGATTTTGTCCCACAAATATTCAGCATTCCCATCAAGCCCG…	1299-391	302	Telomere repeat binding factor-like DNA-binding domains of the SANT/myb-like family	Y
PgMYB95-35	comp65131_c0_seq35	1293	TTTACTAATAAAAGCAATTACAATCAATTAGTGCATCTCCAAGTTTTAGGTCCATGAGCCTCACCAGATTTAGAGTTTTCAAATATAGTAGTACTGTAGTATTCTATTTTCCATGGAAAGGATCTGTTCTACCGATCACCACGATTTGATAACAGAAGGCAGACCCTGTATTTTACATGCCCAAAAAAGCCTTACAATATTTACAACTACAAAGAAAGTCAACTGAAGTTATGCGTAAATAAACCTATCAGGATTTTGTCCCACAAATATTCAGCATTCCCATCAAGCCCGAATCATCACCCTCGGGGTGCTTCTCCCTTTCAGTGTCTTCATTGCTGCTTCTGCAAAAGCCTGTGCAGCTTCCGCATCAGCTTCTGCTGCCTCTGCCTCCCTTGCTGC…	1191-283	302	Telomere repeat binding factor-like DNA-binding domains of the SANT/myb-like family	Y
PgMYB95-36	comp65131_c0_seq36	1162	TTTACTAATAAAAGCAATTACAATCAATTAGTGCATCTCCAAGTTTTAGGTCCATGAGCCTCACCAGATTTAGAGTTTTCAAATATAGTAGTACTGTAGTATTCTATTTTCCATGGAAAGGATCTGTTCTACCGATCACCACGATTTGATAACAGAAGGCAGACCCTGTATTTTACATGCCCAAAAAAGCCTTACAATATTTACAACTACAAAGAAAGTCAACTGAAGTTATGCGTAAATAAACCTATCAGGATTTTGTCCCACAAATATTCAGCATTCCCATCAAGCCCGAATCATCACCCTCGGGGTGCTTCTCCCTTTCAGTGTCTTCATTGCTGCTTCTGCAAAAGCCTGTGCAGCTTCCGCATCAGCTTCTGCTGCCTCTGCCTCCCTTGCTGC…	1107-283	274	Telomere repeat binding factor-like DNA-binding domains of the SANT/myb-like family	Y
PgMYB95-37	comp65131_c0_seq37	1246	TTTACTAATAAAAGCAATTACAATCAATTAGTGCATCTCCAAGTTTTAGGTCCATGAGCCTCACCAGATTTAGAGTTTTCAAATATAGTAGTACTGTAGTATTCTATTTTCCATGGAAAGGATCTGTTCTACCGATCACCACGATTTGATAACAGAAGGCAGACCCTGTATTTTACATGCCCAAAAAAGCCTTACAATATTTACAACTACAAAGAAAGTCAACTGAAGTTATGCGTAAATAAACCTATCAGGATTTTGTCCCACAAATATTCAGCATTCCCATCAAGCCCGAATCATCACCCTCGGGGTGCTTCTCCCTTTCAGTGTCTTCATTGCTGCTTCTGCAAAAGCCTGTGCAGCTTCCGCATCAGCTTCTGCTGCCTCTGCCTCCCTTGCTGC…	1191-283	302	Telomere repeat binding factor-like DNA-binding domains of the SANT/myb-like family	Y
PgMYB95-39	comp65131_c0_seq39	1323	TTTACTAATAAAAGCAATTACAATCAATTAGTGCATCTCCAAGTTTTAGGTCCATGAGCCTCACCAGATTTAGAGTTTTCAAATATAGTAGTACTGTAGTATTCTATTTTCCATGGAAAGGATCTGTTCTACCGATCACCACGATTTGATAACAGAAGGCAGACCCTGTATTTTACATGCCCAAAAAAGCCTTACAATATTTACAACTACAAAGAAAGTCAACTGAAGTTATGCATAGATAAACCTATCAGGGTTTTGTCCCACAAATAAGCTGAATTCATGGATCCTGGTTGCCAATTTTCAGCATTCCCATCAAGCCCGAATCATCACCCTCGGGGTGCTTCTCCCTTTCAGTGTCTTCATTGCTGCTTCTGCAAAAGCCTGTGCAGCTTCCGCATC…	1221-313	302	Telomere repeat binding factor-like DNA-binding domains of the SANT/myb-like family	Y
PgMYB95-04	comp65131_c0_seq4	1300	TTTCAAAATTACACTCGAGTATAAAAGCAATTACAATCAATTGTTAATACAAACAAACAAGTAACCTATTCATTCAAAATGCTTAAATGCTCCTCACCTCGAACAATAAATATTCCGCTCACAATCCAATCACTACAGTTTACTAATAAAAGCAATTACAATCAATTAGTGCATCTCCAAGTTTTAGGTCCATGAGCCTCACCAGATTAAGAGTTTTCAAATATAGTAGTATTCTATTTTCAATGGAAAGGATTTGATAACAGAAGGCAGACCCTGTATTTTACATGCCCAAAAAAGCCTTACAATATTTACAACTACAAAGAAAGTCAACTGAAGTTATGCATAGATAAACCTATCAGGGTTTTGTCCCACAAATAAGCTGAATTCATGGATCCTGGT…	1245-421	274	Telomere repeat binding factor-like DNA-binding domains of the SANT/myb-like family	Y
PgMYB95-40	comp65131_c0_seq40	1509	GTGGATTTTTTGTTGAGCAAAAATATTTATAAATACAATTCTTTTTGTGGAATAGATGGAGTAGCAAGAAGTTGGAAATAGTTGTTAATAACAAACAACATATATCACCATATAACCAATCCAAAATCCTGAATCCTCCTCCCTCCTTCAAAATAAACAATAAACATACTAATGCTCACGTCCAAATACTACAGTTTATTGCTTCTCCTAGTTTACCTGCAGATCATTCCCGATAGCCTAGTACTAGTCAACTGCCAAATTAATGTTTTCAAACATGTCATTGTTGATGAAAAGGAGGTGGTTGATAACCCTAAGTGCTAGGATTTGCAACAAAAGGCACACCCTGATTTACTAGCTCACAAAAGCCTTGCAATATTTACAACTACAAAGACATGCATA…	1294-470	274	Telomere repeat binding factor-like DNA-binding domains of the SANT/myb-like family	Y
PgMYB95-41	comp65131_c0_seq41	1302	TTTACTAATAAAAGCAATTACAATCAATTAGTGCATCTCCAAGTTTTAGGTCCATGAGCCTCACCAGATTTAGAGTTTTCAAATATAGTAGTACTGTAGTATTCTATTTTCCATGGAAAGGATCTGTTCTACCGATCACCACGATTTGATAACAGAAGGCAGACCCTGTATTTTACATGCCCAAAAAAGCCTTACAATATTTACAACTACAAAGAAAGTCAACTGAAGTTATGCGTAAATAAACCTATCAGGATTTTGTCCCACAAATATTCAGCATTCCCATCAAGCCCGAATCATCACCCTCGGGGTGCTTCTCCCTTTCAGTGTCTTCATTGCTGCTTCTGCAAAAGCCTGTGCAGCTTCCGCATCAGCTTCTGCTGCCTCTGCCTCCCTTGCTGC…	1191-283	302	Telomere repeat binding factor-like DNA-binding domains of the SANT/myb-like family	Y
PgMYB95-42	comp65131_c0_seq42	1700	GTGGATTTTTTGTTGAGCAAAAATATTTATAAATACAATTCTTTTTGTGGAATAGATGGAGTAGCAAGAAGTTGGAAATAGTTGTTAATAACAAACAACATATATCACCATATAACCAATCCAAAATCCTGAATCCTCCTCCCTCCTTCAAAATAAACAATAAACATACTAATGCTCACGTCCAAATACTACAGTTTATTGCTTCTCCTAGTTTACCTGCAGATCATTCCCGATAGCCTAGTACTAGTCAACTGCCAAATTAATGTTTTCAAACATGTCATTGTTGATGAAAAGGAGGTGGTTGATAACCCTAAGTGCTAGGATTTGCAACAAAAGGCACACCCTGATTTACTAGCTCACAAAAGCCTTGCAATATTTACAACTACAAAGACATGCATA…	1378-470	302	Telomere repeat binding factor-like DNA-binding domains of the SANT/myb-like family	Y
PgMYB95-44	comp65131_c0_seq44	1363	TTTCAAAATTACACTCGAGTATAAAAGCAATTACAATCAATTGTTAATACAAACAAACAAGTAACCTATTCATTCAAAATGCTTAAATGCTCCTCACCTCGAACAATAAATATTCCGCTCACAATCCAATCACTACAGTTTACTAATAAAAGCAATTACAATCAATTAGTGCATCTCCAAGTTTTAGGTCCATGAGCCTCACCAGATTAAGAGTTTTCAAATATAGTAGTATTCTATTTTCAATGGAAAGGATTTGATAACAGAAGGCAGACCCTGTATTTTACATGCCCAAAAAAGCCTTACAATATTTACAACTACAAAGAAAGTCAACTGAAGTTATGCGTAAATAAACCTATCAGGATTTTGTCCCACAAATATTCAGCATTCCCATCAAGCCCG…	1299-391	302	Telomere repeat binding factor-like DNA-binding domains of the SANT/myb-like family	Y
PgMYB95-45	comp65131_c0_seq45	1209	TTTACTAATAAAAGCAATTACAATCAATTAGTGCATCTCCAAGTTTTAGGTCCATGAGCCTCACCAGATTTAGAGTTTTCAAATATAGTAGTACTGTAGTATTCTATTTTCCATGGAAAGGATCTGTTCTACCGATCACCACGATTTGATAACAGAAGGCAGACCCTGTATTTTACATGCCCAAAAAAGCCTTACAATATTTACAACTACAAAGAAAGTCAACTGAAGTTATGCGTAAATAAACCTATCAGGATTTTGTCCCACAAATATTCAGCATTCCCATCAAGCCCGAATCATCACCCTCGGGGTGCTTCTCCCTTTCAGTGTCTTCATTGCTGCTTCTGCAAAAGCCTGTGCAGCTTCCGCATCAGCTTCTGCTGCCTCTGCCTCCCTTGCTGC…	1107-283	274	Telomere repeat binding factor-like DNA-binding domains of the SANT/myb-like family	Y
PgMYB95-46	comp65131_c0_seq46	1412	TTTACTAATAAAAGCAATTACAATCAATTAGTGCATCTCCAAGTTTTAGGTCCATGAGCCTCACCAGATTTAGAGTTTTCAAATATAGTAGTACTGTAGTATTCTATTTTCCATGGAAAGGATCTGTTCTACCGATCACCACGATTTGATAACAGAAGGCAGACCCTGTATTTTACATGCCCAAAAAAGCCTTACAATATTTACAACTACAAAGAAAGTCAACTGAAGTTATGCATAGATAAACCTATCAGGGTTTTGTCCCACAAATAAGCTGAATTCATGGATCCTGGTTGCCAATTTTCAGCATTCCCATCAAGCCCGAATCATCACCCTCGGGGTGCTTCTCCCTTTCAGTGTCTTCATTGCTGCTTCTGCAAAAGCCTGTGCAGCTTCCGCATC…	1137-313	274	Telomere repeat binding factor-like DNA-binding domains of the SANT/myb-like family	Y
PgMYB95-47	comp65131_c0_seq47	1496	TTTACTAATAAAAGCAATTACAATCAATTAGTGCATCTCCAAGTTTTAGGTCCATGAGCCTCACCAGATTTAGAGTTTTCAAATATAGTAGTACTGTAGTATTCTATTTTCCATGGAAAGGATCTGTTCTACCGATCACCACGATTTGATAACAGAAGGCAGACCCTGTATTTTACATGCCCAAAAAAGCCTTACAATATTTACAACTACAAAGAAAGTCAACTGAAGTTATGCATAGATAAACCTATCAGGGTTTTGTCCCACAAATAAGCTGAATTCATGGATCCTGGTTGCCAATTTTCAGCATTCCCATCAAGCCCGAATCATCACCCTCGGGGTGCTTCTCCCTTTCAGTGTCTTCATTGCTGCTTCTGCAAAAGCCTGTGCAGCTTCCGCATC…	1221-313	302	Telomere repeat binding factor-like DNA-binding domains of the SANT/myb-like family	Y
PgMYB95-48	comp65131_c0_seq48	1728	TTTCAAAATTACACTCGAGTATAAAAGCAATTACAATCAATTGTTAATACAAACAAACAAGTAACCTATTCATTCAAAATGCTTAAATGCTCCTCACCTCGAACAATAAATATTCCGCTCACAATCCAATCACTACAGTTTACTAATAAAAGCAATTACAATCAATTAGTGCATCTCCAAGTTTTAGGTCCATGAGCCTCACCAGATTAAGAGTTTTCAAATATAGTAGTATTCTATTTTCAATGGAAAGGATTTGATAACAGAAGGCAGACCCTGTATTTTACATGCCCAAAAAAGCCTTACAATATTTACAACTACAAAGAAAGTCAACTGAAGTTATGCATAGATAAACCTATCAGGGTTTTGTCCCACAAATAAGCTGAATTCATGGATCCTGGT…	1329-421	302	Telomere repeat binding factor-like DNA-binding domains of the SANT/myb-like family	Y
PgMYB95-49	comp65131_c0_seq49	1436	TTTACTAATAAAAGCAATTACAATCAATTAGTGCATCTCCAAGTTTTAGGTCCATGAGCCTCACCAGATTTAGAGTTTTCAAATATAGTAGTACTGTAGTATTCTATTTTCCATGGAAAGGATCTGTTCTACCGATCACCACGATTTGATAACAGAAGGCAGACCCTGTATTTTACATGCCCAAAAAAGCCTTACAATATTTACAACTACAAAGAAAGTCAACTGAAGTTATGCATAGATAAACCTATCAGGGTTTTGTCCCACAAATAAGCTGAATTCATGGATCCTGGTTGCCAATTTTCAGCATTCCCATCAAGCCCGAATCATCACCCTCGGGGTGCTTCTCCCTTTCAGTGTCTTCATTGCTGCTTCTGCAAAAGCCTGTGCAGCTTCCGCATC…	1221-313	302	Telomere repeat binding factor-like DNA-binding domains of the SANT/myb-like family	Y
PgMYB95-05	comp65131_c0_seq5	1424	TTTCAAAATTACACTCGAGTATAAAAGCAATTACAATCAATTGTTAATACAAACAAACAAGTAACCTATTCATTCAAAATGCTTAAATGCTCCTCACCTCGAACAATAAATATTCCGCTCACAATCCAATCACTACAGTTTACTAATAAAAGCAATTACAATCAATTAGTGCATCTCCAAGTTTTAGGTCCATGAGCCTCACCAGATTAAGAGTTTTCAAATATAGTAGTATTCTATTTTCAATGGAAAGGATTTGATAACAGAAGGCAGACCCTGTATTTTACATGCCCAAAAAAGCCTTACAATATTTACAACTACAAAGAAAGTCAACTGAAGTTATGCATAGATAAACCTATCAGGGTTTTGTCCCACAAATAAGCTGAATTCATGGATCCTGGT…	1245-421	274	Telomere repeat binding factor-like DNA-binding domains of the SANT/myb-like family	Y
PgMYB95-50	comp65131_c0_seq50	1239	TTTACTAATAAAAGCAATTACAATCAATTAGTGCATCTCCAAGTTTTAGGTCCATGAGCCTCACCAGATTTAGAGTTTTCAAATATAGTAGTACTGTAGTATTCTATTTTCCATGGAAAGGATCTGTTCTACCGATCACCACGATTTGATAACAGAAGGCAGACCCTGTATTTTACATGCCCAAAAAAGCCTTACAATATTTACAACTACAAAGAAAGTCAACTGAAGTTATGCATAGATAAACCTATCAGGGTTTTGTCCCACAAATAAGCTGAATTCATGGATCCTGGTTGCCAATTTTCAGCATTCCCATCAAGCCCGAATCATCACCCTCGGGGTGCTTCTCCCTTTCAGTGTCTTCATTGCTGCTTCTGCAAAAGCCTGTGCAGCTTCCGCATC…	1137-313	274	Telomere repeat binding factor-like DNA-binding domains of the SANT/myb-like family	Y
PgMYB95-51	comp65131_c0_seq51	1192	TTTACTAATAAAAGCAATTACAATCAATTAGTGCATCTCCAAGTTTTAGGTCCATGAGCCTCACCAGATTTAGAGTTTTCAAATATAGTAGTACTGTAGTATTCTATTTTCCATGGAAAGGATCTGTTCTACCGATCACCACGATTTGATAACAGAAGGCAGACCCTGTATTTTACATGCCCAAAAAAGCCTTACAATATTTACAACTACAAAGAAAGTCAACTGAAGTTATGCATAGATAAACCTATCAGGGTTTTGTCCCACAAATAAGCTGAATTCATGGATCCTGGTTGCCAATTTTCAGCATTCCCATCAAGCCCGAATCATCACCCTCGGGGTGCTTCTCCCTTTCAGTGTCTTCATTGCTGCTTCTGCAAAAGCCTGTGCAGCTTCCGCATC…	1137-313	274	Telomere repeat binding factor-like DNA-binding domains of the SANT/myb-like family	Y
PgMYB95-52	comp65131_c0_seq52	1352	TTTACTAATAAAAGCAATTACAATCAATTAGTGCATCTCCAAGTTTTAGGTCCATGAGCCTCACCAGATTTAGAGTTTTCAAATATAGTAGTACTGTAGTATTCTATTTTCCATGGAAAGGATCTGTTCTACCGATCACCACGATTTGATAACAGAAGGCAGACCCTGTATTTTACATGCCCAAAAAAGCCTTACAATATTTACAACTACAAAGAAAGTCAACTGAAGTTATGCATAGATAAACCTATCAGGGTTTTGTCCCACAAATAAGCTGAATTCATGGATCCTGGTTGCCAATTTTCAGCATTCCCATCAAGCCCGAATCATCACCCTCGGGGTGCTTCTCCCTTTCAGTGTCTTCATTGCTGCTTCTGCAAAAGCCTGTGCAGCTTCCGCATC…	1137-313	274	Telomere repeat binding factor-like DNA-binding domains of the SANT/myb-like family	Y
PgMYB95-53	comp65131_c0_seq53	1425	TTTCAAAATTACACTCGAGTATAAAAGCAATTACAATCAATTGTTAATACAAACAAACAAGTAACCTATTCATTCAAAATGCTTAAATGCTCCTCACCTCGAACAATAAATATTCCGCTCACAATCCAATCACTACAGTTTACTAATAAAAGCAATTACAATCAATTAGTGCATCTCCAAGTTTTAGGTCCATGAGCCTCACCAGATTAAGAGTTTTCAAATATAGTAGTATTCTATTTTCAATGGAAAGGATTTGATAACAGAAGGCAGACCCTGTATTTTACATGCCCAAAAAAGCCTTACAATATTTACAACTACAAAGAAAGTCAACTGAAGTTATGCGTAAATAAACCTATCAGGATTTTGTCCCACAAATATTCAGCATTCCCATCAAGCCCG…	1299-391	302	Telomere repeat binding factor-like DNA-binding domains of the SANT/myb-like family	Y
PgMYB95-54	comp65131_c0_seq55	1406	TTTACTAATAAAAGCAATTACAATCAATTAGTGCATCTCCAAGTTTTAGGTCCATGAGCCTCACCAGATTTAGAGTTTTCAAATATAGTAGTACTGTAGTATTCTATTTTCCATGGAAAGGATCTGTTCTACCGATCACCACGATTTGATAACAGAAGGCAGACCCTGTATTTTACATGCCCAAAAAAGCCTTACAATATTTACAACTACAAAGAAAGTCAACTGAAGTTATGCGTAAATAAACCTATCAGGATTTTGTCCCACAAATATTCAGCATTCCCATCAAGCCCGAATCATCACCCTCGGGGTGCTTCTCCCTTTCAGTGTCTTCATTGCTGCTTCTGCAAAAGCCTGTGCAGCTTCCGCATCAGCTTCTGCTGCCTCTGCCTCCCTTGCTGC…	1191-283	302	Telomere repeat binding factor-like DNA-binding domains of the SANT/myb-like family	Y
PgMYB95-55	comp65131_c0_seq56	1544	TTTCAAAATTACACTCGAGTATAAAAGCAATTACAATCAATTGTTAATACAAACAAACAAGTAACCTATTCATTCAAAATGCTTAAATGCTCCTCACCTCGAACAATAAATATTCCGCTCACAATCCAATCACTACAGTTTACTAATAAAAGCAATTACAATCAATTAGTGCATCTCCAAGTTTTAGGTCCATGAGCCTCACCAGATTAAGAGTTTTCAAATATAGTAGTATTCTATTTTCAATGGAAAGGATTTGATAACAGAAGGCAGACCCTGTATTTTACATGCCCAAAAAAGCCTTACAATATTTACAACTACAAAGAAAGTCAACTGAAGTTATGCATAGATAAACCTATCAGGGTTTTGTCCCACAAATAAGCTGAATTCATGGATCCTGGT…	1329-421	302	Telomere repeat binding factor-like DNA-binding domains of the SANT/myb-like family	Y
PgMYB95-58	comp65131_c0_seq58	1341	TTTCAAAATTACACTCGAGTATAAAAGCAATTACAATCAATTGTTAATACAAACAAACAAGTAACCTATTCATTCAAAATGCTTAAATGCTCCTCACCTCGAACAATAAATATTCCGCTCACAATCCAATCACTACAGTTTACTAATAAAAGCAATTACAATCAATTAGTGCATCTCCAAGTTTTAGGTCCATGAGCCTCACCAGATTAAGAGTTTTCAAATATAGTAGTATTCTATTTTCAATGGAAAGGATTTGATAACAGAAGGCAGACCCTGTATTTTACATGCCCAAAAAAGCCTTACAATATTTACAACTACAAAGAAAGTCAACTGAAGTTATGCGTAAATAAACCTATCAGGATTTTGTCCCACAAATATTCAGCATTCCCATCAAGCCCG…	1215-391	274	Telomere repeat binding factor-like DNA-binding domains of the SANT/myb-like family	Y
PgMYB95-59	comp65131_c0_seq59	1466	TTTACTAATAAAAGCAATTACAATCAATTAGTGCATCTCCAAGTTTTAGGTCCATGAGCCTCACCAGATTTAGAGTTTTCAAATATAGTAGTACTGTAGTATTCTATTTTCCATGGAAAGGATCTGTTCTACCGATCACCACGATTTGATAACAGAAGGCAGACCCTGTATTTTACATGCCCAAAAAAGCCTTACAATATTTACAACTACAAAGAAAGTCAACTGAAGTTATGCGTAAATAAACCTATCAGGATTTTGTCCCACAAATATTCAGCATTCCCATCAAGCCCGAATCATCACCCTCGGGGTGCTTCTCCCTTTCAGTGTCTTCATTGCTGCTTCTGCAAAAGCCTGTGCAGCTTCCGCATCAGCTTCTGCTGCCTCTGCCTCCCTTGCTGC…	1191-283	302	Telomere repeat binding factor-like DNA-binding domains of the SANT/myb-like family	Y
PgMYB95-06	comp65131_c0_seq6	1490	TTTCAAAATTACACTCGAGTATAAAAGCAATTACAATCAATTGTTAATACAAACAAACAAGTAACCTATTCATTCAAAATGCTTAAATGCTCCTCACCTCGAACAATAAATATTCCGCTCACAATCCAATCACTACAGTTTACTAATAAAAGCAATTACAATCAATTAGTGCATCTCCAAGTTTTAGGTCCATGAGCCTCACCAGATTAAGAGTTTTCAAATATAGTAGTATTCTATTTTCAATGGAAAGGATTTGATAACAGAAGGCAGACCCTGTATTTTACATGCCCAAAAAAGCCTTACAATATTTACAACTACAAAGAAAGTCAACTGAAGTTATGCGTAAATAAACCTATCAGGATTTTGTCCCACAAATATTCAGCATTCCCATCAAGCCCG…	1215-391	274	Telomere repeat binding factor-like DNA-binding domains of the SANT/myb-like family	Y
PgMYB95-60	comp65131_c0_seq60	1354	TTTCAAAATTACACTCGAGTATAAAAGCAATTACAATCAATTGTTAATACAAACAAACAAGTAACCTATTCATTCAAAATGCTTAAATGCTCCTCACCTCGAACAATAAATATTCCGCTCACAATCCAATCACTACAGTTTACTAATAAAAGCAATTACAATCAATTAGTGCATCTCCAAGTTTTAGGTCCATGAGCCTCACCAGATTAAGAGTTTTCAAATATAGTAGTATTCTATTTTCAATGGAAAGGATTTGATAACAGAAGGCAGACCCTGTATTTTACATGCCCAAAAAAGCCTTACAATATTTACAACTACAAAGAAAGTCAACTGAAGTTATGCGTAAATAAACCTATCAGGATTTTGTCCCACAAATATTCAGCATTCCCATCAAGCCCG…	1299-391	302	Telomere repeat binding factor-like DNA-binding domains of the SANT/myb-like family	Y
PgMYB95-61	comp65131_c0_seq61	1401	TTTCAAAATTACACTCGAGTATAAAAGCAATTACAATCAATTGTTAATACAAACAAACAAGTAACCTATTCATTCAAAATGCTTAAATGCTCCTCACCTCGAACAATAAATATTCCGCTCACAATCCAATCACTACAGTTTACTAATAAAAGCAATTACAATCAATTAGTGCATCTCCAAGTTTTAGGTCCATGAGCCTCACCAGATTAAGAGTTTTCAAATATAGTAGTATTCTATTTTCAATGGAAAGGATTTGATAACAGAAGGCAGACCCTGTATTTTACATGCCCAAAAAAGCCTTACAATATTTACAACTACAAAGAAAGTCAACTGAAGTTATGCGTAAATAAACCTATCAGGATTTTGTCCCACAAATATTCAGCATTCCCATCAAGCCCG…	1299-391	302	Telomere repeat binding factor-like DNA-binding domains of the SANT/myb-like family	Y
PgMYB95-62	comp65131_c0_seq62	1604	TTTCAAAATTACACTCGAGTATAAAAGCAATTACAATCAATTGTTAATACAAACAAACAAGTAACCTATTCATTCAAAATGCTTAAATGCTCCTCACCTCGAACAATAAATATTCCGCTCACAATCCAATCACTACAGTTTACTAATAAAAGCAATTACAATCAATTAGTGCATCTCCAAGTTTTAGGTCCATGAGCCTCACCAGATTAAGAGTTTTCAAATATAGTAGTATTCTATTTTCAATGGAAAGGATTTGATAACAGAAGGCAGACCCTGTATTTTACATGCCCAAAAAAGCCTTACAATATTTACAACTACAAAGAAAGTCAACTGAAGTTATGCATAGATAAACCTATCAGGGTTTTGTCCCACAAATAAGCTGAATTCATGGATCCTGGT…	1329-421	302	Telomere repeat binding factor-like DNA-binding domains of the SANT/myb-like family	Y
PgMYB95-63	comp65131_c0_seq63	1653	GTGGATTTTTTGTTGAGCAAAAATATTTATAAATACAATTCTTTTTGTGGAATAGATGGAGTAGCAAGAAGTTGGAAATAGTTGTTAATAACAAACAACATATATCACCATATAACCAATCCAAAATCCTGAATCCTCCTCCCTCCTTCAAAATAAACAATAAACATACTAATGCTCACGTCCAAATACTACAGTTTATTGCTTCTCCTAGTTTACCTGCAGATCATTCCCGATAGCCTAGTACTAGTCAACTGCCAAATTAATGTTTTCAAACATGTCATTGTTGATGAAAAGGAGGTGGTTGATAACCCTAAGTGCTAGGATTTGCAACAAAAGGCACACCCTGATTTACTAGCTCACAAAAGCCTTGCAATATTTACAACTACAAAGACATGCATA…	1378-470	302	Telomere repeat binding factor-like DNA-binding domains of the SANT/myb-like family	Y
PgMYB95-64	comp65131_c0_seq64	1233	TTTACTAATAAAAGCAATTACAATCAATTAGTGCATCTCCAAGTTTTAGGTCCATGAGCCTCACCAGATTTAGAGTTTTCAAATATAGTAGTACTGTAGTATTCTATTTTCCATGGAAAGGATCTGTTCTACCGATCACCACGATTTGATAACAGAAGGCAGACCCTGTATTTTACATGCCCAAAAAAGCCTTACAATATTTACAACTACAAAGAAAGTCAACTGAAGTTATGCGTAAATAAACCTATCAGGATTTTGTCCCACAAATATTCAGCATTCCCATCAAGCCCGAATCATCACCCTCGGGGTGCTTCTCCCTTTCAGTGTCTTCATTGCTGCTTCTGCAAAAGCCTGTGCAGCTTCCGCATCAGCTTCTGCTGCCTCTGCCTCCCTTGCTGC…	1107-283	274	Telomere repeat binding factor-like DNA-binding domains of the SANT/myb-like family	Y
PgMYB95-65	comp65131_c0_seq65	1201	TTTACTAATAAAAGCAATTACAATCAATTAGTGCATCTCCAAGTTTTAGGTCCATGAGCCTCACCAGATTTAGAGTTTTCAAATATAGTAGTACTGTAGTATTCTATTTTCCATGGAAAGGATCTGTTCTACCGATCACCACGATTTGATAACAGAAGGCAGACCCTGTATTTTACATGCCCAAAAAAGCCTTACAATATTTACAACTACAAAGAAAGTCAACTGAAGTTATGCATAGATAAACCTATCAGGGTTTTGTCCCACAAATAAGCTGAATTCATGGATCCTGGTTGCCAATTTTCAGCATTCCCATCAAGCCCGAATCATCACCCTCGGGGTGCTTCTCCCTTTCAGTGTCTTCATTGCTGCTTCTGCAAAAGCCTGTGCAGCTTCCGCATC…	1137-313	274	Telomere repeat binding factor-like DNA-binding domains of the SANT/myb-like family	Y
PgMYB95-66	comp65131_c0_seq66	1733	GTGGATTTTTTGTTGAGCAAAAATATTTATAAATACAATTCTTTTTGTGGAATAGATGGAGTAGCAAGAAGTTGGAAATAGTTGTTAATAACAAACAACATATATCACCATATAACCAATCCAAAATCCTGAATCCTCCTCCCTCCTTCAAAATAAACAATAAACATACTAATGCTCACGTCCAAATACTACAGTTTATTGCTTCTCCTAGTTTACCTGCAGATCATTCCCGATAGCCTAGTACTAGTCAACTGCCAAATTAATGTTTTCAAACATGTCATTGTTGATGAAAAGGAGGTGGTTGATAACCCTAAGTGCTAGGATTTGCAACAAAAGGCACACCCTGATTTACTAGCTCACAAAAGCCTTGCAATATTTACAACTACAAAGACATGCATA…	1378-470	302	Telomere repeat binding factor-like DNA-binding domains of the SANT/myb-like family	Y
PgMYB95-67	comp65131_c0_seq67	1430	TTTCAAAATTACACTCGAGTATAAAAGCAATTACAATCAATTGTTAATACAAACAAACAAGTAACCTATTCATTCAAAATGCTTAAATGCTCCTCACCTCGAACAATAAATATTCCGCTCACAATCCAATCACTACAGTTTACTAATAAAAGCAATTACAATCAATTAGTGCATCTCCAAGTTTTAGGTCCATGAGCCTCACCAGATTAAGAGTTTTCAAATATAGTAGTATTCTATTTTCAATGGAAAGGATTTGATAACAGAAGGCAGACCCTGTATTTTACATGCCCAAAAAAGCCTTACAATATTTACAACTACAAAGAAAGTCAACTGAAGTTATGCGTAAATAAACCTATCAGGATTTTGTCCCACAAATATTCAGCATTCCCATCAAGCCCG…	1215-391	274	Telomere repeat binding factor-like DNA-binding domains of the SANT/myb-like family	Y
PgMYB95-68	comp65131_c0_seq68	1569	GTGGATTTTTTGTTGAGCAAAAATATTTATAAATACAATTCTTTTTGTGGAATAGATGGAGTAGCAAGAAGTTGGAAATAGTTGTTAATAACAAACAACATATATCACCATATAACCAATCCAAAATCCTGAATCCTCCTCCCTCCTTCAAAATAAACAATAAACATACTAATGCTCACGTCCAAATACTACAGTTTATTGCTTCTCCTAGTTTACCTGCAGATCATTCCCGATAGCCTAGTACTAGTCAACTGCCAAATTAATGTTTTCAAACATGTCATTGTTGATGAAAAGGAGGTGGTTGATAACCCTAAGTGCTAGGATTTGCAACAAAAGGCACACCCTGATTTACTAGCTCACAAAAGCCTTGCAATATTTACAACTACAAAGACATGCATA…	1294-470	274	Telomere repeat binding factor-like DNA-binding domains of the SANT/myb-like family	Y
PgMYB95-07	comp65131_c0_seq7	1649	GTGGATTTTTTGTTGAGCAAAAATATTTATAAATACAATTCTTTTTGTGGAATAGATGGAGTAGCAAGAAGTTGGAAATAGTTGTTAATAACAAACAACATATATCACCATATAACCAATCCAAAATCCTGAATCCTCCTCCCTCCTTCAAAATAAACAATAAACATACTAATGCTCACGTCCAAATACTACAGTTTATTGCTTCTCCTAGTTTACCTGCAGATCATTCCCGATAGCCTAGTACTAGTCAACTGCCAAATTAATGTTTTCAAACATGTCATTGTTGATGAAAAGGAGGTGGTTGATAACCCTAAGTGCTAGGATTTGCAACAAAAGGCACACCCTGATTTACTAGCTCACAAAAGCCTTGCAATATTTACAACTACAAAGACATGCATA…	1294-470	274	Telomere repeat binding factor-like DNA-binding domains of the SANT/myb-like family	Y
PgMYB95-70	comp65131_c0_seq70	1322	TTTACTAATAAAAGCAATTACAATCAATTAGTGCATCTCCAAGTTTTAGGTCCATGAGCCTCACCAGATTTAGAGTTTTCAAATATAGTAGTACTGTAGTATTCTATTTTCCATGGAAAGGATCTGTTCTACCGATCACCACGATTTGATAACAGAAGGCAGACCCTGTATTTTACATGCCCAAAAAAGCCTTACAATATTTACAACTACAAAGAAAGTCAACTGAAGTTATGCGTAAATAAACCTATCAGGATTTTGTCCCACAAATATTCAGCATTCCCATCAAGCCCGAATCATCACCCTCGGGGTGCTTCTCCCTTTCAGTGTCTTCATTGCTGCTTCTGCAAAAGCCTGTGCAGCTTCCGCATCAGCTTCTGCTGCCTCTGCCTCCCTTGCTGC…	1107-283	274	Telomere repeat binding factor-like DNA-binding domains of the SANT/myb-like family	Y
PgMYB95-08	comp65131_c0_seq8	1574	TTTCAAAATTACACTCGAGTATAAAAGCAATTACAATCAATTGTTAATACAAACAAACAAGTAACCTATTCATTCAAAATGCTTAAATGCTCCTCACCTCGAACAATAAATATTCCGCTCACAATCCAATCACTACAGTTTACTAATAAAAGCAATTACAATCAATTAGTGCATCTCCAAGTTTTAGGTCCATGAGCCTCACCAGATTAAGAGTTTTCAAATATAGTAGTATTCTATTTTCAATGGAAAGGATTTGATAACAGAAGGCAGACCCTGTATTTTACATGCCCAAAAAAGCCTTACAATATTTACAACTACAAAGAAAGTCAACTGAAGTTATGCGTAAATAAACCTATCAGGATTTTGTCCCACAAATATTCAGCATTCCCATCAAGCCCG…	1299-391	302	Telomere repeat binding factor-like DNA-binding domains of the SANT/myb-like family	Y
PgMYB95-09	comp65131_c0_seq9	1263	TTTACTAATAAAAGCAATTACAATCAATTAGTGCATCTCCAAGTTTTAGGTCCATGAGCCTCACCAGATTTAGAGTTTTCAAATATAGTAGTACTGTAGTATTCTATTTTCCATGGAAAGGATCTGTTCTACCGATCACCACGATTTGATAACAGAAGGCAGACCCTGTATTTTACATGCCCAAAAAAGCCTTACAATATTTACAACTACAAAGAAAGTCAACTGAAGTTATGCATAGATAAACCTATCAGGGTTTTGTCCCACAAATAAGCTGAATTCATGGATCCTGGTTGCCAATTTTCAGCATTCCCATCAAGCCCGAATCATCACCCTCGGGGTGCTTCTCCCTTTCAGTGTCTTCATTGCTGCTTCTGCAAAAGCCTGTGCAGCTTCCGCATC…	1137-313	274	Telomere repeat binding factor-like DNA-binding domains of the SANT/myb-like family	Y
PgMYB96-02	comp65246_c0_seq2	3004	GCTTCTGAGTGTGTCGCTTGTGCTTCTCTAAAATTCATCATATATTCCTCTCTCCCATAGGATCTTCATATGAAGTCTAAGGTCAGTGTTAATGTTCTATTACCGAAGTAGTTTACAGCATGTGTATAGCAAAATTATGCATGCAAAATCAAGGAACAACTTTGGAGATAAAGCCCTAAGTCATCTAATTTTAATTATAATCAAGGTGCTCGGTATTATTATGAATTGCTATTTGTATCTCAACTGGGCATTATTGATTATCTACAATTTCGTGAGAATTACTGCAAGTACTTCAGAAGTGTTTTTTCCCTTTTTTTTTGGGGTTGGGTGAATCCCTAAACTGATCAGATGATGGCATCCGTGTAAATGTTTATGATCTTGGTACAAGCAATCTGCATT…	479-2662	727	Myb DNA-binding like	Y
PgMYB96-03	comp65246_c0_seq3	2977	GCTTCTGAGTGTGTCGCTTGTGCTTCTCTAAAATTCATCATATATTCCTCTCTCCCATAGGATCTTCATATGAAGTCTAAGGTCAGTGTTAATGTTCTATTACCGAAGTAGTTTACAGCATGTGTATAGCAAAATTATGCATGCAAAATCAAGGAACAACTTTGGAGATAAAGCCCTAAGTCATCTAATTTTAATTATAATCAAGGTGCTCGGTATTATTATGAATTGCTATTTGTATCTCAACTGGGCATTATTGATTATCTACAATTTCGTGAGAATTACTGCAAGTACTTCAGAAGTGTTTTTTCCCTTTTTTTTTGGGGTTGGGTGAATCCCTAAACTGATCAGATGATGGCATCCGTGTAAATGTTTATGATCTTGGTACAAGCAATCTGCATT…	479-2635	718	Myb DNA-binding like	Y
PgMYB96-04	comp65246_c0_seq4	1204	GGTAACTGGATTTTTTGGTAAGGTTTTGTAGTATGATGAATATATTTTTTGTTGTTTTTACCAAATTCCTTTTCTTTCTTTTTCCTTTTTTTTTGTATCAGACAAGGATTGGCTTAAAACTCCGGACGATGAGATTGAGATCTCAAACTTGGCACTTAGGGATATCATTCTGCTTGGGGAATACAGAGAGTGGACAGCGAAAAAAATGCCACAGACTTCGGGGAATCAGAGTGCTGCTAATTCTTCTGCTCATTACGACGAAGATGATGGTGCCTTTGCTTCAGAACAAGGCCGAGAGTCTAATGATGAACAAGAACATGAAACGGTTCAAGAGAGTTCAACATACTTTAACTACCATACTCACATGAACAAAACACCCCGTGGAAGATGGACAAAACA…	206-862	218	Myb DNA-binding like	Y
PgMYB96-05	comp65246_c0_seq5	2716	GCTTCTGAGTGTGTCGCTTGTGCTTCTCTAAAATTCATCATATATTCCTCTCTCCCATAGGATCTTCATATGAAGTCTAAGTTTATGATCTTGGTACAAGCAATCTGCATTGGTATGTTTTAACGTTAGTTAGGAAAAAGTTAACATTCTAGCTTTGAGAGATCAGCACCGGAAGTGTTAGGAGAGTTCAATGGGTTTCGAATTGGATCCATTTGATGATCTTTTTTCAGACGGTGCTGCAAACAATGCTAGGCCTGGTGGCAAGTTTCGACCCAAGGCCAAACTCAAACCAAGAAAAGAATCATCTACATCGGTCCAGTCCACACAATCTACTCAGTCTGTCACCAATGCAGAGAATGAATTGACTGAAACTCTAAGGACCGAAAAGGCATCAGAGAA…	191-2374	727	Myb DNA-binding like	Y
PgMYB96-06	comp65246_c0_seq6	2689	GCTTCTGAGTGTGTCGCTTGTGCTTCTCTAAAATTCATCATATATTCCTCTCTCCCATAGGATCTTCATATGAAGTCTAAGTTTATGATCTTGGTACAAGCAATCTGCATTGGTATGTTTTAACGTTAGTTAGGAAAAAGTTAACATTCTAGCTTTGAGAGATCAGCACCGGAAGTGTTAGGAGAGTTCAATGGGTTTCGAATTGGATCCATTTGATGATCTTTTTTCAGACGGTGCTGCAAACAATGCTAGGCCTGGTGGCAAGTTTCGACCCAAGGCCAAACTCAAACCAAGAAAAGAATCATCTACATCGGTCCAGTCCACACAATCTACTCAGTCTGTCACCAATGCAGAGAATGAATTGACTGAAACTCTAAGGACCGAAAAGGCATCAGAGAA…	191-2347	718	Myb DNA-binding like	Y
PgMYB97-01	comp65377_c0_seq1	2159	AGATACGAATTTTGTTTGATGGGTTGTGAATTTTGATTAGAGGGTTGCCTTTGAAGGTGATTCTTAGAAGGAATGGTTGAGGTAAAATCAGAGGAGTGTTGTCTGGAGAACAAGCAATCTGCAGCTTTATCATGCTCTTCGGTATCTGAAACTAGTGGGAGTGTTTCGGTCAAATCACCAGGCATAAATAGCCCCACTACTGACTCGCCAGCTCACCGGCGGACTACTGGACCTATTCGGCGAGCAAAGGGGGGATGGACTCCAGAGGAGGATGATACATTAAAGAGAGCTGTTACAGTTTTCAAGGGGAAGTGTTGGAAAAAAATAGCTGAATTCTTTCTGGATAGATCTGAAGTGCAGTGTCTGCATCGATGGCAAAAGGTTCTCAATCCAGAACTT…	73-1725	550	Myb-like DNA-binding domain	Y
PgMYB97-11	comp65377_c0_seq11	2172	GGGCGAGGTGTTTTTTCCCAAACCAAACCCATCCCCTCTCTAAACTGATGAGACGTTTCTTTGGCATCAGGGGTCGATGAGCTTGACTTCGATTCCCGCCACTTCTATTCTATTAGAGGTGATTCTTAGAAGGAATGGTTGAGGTAAAATCAGAGGAGTGTTGTCTGGAGAACAAGCAATCTGCAGCTTTATCATGCTCTTCGGTATCTGAAACTAGTGGGAGTGTTTCGGTCAAATCACCAGGCATAAATAGCCCCACTACTGACTCGCCAGCTCACCGGCGGACTACTGGACCTATTCGGCGAGCAAAGGGGGGATGGACTCCAGAGGAGGATGATACATTAAAGAGAGCTGTTACAGTTTTCAAGGGGAAGTGTTGGAAAAAAATAGCTGAATTCT…	135-1775	546	Myb-like DNA-binding domain	Y
PgMYB97-12	comp65377_c0_seq12	1836	AGATACGAATTTTGTTTGATGGGTTGTGAATTTTGATTAGAGGGTTGCCTTTGAAGGTGATTCTTAGAAGGAATGGTTGAGGTAAAATCAGAGGAGTGTTGTCTGGAGAACAAGCAATCTGCAGCTTTATCATGCTCTTCGGTATCTGAAACTAGTGGGAGTGTTTCGGTCAAATCACCAGGCATAAATAGCCCCACTACTGACTCGCCAGCTCACCGGCGGACTACTGGACCTATTCGGCGAGCAAAGGGGGGATGGACTCCAGAGGAGGATGATACATTAAAGAGAGCTGTTACAGTTTTCAAGGGGAAGTGTTGGAAAAAAATAGCTGAATTCTTTCTGGATAGATCTGAAGTGCAGTGTCTGCATCGATGGCAAAAGGTTCTCAATCCAGAACTT…	73-1620	515	Myb-like DNA-binding domain	Y
PgMYB97-13	comp65377_c0_seq13	2135	AGATACGAATTTTGTTTGATGGGTTGTGAATTTTGATTAGAGGGTTGCCTTTGAAGGTGATTCTTAGAAGGAATGGTTGAGGTAAAATCAGAGGAGTGTTGTCTGGAGAACAAGCAATCTGCAGCTTTATCATGCTCTTCGGTATCTGAAACTAGTGGGAGTGTTTCGGTCAAATCACCAGGCATAAATAGCCCCACTACTGACTCGCCAGCTCACCGGCGGACTACTGGACCTATTCGGCGAGCAAAGGGGGGATGGACTCCAGAGGAGGATGATACATTAAAGAGAGCTGTTACAGTTTTCAAGGGGAAGTGTTGGAAAAAAATAGCTGAATTCTTTCTGGATAGATCTGAAGTGCAGTGTCTGCATCGATGGCAAAAGGTTCTCAATCCAGAACTT…	73-1713	546	Myb-like DNA-binding domain	Y
PgMYB97-14	comp65377_c0_seq14	2213	GGGCGAGGTGTTTTTTCCCAAACCAAACCCATCCCCTCTCTAAACTGATGAGACGTTTCTTTGGCATCAGGGGTCGATGAGCTTGACTTCGATTCCCGCCACTTCTATTCTATTAGAGAGGGTTGCCTTTGAAGGTGATTCTTAGAAGGAATGGTTGAGGTAAAATCAGAGGAGTGTTGTCTGGAGAACAAGCAATCTGCAGCTTTATCATGCTCTTCGGTATCTGAAACTAGTGGGAGTGTTTCGGTCAAATCACCAGGCATAAATAGCCCCACTACTGACTCGCCAGCTCACCGGCGGACTACTGGACCTATTCGGCGAGCAAAGGGGGGATGGACTCCAGAGGAGGATGATACATTAAAGAGAGCTGTTACAGTTTTCAAGGGGAAGTGTTGGAAA…	151-1791	546	Myb-like DNA-binding domain	Y
PgMYB97-15	comp65377_c0_seq15	1928	GGGCGAGGTGTTTTTTCCCAAACCAAACCCATCCCCTCTCTAAACTGATGAGACGTTTCTTTGGCATCAGGGGTCGATGAGCTTGACTTCGATTCCCGCCACTTCTATTCTATTAGAGGTGATTCTTAGAAGGAATGGTTGAGGTAAAATCAGAGGAGTGTTGTCTGGAGAACAAGCAATCTGCAGCTTTATCATGCTCTTCGGTATCTGAAACTAGTGGGAGTGTTTCGGTCAAATCACCAGGCATAAATAGCCCCACTACTGACTCGCCAGCTCACCGGCGGACTACTGGACCTATTCGGCGAGCAAAGGGGGGATGGACTCCAGAGGAGGATGATACATTAAAGAGAGCTGTTACAGTTTTCAAGGGGAAGTGTTGGAAAAAAATAGCTGAATTCT…	135-1712	525	Myb-like DNA-binding domain	Y
PgMYB97-16	comp65377_c0_seq16	2221	GGGCGAGGTGTTTTTTCCCAAACCAAACCCATCCCCTCTCTAAACTGATGAGACGTTTCTTTGGCATCAGGGGTCGATGAGCTTGACTTCGATTCCCGCCACTTCTATTCTATTAGAGGTGATTCTTAGAAGGAATGGTTGAGGTAAAATCAGAGGAGTGTTGTCTGGAGAACAAGCAATCTGCAGCTTTATCATGCTCTTCGGTATCTGAAACTAGTGGGAGTGTTTCGGTCAAATCACCAGGCATAAATAGCCCCACTACTGACTCGCCAGCTCACCGGCGGACTACTGGACCTATTCGGCGAGCAAAGGGGGGATGGACTCCAGAGGAGGATGATACATTAAAGAGAGCTGTTACAGTTTTCAAGGGGAAGTGTTGGAAAAAAATAGCTGAATTCT…	135-1787	550	Myb-like DNA-binding domain	Y
PgMYB97-17	comp65377_c0_seq17	1898	GGGCGAGGTGTTTTTTCCCAAACCAAACCCATCCCCTCTCTAAACTGATGAGACGTTTCTTTGGCATCAGGGGTCGATGAGCTTGACTTCGATTCCCGCCACTTCTATTCTATTAGAGGTGATTCTTAGAAGGAATGGTTGAGGTAAAATCAGAGGAGTGTTGTCTGGAGAACAAGCAATCTGCAGCTTTATCATGCTCTTCGGTATCTGAAACTAGTGGGAGTGTTTCGGTCAAATCACCAGGCATAAATAGCCCCACTACTGACTCGCCAGCTCACCGGCGGACTACTGGACCTATTCGGCGAGCAAAGGGGGGATGGACTCCAGAGGAGGATGATACATTAAAGAGAGCTGTTACAGTTTTCAAGGGGAAGTGTTGGAAAAAAATAGCTGAATTCT…	135-1682	515	Myb-like DNA-binding domain	Y
PgMYB97-18	comp65377_c0_seq18	1914	GGGCGAGGTGTTTTTTCCCAAACCAAACCCATCCCCTCTCTAAACTGATGAGACGTTTCTTTGGCATCAGGGGTCGATGAGCTTGACTTCGATTCCCGCCACTTCTATTCTATTAGAGAGGGTTGCCTTTGAAGGTGATTCTTAGAAGGAATGGTTGAGGTAAAATCAGAGGAGTGTTGTCTGGAGAACAAGCAATCTGCAGCTTTATCATGCTCTTCGGTATCTGAAACTAGTGGGAGTGTTTCGGTCAAATCACCAGGCATAAATAGCCCCACTACTGACTCGCCAGCTCACCGGCGGACTACTGGACCTATTCGGCGAGCAAAGGGGGGATGGACTCCAGAGGAGGATGATACATTAAAGAGAGCTGTTACAGTTTTCAAGGGGAAGTGTTGGAAA…	151-1698	515	Myb-like DNA-binding domain	Y
PgMYB97-19	comp65377_c0_seq19	2197	GGGCGAGGTGTTTTTTCCCAAACCAAACCCATCCCCTCTCTAAACTGATGAGACGTTTCTTTGGCATCAGGGGTCGATGAGCTTGACTTCGATTCCCGCCACTTCTATTCTATTAGAGGTGATTCTTAGAAGGAATGGTTGAGGTAAAATCAGAGGAGTGTTGTCTGGAGAACAAGCAATCTGCAGCTTTATCATGCTCTTCGGTATCTGAAACTAGTGGGAGTGTTTCGGTCAAATCACCAGGCATAAATAGCCCCACTACTGACTCGCCAGCTCACCGGCGGACTACTGGACCTATTCGGCGAGCAAAGGGGGGATGGACTCCAGAGGAGGATGATACATTAAAGAGAGCTGTTACAGTTTTCAAGGGGAAGTGTTGGAAAAAAATAGCTGAATTCT…	135-1775	546	Myb-like DNA-binding domain	Y
PgMYB97-02	comp65377_c0_seq2	2188	GGGCGAGGTGTTTTTTCCCAAACCAAACCCATCCCCTCTCTAAACTGATGAGACGTTTCTTTGGCATCAGGGGTCGATGAGCTTGACTTCGATTCCCGCCACTTCTATTCTATTAGAGAGGGTTGCCTTTGAAGGTGATTCTTAGAAGGAATGGTTGAGGTAAAATCAGAGGAGTGTTGTCTGGAGAACAAGCAATCTGCAGCTTTATCATGCTCTTCGGTATCTGAAACTAGTGGGAGTGTTTCGGTCAAATCACCAGGCATAAATAGCCCCACTACTGACTCGCCAGCTCACCGGCGGACTACTGGACCTATTCGGCGAGCAAAGGGGGGATGGACTCCAGAGGAGGATGATACATTAAAGAGAGCTGTTACAGTTTTCAAGGGGAAGTGTTGGAAA…	151-1791	546	Myb-like DNA-binding domain	Y
PgMYB97-04	comp65377_c0_seq4	2110	AGATACGAATTTTGTTTGATGGGTTGTGAATTTTGATTAGAGGGTTGCCTTTGAAGGTGATTCTTAGAAGGAATGGTTGAGGTAAAATCAGAGGAGTGTTGTCTGGAGAACAAGCAATCTGCAGCTTTATCATGCTCTTCGGTATCTGAAACTAGTGGGAGTGTTTCGGTCAAATCACCAGGCATAAATAGCCCCACTACTGACTCGCCAGCTCACCGGCGGACTACTGGACCTATTCGGCGAGCAAAGGGGGGATGGACTCCAGAGGAGGATGATACATTAAAGAGAGCTGTTACAGTTTTCAAGGGGAAGTGTTGGAAAAAAATAGCTGAATTCTTTCTGGATAGATCTGAAGTGCAGTGTCTGCATCGATGGCAAAAGGTTCTCAATCCAGAACTT…	73-1713	546	Myb-like DNA-binding domain	Y
PgMYB97-06	comp65377_c0_seq6	2237	GGGCGAGGTGTTTTTTCCCAAACCAAACCCATCCCCTCTCTAAACTGATGAGACGTTTCTTTGGCATCAGGGGTCGATGAGCTTGACTTCGATTCCCGCCACTTCTATTCTATTAGAGAGGGTTGCCTTTGAAGGTGATTCTTAGAAGGAATGGTTGAGGTAAAATCAGAGGAGTGTTGTCTGGAGAACAAGCAATCTGCAGCTTTATCATGCTCTTCGGTATCTGAAACTAGTGGGAGTGTTTCGGTCAAATCACCAGGCATAAATAGCCCCACTACTGACTCGCCAGCTCACCGGCGGACTACTGGACCTATTCGGCGAGCAAAGGGGGGATGGACTCCAGAGGAGGATGATACATTAAAGAGAGCTGTTACAGTTTTCAAGGGGAAGTGTTGGAAA…	151-1803	550	Myb-like DNA-binding domain	Y
PgMYB97-07	comp65377_c0_seq7	1944	GGGCGAGGTGTTTTTTCCCAAACCAAACCCATCCCCTCTCTAAACTGATGAGACGTTTCTTTGGCATCAGGGGTCGATGAGCTTGACTTCGATTCCCGCCACTTCTATTCTATTAGAGAGGGTTGCCTTTGAAGGTGATTCTTAGAAGGAATGGTTGAGGTAAAATCAGAGGAGTGTTGTCTGGAGAACAAGCAATCTGCAGCTTTATCATGCTCTTCGGTATCTGAAACTAGTGGGAGTGTTTCGGTCAAATCACCAGGCATAAATAGCCCCACTACTGACTCGCCAGCTCACCGGCGGACTACTGGACCTATTCGGCGAGCAAAGGGGGGATGGACTCCAGAGGAGGATGATACATTAAAGAGAGCTGTTACAGTTTTCAAGGGGAAGTGTTGGAAA…	151-1728	525	Myb-like DNA-binding domain	Y
PgMYB97-08	comp65377_c0_seq8	1866	AGATACGAATTTTGTTTGATGGGTTGTGAATTTTGATTAGAGGGTTGCCTTTGAAGGTGATTCTTAGAAGGAATGGTTGAGGTAAAATCAGAGGAGTGTTGTCTGGAGAACAAGCAATCTGCAGCTTTATCATGCTCTTCGGTATCTGAAACTAGTGGGAGTGTTTCGGTCAAATCACCAGGCATAAATAGCCCCACTACTGACTCGCCAGCTCACCGGCGGACTACTGGACCTATTCGGCGAGCAAAGGGGGGATGGACTCCAGAGGAGGATGATACATTAAAGAGAGCTGTTACAGTTTTCAAGGGGAAGTGTTGGAAAAAAATAGCTGAATTCTTTCTGGATAGATCTGAAGTGCAGTGTCTGCATCGATGGCAAAAGGTTCTCAATCCAGAACTT…	73-1650	525	Myb-like DNA-binding domain	Y
PgMYB98	comp65482_c0_seq2	1718	GGTCACACAAAACATTGATTATGAAACTTGTTCAGATGAGAGTTGTGGGGAGATGTATCCTACTGATTGGACTGATGATGAAAAAGCTATATTCATTCAGGCTGTGGTGTCCTATGGTAAGGATTTTGCAATGATCTCGCGGTGTGTTAGAACGAGGTCCATGGATCAGTGTAAAGTCTTCTTTAGTAAGGCTCGGAAGTGCCTCGGGTTGGATATGATTCGTCCTGGGTCTATCAATGGGGGAACACTAGCAAATGACGATGCTAATGGAGGTGGTGAGAGTGACACTGAGGATGCTTGTATTGTAGAGACCTGCCCAGTGACTTGCTCTGACAAATTAGAGTCTAAGATGGATGAAGACCGGCCCTTGTCTTGTTTGAAAGTAAATCACGATGTAAC…	53-1273	406	'SWI3, ADA2, N-CoR and TFIIIB' DNA-binding domains	Y
PgMYB99-01	comp65714_c0_seq1	934	ACGAACCACCTTAGAAAAGAACTTCTGAGCATGACTTCTAATTTGAACTGCAGTTTTTGTGCCCACATGCTCTTCAATACGTCTCCAAGCCCGACCATACAACTTTAAAGCTTCAAGAAACTTCTTATGCTCTTCTTCTGTCCACCTTTCCCTCTGTTTGGTAATTGTATATTGTAAGAGATTGTAGGCCAACATCCAATGAGAAAGAATCGTCTGTTGGTGGAGTGGTTTTAGACCTTGCATCCCGACTTTGATCCTGTATATCCTCAGTTGCAGACCCCATTGATTCTTCAAATTGATTTTCTCTCGCTATATCTTCTTGGAACAGTTTCTCCTGACCGACAATATATTCACTAATTAGAGCTTCCTTTCCACAACTCAATCAAATGTTTCGTACAA…	243->1	80	Myb-like DNA-binding domain	Y
PgMYB99-10	comp65714_c0_seq10	996	ACGAACCACCTTAGAAAAGAACTTCTGAGCATGACTTCTAATTTGAACTGCAGTTTTTGTGCCCACATGCTCTTCAATACGTCTCCAAGCCCGACCATACAACTTTAAAGCTTCAAGAAACTTCTTATGCTCTTCTTCTGTCCACCTTTCCCTCTGCTTCATAATTGTATATGGTTTTCTCACCTTTGGAGCATGGTCATCCCCAGAAATAAATTGATCCTCCCACTGGACATTAGTAAGTGATTGTAGGCCAACATCCAATGAGAAAGAATCGTCTGTTGGTGGAGTGGTTTTAGACCTTGCATCCCGACTTTGATCCTGTATATCCTCAGTTGCAGACCCCATTGATTCTTCAAATTGATTTTCTCTCGCTATATCTTCTTGGAACAGTTTCTCCTG…	345->1	114	Myb-like DNA-binding domain	Y
PgMYB99-14	comp65714_c0_seq14	969	ACGAACCACCTTAGAAAAGAACTTCTGAGCATGACTTCTAATTTGAACTGCAGTTTTTGTGCCCACATGCTCTTCAATACGTCTCCAAGCCCGACCATACAACTTTAAAGCTTCAAGAAACTTCTTATGCTCTTCTTCTGTCCACCTTTCCCTCTGCTTCATAATTGTATATGGTTTTCTCACCTTTGGAGCATGGTCATCCCCAGAAATAAATTGATCCTCCCACTGGACATTAGTAAGTGATTGTAGGCCAACATCCAATGAGAAAGAATCGTCTGTTGGTGGAGTGGTTTTAGACCTTGCATCCCGACTTTGATCCTGTATATCCTCAGTTGCAGACCCCATTGATTCTTCAAATTGATTTTCTCTCGCTATATCTTCTTGGAACAGTTTCTCCTG…	345->1	114	Myb-like DNA-binding domain	Y
PgMYB99-19	comp65714_c0_seq19	1465	ACGAACCACCTTAGAAAAGAACTTCTGAGCATGACTTCTAATTTGAACTGCAGTTTTTGTGCCCACATGCTCTTCAATACGTCTCCAAGCCCGACCATACAACTTTAAAGCTTCAAGAAACTTCTTATGCTCTTCTTCTGTCCACCTTTCCCTCTGTTTGGTAATTGTATATTGTAAGAGATTGTAGGCCAACATCCAATGAGAAAGAATCGTCTGTTAGTGGAATGCAATTTAATCAACTGTCAAGGATTAAAGGGAAGCAAAGACAAAATTTAATATTAGGACCCTTTATTTAAGTTGCTCAATAATTTCAATCTTTAAGCATCATTACAAAAAAATTGGTTCTACTGACACAATAGAGGAAAGAAGGTGACTAGACAAAAACTAGATTATATCCCA…	1091-630	153	Myb-like DNA-binding domain	Y
PgMYB99-21	comp65714_c0_seq21	947	ACGAACCACCTTAGAAAAGAACTTCTGAGCATGACTTCTAATTTGAACTGCAGTTTTTGTGCCCACATGCTCTTCAATACGTCTCCAAGCCCGACCATACAACTTTAAAGCTTCAAGAAACTTCTTATGCTCTTCTTCTGTCCACCTTTCCCTCTGCTTTGTAATTGTGTATTGTTTTCTCACCTTTGGAGCATAGTCATCCCCAGGAATAAATTGATCCTTTCGCTGGACACTAGTAAGAGATTGTTGTCCAACATTCAATGAGAAAGGCTTGCCTGTAGATGGAGTCGTTTTTGACCTCGCATCCTCACTTTGATCCTGTATATCCTCACTTGCAGACCCCATTGATTCTTCAAATTGATTTTCTCCCACTATCTCCTTTTGGAAATAAAAAGGTTG…	282-725	147	Myb-like DNA-binding domain	Y
PgMYB99-22	comp65714_c0_seq22	746	ACGAACCACCTTAGAAAAGAACTTCTGAGCATGACTTCTAATTTGAACTGCAGTTTTTGTGCCCACATGCTCTTCAATACGTCTCCAAGCCCGACCATACAACTTTAAAGCTTCAAGAAACTTCTTATGCTCTTCTTCTATCCACCTTTCCCTCTGCTTGGTAATTGTATATGGTTTTCTCACTTGTTCAGCATGAATTGCTTTCCGAACTTCTTCATGGTTCAACCACAAAGTTGCAACTTCATCATCGTGCTTGTCGAAGCTCGGTCATGAAAATGGTTTTATCAATTAAACAAGGTGGCCAATCAATAAAGACACAAAGACGCTATTTTAGAATTCAAGGACTTGCTCGAATTAAGCATATAGATAGGTACATCGAGGATAACCTAATAAAAGAAT…	171-410	79	Myb-like DNA-binding domain	Y
PgMYB99-27	comp65714_c0_seq27	907	ACGAACCACCTTAGAAAAGAACTTCTGAGCATGACTTCTAATTTGAACTGCAGTTTTTGTGCCCACATGCTCTTCAATACGTCTCCAAGCCCGACCATACAACTTTAAAGCTTCAAGAAACTTCTTATGCTCTTCTTCTGTCCACCTTTCCCTCTGTTTGGTAATTGTATATTGTAAGAGATTGTAGGCCAACATCCAATGAGAAAGAATCGTCTGTTGGTGGAGTGGTTTTAGACCTTGCATCCCGACTTTGATCCTGTATATCCTCAGTTGCAGACCCCATTGATTCTTCAAATTGATTTTCTCTCGCTATATCTTCTTGGAACAGTTTCTCCTGACCGACAATATATTCACTAATTAGAGCTTCCTTTCCACAACTCAATCAAATGTTTCGTACAA…	243->1	80	Myb-like DNA-binding domain	Y
PgMYB99-28	comp65714_c0_seq28	944	ACGAACCACCTTAGAAAAGAACTTCTGAGCATGACTTCTAATTTGAACTGCAGTTTTTGTGCCCACATGCTCTTCAATACGTCTCCAAGCCCGACCATACAACTTTAAAGCTTCAAGAAACTTCTTATGCTCTTCTTCTGTCCACCTTTCCCTCTGTTTGGTAATTGTATATTGTAAGAGATTGTAGGCCAACATCCAATGAGAAAGAATCGTCTGTTGGTGGAGTGGTTTTAGACCTTGCATCCCGACTTTGATCCTGTATATCCTCAGTTGCAGACCCCATTGATTCTTCAAATTGATTTTCTCTCGCTATATCTTCTTGGAACAGTTTCTCCTGACCGACAATATATTCACTAATTAGAGCTTCCTTTCCACAACTCAATCAAATGTTTCGTACAA…	243->1	80	Myb-like DNA-binding domain	Y
PgMYB99-32	comp65714_c0_seq32	970	ACGAACCACCTTAGAAAAGAACTTCTGAGCATGACTTCTAATTTGAACTGCAGTTTTTGTGCCCACATGCTCTTCAATACGTCTCCAAGCCCGACCATACAACTTTAAAGCTTCAAGAAACTTCTTATGCTCTTCTTCTGTCCACCTTTCCCTCTGCTTTGTAATTGTGTATTGTTTTCTCACCTTTGGAGCATAGTCATCCCCAGGAATAAATTGATCCTTTCGCTGGACACTAGTAAGAGATTGTTGTCCAACATTCAATGAGAAAGGCTTGCCTGTAGATGGAGTCGTTTTTGACCTCGCATCCTCACTTTGATCCTGTATATCCTCACTTGCAGACCCCATTGATTCTTCAAATTGATTTTCTCCCACTATCTCCTTTTGGAAATAAAAAGGTTG…	345->1	114	Myb-like DNA-binding domain	Y
PgMYB99-36	comp65714_c0_seq36	1392	ACGAACCACCTTAGAAAAGAACTTCTGAGCATGACTTCTAATTTGAACTGCAGTTTTTGTGCCCACATGCTCTTCAATACGTCTCCAAGCCCGACCATACAACTTTAAAGCTTCAAGAAACTTCTTATGCTCTTCTTCTGTCCACCTTTCCCTCTGTTTGGTAATTGTATATTGTAAGAGATTGTAGGCCAACATCCAATGAGAAAGAATCGTCTGTTAGTGGAATGCAATTTAATCAACTGTCAAGGATTAAAGGGAAGCAAAGACAAAATTTAATATTAGGACCCTTTATTTAAGTTGCTCAATAATTTCAATCTTTAAGCATCATTACAAAAAAATTGGTTCTACTGACACAATAGAGGAAAGAAGGTGACTAGACAAAAACTAGATTATATCCCA…	1112-630	160	Myb-like DNA-binding domain	Y
PgMYB99-04	comp65714_c0_seq4	1486	ACGAACCACCTTAGAAAAGAACTTCTGAGCATGACTTCTAATTTGAACTGCAGTTTTTGTGCCCACATGCTCTTCAATACGTCTCCAAGCCCGACCATACAACTTTAAAGCTTCAAGAAACTTCTTATGCTCTTCTTCTGTCCACCTTTCCCTCTGTTTGGTAATTGTATATTGTAAGAGATTGTAGGCCAACATCCAATGAGAAAGAATCGTCTGTTAGTGGAATGCAATTTAATCAACTGTCAAGGATTAAAGGGAAGCAAAGACAAAATTTAATATTAGGACCCTTTATTTAAGTTGCTCAATAATTTCAATCTTTAAGCATCATTACAAAAAAATTGGTTCTACTGACACAATAGAGGAAAGAAGGTGACTAGACAAAAACTAGATTATATCCCA…	1112-630	160	Myb-like DNA-binding domain	Y
PgMYB99-05	comp65714_c0_seq5	1006	ACGAACCACCTTAGAAAAGAACTTCTGAGCATGACTTCTAATTTGAACTGCAGTTTTTGTGCCCACATGCTCTTCAATACGTCTCCAAGCCCGACCATACAACTTTAAAGCTTCAAGAAACTTCTTATGCTCTTCTTCTGTCCACCTTTCCCTCTGCTTCATAATTGTATATGGTTTTCTCACCTTTGGAGCATGGTCATCCCCAGAAATAAATTGATCCTCCCACTGGACATTAGTAAGTGATTGTAGGCCAACATCCAATGAGAAAGAATCGTCTGTTGGTGGAGTGGTTTTAGACCTTGCATCCCGACTTTGATCCTGTATATCCTCAGTTGCAGACCCCATTGATTCTTCAAATTGATTTTCTCTCGCTATATCTTCTTGGAACAGTTTCTCCTG…	345->1	114	Myb-like DNA-binding domain	Y
PgMYB99-06	comp65714_c0_seq6	1371	ACGAACCACCTTAGAAAAGAACTTCTGAGCATGACTTCTAATTTGAACTGCAGTTTTTGTGCCCACATGCTCTTCAATACGTCTCCAAGCCCGACCATACAACTTTAAAGCTTCAAGAAACTTCTTATGCTCTTCTTCTGTCCACCTTTCCCTCTGTTTGGTAATTGTATATTGTAAGAGATTGTAGGCCAACATCCAATGAGAAAGAATCGTCTGTTAGTGGAATGCAATTTAATCAACTGTCAAGGATTAAAGGGAAGCAAAGACAAAATTTAATATTAGGACCCTTTATTTAAGTTGCTCAATAATTTCAATCTTTAAGCATCATTACAAAAAAATTGGTTCTACTGACACAATAGAGGAAAGAAGGTGACTAGACAAAAACTAGATTATATCCCA…	1091-630	153	Myb-like DNA-binding domain	Y
PgMYB99-07	comp65714_c0_seq7	960	ACGAACCACCTTAGAAAAGAACTTCTGAGCATGACTTCTAATTTGAACTGCAGTTTTTGTGCCCACATGCTCTTCAATACGTCTCCAAGCCCGACCATACAACTTTAAAGCTTCAAGAAACTTCTTATGCTCTTCTTCTGTCCACCTTTCCCTCTGCTTTGTAATTGTGTATTGTTTTCTCACCTTTGGAGCATAGTCATCCCCAGGAATAAATTGATCCTTTCGCTGGACACTAGTAAGAGATTGTTGTCCAACATTCAATGAGAAAGGCTTGCCTGTAGATGGAGTCGTTTTTGACCTCGCATCCTCACTTTGATCCTGTATATCCTCACTTGCAGACCCCATTGATTCTTCAAATTGATTTTCTCCCACTATCTCCTTTTGGAAATAAAAAGGTTG…	345->1	114	Myb-like DNA-binding domain	Y
PgMYB99-08	comp65714_c0_seq8	937	ACGAACCACCTTAGAAAAGAACTTCTGAGCATGACTTCTAATTTGAACTGCAGTTTTTGTGCCCACATGCTCTTCAATACGTCTCCAAGCCCGACCATACAACTTTAAAGCTTCAAGAAACTTCTTATGCTCTTCTTCTGTCCACCTTTCCCTCTGCTTTGTAATTGTGTATTGTTTTCTCACCTTTGGAGCATAGTCATCCCCAGGAATAAATTGATCCTTTCGCTGGACACTAGTAAGAGATTGTTGTCCAACATTCAATGAGAAAGGCTTGCCTGTAGATGGAGTCGTTTTTGACCTCGCATCCTCACTTTGATCCTGTATATCCTCACTTGCAGACCCCATTGATTCTTCAAATTGATTTTCTCCCACTATCTCCTTTTGGAAATAAAAAGGTTG…	282-725	147	Myb-like DNA-binding domain	Y
PgMYB100-01	comp65718_c0_seq1	3798	AAAATATGCTTGGGCTGACAAGTCCACTACTTGGCTATCCTCTGTAGTTACTAGGCATCTTATATAGTGTGCAACAGTAAAGAATGCTAGATTATAAACAAAAGGCACAAAGAACTTTCAGCTTCAAGGCCAGCTTATCAAAAGACAAGCCTACAAGAATAGCAACTATACAGAAAATAAGAACTCATTCAAATTGTCATGTATTATCATGAATGAAGGAATTTACTCGCAAATGAGTATATTTCCTAGCTACCTTGTCTGTATACTTCCGTTTCCATCATTCAGTAGATCTATTCACTCATAAATCAACAAAATGCTTCATGTCTACAAGACTGAGCATCCTCACAATTTTTGGCAACTTCAAGCTTTCTCTTTTTCAGTCTGCTACAGTAGGAAGCA…	2090-306	594	Myb-like DNA-binding domain	Y
PgMYB100-10	comp65718_c0_seq10	3280	AAAATATGCTTGGGCTGACAAGTCCACTACTTGGCTATCCTCTGTAGTTACTAGGCATCTTATATAGTGTGCAACAGTAAAGAATGCTAGATTATAAACAAAAGGCACAAAGAACTTTCAGCTTCAAGGCCAGCTTATCAAAAGACAAGCCTACAAGAATAGCAACTATACAGAAAATAAGAACTCATTCAAATTGTCATGTATTATCATGAATGAAGGAATTTACTCGCAAATGAGTATATTTCCTAGCTACCTTGTCTGTATACTTCCGTTTCCATCATTCAGTAGATCTATTCACTCATAAATCAACAAAATGCTTCATGTCTACAAGACTGAGCATCCTCACAATTTTTGGCAACTTCAAGCTTTCTCTTTTTCAGTCTGCTACAGTAGGAAGCA…	2942-306	878	Myb-like DNA-binding domain	Y
PgMYB100-11	comp65718_c0_seq11	3713	AAAATATGCTTGGGCTGACAAGTCCACTACTTGGCTATCCTCTGTAGTTACTAGGCATCTTATATAGTGTGCAACAGTAAAGAATGCTAGATTATAAACAAAAGGCACAAAGAACTTTCAGCTTCAAGGCCAGCTTATCAAAAGACAAGCCTACAAGAATAGCAACTATACAGAAAATAAGAACTCATTCAAATTGTCATGTATTATCATGAATGAAGGAATTTACTCGCAAATGAGTATATTTCCTAGCTACCTTGTCTGTATACTTCCGTTTCCATCATTCAGTAGATCTATTCACTCATAAATCAACAAAATGCTTCATGTCTACAAGACTGAGCATCCTCACAATTTTTGGCAACTTCAAGCTTTCTCTTTTTCAGTCTGCTACAGTAGGAAGCA…	2090-306	594	Myb-like DNA-binding domain	Y
PgMYB100-12	comp65718_c0_seq12	3176	AAAATATGCTTGGGCTGACAAGTCCACTACTTGGCTATCCTCTGTAGTTACTAGGCATCTTATATAGTGTGCAACAGTAAAGAATGCTAGATTATAAACAAAAGGCACAAAGAACTTTCAGCTTCAAGGCCAGCTTATCAAAAGACAAGCCTACAAGAATAGCAACTATACAGAAAATAAGAACTCATTCAAATTGTCATGTATTATCATGAATGAAGGAATTTACTCGCAAATGAGTATATTTCCTAGCTACCTTGTCTGTATACTTCCGTTTCCATCATTCAGTAGATCTATTCACTCATAAATCAACAAAATGCTTCATGTCTACAAGACTGAGCATCCTCACAATTTTTGGCAACTTCAAGCTTTCTCTTTTTCAGTCTGCTACAGTAGGAAGCA…	2033-306	575	Myb-like DNA-binding domain	Y
PgMYB100-13	comp65718_c0_seq13	3677	AAAATATGCTTGGGCTGACAAGTCCACTACTTGGCTATCCTCTGTAGTTACTAGGCATCTTATATAGTGTGCAACAGTAAAGAATGCTAGATTATAAACAAAAGGCACAAAGAACTTTCAGCTTCAAGGCCAGCTTATCAAAAGACAAGCCTACAAGAATAGCAACTATACAGAAAATAAGAACTCATTCAAATTGTCATGTATTATCATGAATGAAGGAATTTACTCGCAAATGAGTATATTTCCTAGCTACCTTGTCTGTATACTTCCGTTTCCATCATTCAGTAGATCTATTCACTCATAAATCAACAAAATGCTTCATGTCTACAAGACTGAGCATCCTCACAATTTTTGGCAACTTCAAGCTTTCTCTTTTTCAGTCTGCTACAGTAGGAAGCA…	2054-306	582	Myb-like DNA-binding domain	Y
PgMYB100-14	comp65718_c0_seq14	3525	AAAATATGCTTGGGCTGACAAGTCCACTACTTGGCTATCCTCTGTAGTTACTAGGCATCTTATATAGTGTGCAACAGTAAAGAATGCTAGATTATAAACAAAAGGCACAAAGAACTTTCAGCTTCAAGGCCAGCTTATCAAAAGACAAGCCTACAAGAATAGCAACTATACAGAAAATAAGAACTCATTCAAATTGTCATGTATTATCATGAATGAAGGAATTTACTCGCAAATGAGTATATTTCCTAGCTACCTTGTCTGTATACTTCCGTTTCCATCATTCAGTAGATCTATTCACTCATAAATCAACAAAATGCTTCATGTCTACAAGACTGAGCATCCTCACAATTTTTGGCAACTTCAAGCTTTCTCTTTTTCAGTCTGCTACAGTAGGAAGCA…	2792-306	828	SANT SWI3, ADA2, N-CoR and TFIIIB'' DNA-binding domains	Y
PgMYB100-15	comp65718_c0_seq15	3195	AAAATATGCTTGGGCTGACAAGTCCACTACTTGGCTATCCTCTGTAGTTACTAGGCATCTTATATAGTGTGCAACAGTAAAGAATGCTAGATTATAAACAAAAGGCACAAAGAACTTTCAGCTTCAAGGCCAGCTTATCAAAAGACAAGCCTACAAGAATAGCAACTATACAGAAAATAAGAACTCATTCAAATTGTCATGTATTATCATGAATGAAGGAATTTACTCGCAAATGAGTATATTTCCTAGCTACCTTGTCTGTATACTTCCGTTTCCATCATTCAGTAGATCTATTCACTCATAAATCAACAAAATGCTTCATGTCTACAAGACTGAGCATCCTCACAATTTTTGGCAACTTCAAGCTTTCTCTTTTTCAGTCTGCTACAGTAGGAAGCA…	2942-306	878	Myb-like DNA-binding domain	Y
PgMYB100-16	comp65718_c0_seq16	2793	AAAATATGCTTGGGCTGACAAGTCCACTACTTGGCTATCCTCTGTAGTTACTAGGCATCTTATATAGTGTGCAACAGTAAAGAATGCTAGATTATAAACAAAAGGCACAAAGAACTTTCAGCTTCAAGGCCAGCTTATCAAAAGACAAGCCTACAAGAATAGCAACTATACAGAAAATAAGAACTCATTCAAATTGTCATGTATTATCATGAATGAAGGAATTTACTCGCAAATGAGTATATTTCCTAGCTACCTTGTCTGTATACTTCCGTTTCCATCATTCAGTAGATCTATTCACTCATAAATCAACAAAATGCTTCATGTCTACAAGACTGAGCATCCTCACAATTTTTGGCAACTTCAAGCTTTCTCTTTTTCAGTCTGCTACAGTAGGAAGCA…	2786-306	826	Myb-like DNA-binding domain	Y
PgMYB100-17	comp65718_c0_seq17	3005	AAAATATGCTTGGGCTGACAAGTCCACTACTTGGCTATCCTCTGTAGTTACTAGGCATCTTATATAGTGTGCAACAGTAAAGAATGCTAGATTATAAACAAAAGGCACAAAGAACTTTCAGCTTCAAGGCCAGCTTATCAAAAGACAAGCCTACAAGAATAGCAACTATACAGAAAATAAGAACTCATTCAAATTGTCATGTATTATCATGAATGAAGGAATTTACTCGCAAATGAGTATATTTCCTAGCTACCTTGTCTGTATACTTCCGTTTCCATCATTCAGTAGATCTATTCACTCATAAATCAACAAAATGCTTCATGTCTACAAGACTGAGCATCCTCACAATTTTTGGCAACTTCAAGCTTTCTCTTTTTCAGTCTGCTACAGTAGGAAGCA…	2033-306	575	Myb-like DNA-binding domain	Y
PgMYB100-18	comp65718_c0_seq18	2774	AAAATATGCTTGGGCTGACAAGTCCACTACTTGGCTATCCTCTGTAGTTACTAGGCATCTTATATAGTGTGCAACAGTAAAGAATGCTAGATTATAAACAAAAGGCACAAAGAACTTTCAGCTTCAAGGCCAGCTTATCAAAAGACAAGCCTACAAGAATAGCAACTATACAGAAAATAAGAACTCATTCAAATTGTCATGTATTATCATGAATGAAGGAATTTACTCGCAAATGAGTATATTTCCTAGCTACCTTGTCTGTATACTTCCGTTTCCATCATTCAGTAGATCTATTCACTCATAAATCAACAAAATGCTTCATGTCTACAAGACTGAGCATCCTCACAATTTTTGGCAACTTCAAGCTTTCTCTTTTTCAGTCTGCTACAGTAGGAAGCA…	2069-306	587	Myb-like DNA-binding domain	Y
PgMYB100-19	comp65718_c0_seq19	3610	AAAATATGCTTGGGCTGACAAGTCCACTACTTGGCTATCCTCTGTAGTTACTAGGCATCTTATATAGTGTGCAACAGTAAAGAATGCTAGATTATAAACAAAAGGCACAAAGAACTTTCAGCTTCAAGGCCAGCTTATCAAAAGACAAGCCTACAAGAATAGCAACTATACAGAAAATAAGAACTCATTCAAATTGTCATGTATTATCATGAATGAAGGAATTTACTCGCAAATGAGTATATTTCCTAGCTACCTTGTCTGTATACTTCCGTTTCCATCATTCAGTAGATCTATTCACTCATAAATCAACAAAATGCTTCATGTCTACAAGACTGAGCATCCTCACAATTTTTGGCAACTTCAAGCTTTCTCTTTTTCAGTCTGCTACAGTAGGAAGCA…	3509-306	1067	Myb-like DNA-binding domain	Y
PgMYB100-02	comp65718_c0_seq2	3781	AAAATATGCTTGGGCTGACAAGTCCACTACTTGGCTATCCTCTGTAGTTACTAGGCATCTTATATAGTGTGCAACAGTAAAGAATGCTAGATTATAAACAAAAGGCACAAAGAACTTTCAGCTTCAAGGCCAGCTTATCAAAAGACAAGCCTACAAGAATAGCAACTATACAGAAAATAAGAACTCATTCAAATTGTCATGTATTATCATGAATGAAGGAATTTACTCGCAAATGAGTATATTTCCTAGCTACCTTGTCTGTATACTTCCGTTTCCATCATTCAGTAGATCTATTCACTCATAAATCAACAAAATGCTTCATGTCTACAAGACTGAGCATCCTCACAATTTTTGGCAACTTCAAGCTTTCTCTTTTTCAGTCTGCTACAGTAGGAAGCA…	3680-306	1124	Myb-like DNA-binding domain	Y
PgMYB100-20	comp65718_c0_seq20	3762	AAAATATGCTTGGGCTGACAAGTCCACTACTTGGCTATCCTCTGTAGTTACTAGGCATCTTATATAGTGTGCAACAGTAAAGAATGCTAGATTATAAACAAAAGGCACAAAGAACTTTCAGCTTCAAGGCCAGCTTATCAAAAGACAAGCCTACAAGAATAGCAACTATACAGAAAATAAGAACTCATTCAAATTGTCATGTATTATCATGAATGAAGGAATTTACTCGCAAATGAGTATATTTCCTAGCTACCTTGTCTGTATACTTCCGTTTCCATCATTCAGTAGATCTATTCACTCATAAATCAACAAAATGCTTCATGTCTACAAGACTGAGCATCCTCACAATTTTTGGCAACTTCAAGCTTTCTCTTTTTCAGTCTGCTACAGTAGGAAGCA…	2054-306	582	Myb-like DNA-binding domain	Y
PgMYB100-21	comp65718_c0_seq21	3261	AAAATATGCTTGGGCTGACAAGTCCACTACTTGGCTATCCTCTGTAGTTACTAGGCATCTTATATAGTGTGCAACAGTAAAGAATGCTAGATTATAAACAAAAGGCACAAAGAACTTTCAGCTTCAAGGCCAGCTTATCAAAAGACAAGCCTACAAGAATAGCAACTATACAGAAAATAAGAACTCATTCAAATTGTCATGTATTATCATGAATGAAGGAATTTACTCGCAAATGAGTATATTTCCTAGCTACCTTGTCTGTATACTTCCGTTTCCATCATTCAGTAGATCTATTCACTCATAAATCAACAAAATGCTTCATGTCTACAAGACTGAGCATCCTCACAATTTTTGGCAACTTCAAGCTTTCTCTTTTTCAGTCTGCTACAGTAGGAAGCA…	2033-306	575	Myb-like DNA-binding domain	Y
PgMYB100-23	comp65718_c0_seq23	3732	AAAATATGCTTGGGCTGACAAGTCCACTACTTGGCTATCCTCTGTAGTTACTAGGCATCTTATATAGTGTGCAACAGTAAAGAATGCTAGATTATAAACAAAAGGCACAAAGAACTTTCAGCTTCAAGGCCAGCTTATCAAAAGACAAGCCTACAAGAATAGCAACTATACAGAAAATAAGAACTCATTCAAATTGTCATGTATTATCATGAATGAAGGAATTTACTCGCAAATGAGTATATTTCCTAGCTACCTTGTCTGTATACTTCCGTTTCCATCATTCAGTAGATCTATTCACTCATAAATCAACAAAATGCTTCATGTCTACAAGACTGAGCATCCTCACAATTTTTGGCAACTTCAAGCTTTCTCTTTTTCAGTCTGCTACAGTAGGAAGCA…	2999-306	897	Myb-like DNA-binding domain	Y
PgMYB100-24	comp65718_c0_seq24	3337	AAAATATGCTTGGGCTGACAAGTCCACTACTTGGCTATCCTCTGTAGTTACTAGGCATCTTATATAGTGTGCAACAGTAAAGAATGCTAGATTATAAACAAAAGGCACAAAGAACTTTCAGCTTCAAGGCCAGCTTATCAAAAGACAAGCCTACAAGAATAGCAACTATACAGAAAATAAGAACTCATTCAAATTGTCATGTATTATCATGAATGAAGGAATTTACTCGCAAATGAGTATATTTCCTAGCTACCTTGTCTGTATACTTCCGTTTCCATCATTCAGTAGATCTATTCACTCATAAATCAACAAAATGCTTCATGTCTACAAGACTGAGCATCCTCACAATTTTTGGCAACTTCAAGCTTTCTCTTTTTCAGTCTGCTACAGTAGGAAGCA…	2999-306	897	Myb-like DNA-binding domain	Y
PgMYB100-25	comp65718_c0_seq25	3147	AAAATATGCTTGGGCTGACAAGTCCACTACTTGGCTATCCTCTGTAGTTACTAGGCATCTTATATAGTGTGCAACAGTAAAGAATGCTAGATTATAAACAAAAGGCACAAAGAACTTTCAGCTTCAAGGCCAGCTTATCAAAAGACAAGCCTACAAGAATAGCAACTATACAGAAAATAAGAACTCATTCAAATTGTCATGTATTATCATGAATGAAGGAATTTACTCGCAAATGAGTATATTTCCTAGCTACCTTGTCTGTATACTTCCGTTTCCATCATTCAGTAGATCTATTCACTCATAAATCAACAAAATGCTTCATGTCTACAAGACTGAGCATCCTCACAATTTTTGGCAACTTCAAGCTTTCTCTTTTTCAGTCTGCTACAGTAGGAAGCA…	2090-306	594	Myb-like DNA-binding domain	Y
PgMYB100-03	comp65718_c0_seq3	3506	AAAATATGCTTGGGCTGACAAGTCCACTACTTGGCTATCCTCTGTAGTTACTAGGCATCTTATATAGTGTGCAACAGTAAAGAATGCTAGATTATAAACAAAAGGCACAAAGAACTTTCAGCTTCAAGGCCAGCTTATCAAAAGACAAGCCTACAAGAATAGCAACTATACAGAAAATAAGAACTCATTCAAATTGTCATGTATTATCATGAATGAAGGAATTTACTCGCAAATGAGTATATTTCCTAGCTACCTTGTCTGTATACTTCCGTTTCCATCATTCAGTAGATCTATTCACTCATAAATCAACAAAATGCTTCATGTCTACAAGACTGAGCATCCTCACAATTTTTGGCAACTTCAAGCTTTCTCTTTTTCAGTCTGCTACAGTAGGAAGCA…	2054-306	582	Myb-like DNA-binding domain	Y
PgMYB100-04	comp65718_c0_seq4	3166	AAAATATGCTTGGGCTGACAAGTCCACTACTTGGCTATCCTCTGTAGTTACTAGGCATCTTATATAGTGTGCAACAGTAAAGAATGCTAGATTATAAACAAAAGGCACAAAGAACTTTCAGCTTCAAGGCCAGCTTATCAAAAGACAAGCCTACAAGAATAGCAACTATACAGAAAATAAGAACTCATTCAAATTGTCATGTATTATCATGAATGAAGGAATTTACTCGCAAATGAGTATATTTCCTAGCTACCTTGTCTGTATACTTCCGTTTCCATCATTCAGTAGATCTATTCACTCATAAATCAACAAAATGCTTCATGTCTACAAGACTGAGCATCCTCACAATTTTTGGCAACTTCAAGCTTTCTCTTTTTCAGTCTGCTACAGTAGGAAGCA…	2828-306	840	Myb-like DNA-binding domain	Y
PgMYB100-05	comp65718_c0_seq5	3591	AAAATATGCTTGGGCTGACAAGTCCACTACTTGGCTATCCTCTGTAGTTACTAGGCATCTTATATAGTGTGCAACAGTAAAGAATGCTAGATTATAAACAAAAGGCACAAAGAACTTTCAGCTTCAAGGCCAGCTTATCAAAAGACAAGCCTACAAGAATAGCAACTATACAGAAAATAAGAACTCATTCAAATTGTCATGTATTATCATGAATGAAGGAATTTACTCGCAAATGAGTATATTTCCTAGCTACCTTGTCTGTATACTTCCGTTTCCATCATTCAGTAGATCTATTCACTCATAAATCAACAAAATGCTTCATGTCTACAAGACTGAGCATCCTCACAATTTTTGGCAACTTCAAGCTTTCTCTTTTTCAGTCTGCTACAGTAGGAAGCA…	2054-306	582	Myb-like DNA-binding domain	Y
PgMYB100-06	comp65718_c0_seq6	3696	AAAATATGCTTGGGCTGACAAGTCCACTACTTGGCTATCCTCTGTAGTTACTAGGCATCTTATATAGTGTGCAACAGTAAAGAATGCTAGATTATAAACAAAAGGCACAAAGAACTTTCAGCTTCAAGGCCAGCTTATCAAAAGACAAGCCTACAAGAATAGCAACTATACAGAAAATAAGAACTCATTCAAATTGTCATGTATTATCATGAATGAAGGAATTTACTCGCAAATGAGTATATTTCCTAGCTACCTTGTCTGTATACTTCCGTTTCCATCATTCAGTAGATCTATTCACTCATAAATCAACAAAATGCTTCATGTCTACAAGACTGAGCATCCTCACAATTTTTGGCAACTTCAAGCTTTCTCTTTTTCAGTCTGCTACAGTAGGAAGCA…	2963-306	885	Myb-like DNA-binding domain	Y
PgMYB100-07	comp65718_c0_seq7	3062	AAAATATGCTTGGGCTGACAAGTCCACTACTTGGCTATCCTCTGTAGTTACTAGGCATCTTATATAGTGTGCAACAGTAAAGAATGCTAGATTATAAACAAAAGGCACAAAGAACTTTCAGCTTCAAGGCCAGCTTATCAAAAGACAAGCCTACAAGAATAGCAACTATACAGAAAATAAGAACTCATTCAAATTGTCATGTATTATCATGAATGAAGGAATTTACTCGCAAATGAGTATATTTCCTAGCTACCTTGTCTGTATACTTCCGTTTCCATCATTCAGTAGATCTATTCACTCATAAATCAACAAAATGCTTCATGTCTACAAGACTGAGCATCCTCACAATTTTTGGCAACTTCAAGCTTTCTCTTTTTCAGTCTGCTACAGTAGGAAGCA…	2090-306	594	Myb-like DNA-binding domain	Y
PgMYB100-08	comp65718_c0_seq8	3081	AAAATATGCTTGGGCTGACAAGTCCACTACTTGGCTATCCTCTGTAGTTACTAGGCATCTTATATAGTGTGCAACAGTAAAGAATGCTAGATTATAAACAAAAGGCACAAAGAACTTTCAGCTTCAAGGCCAGCTTATCAAAAGACAAGCCTACAAGAATAGCAACTATACAGAAAATAAGAACTCATTCAAATTGTCATGTATTATCATGAATGAAGGAATTTACTCGCAAATGAGTATATTTCCTAGCTACCTTGTCTGTATACTTCCGTTTCCATCATTCAGTAGATCTATTCACTCATAAATCAACAAAATGCTTCATGTCTACAAGACTGAGCATCCTCACAATTTTTGGCAACTTCAAGCTTTCTCTTTTTCAGTCTGCTACAGTAGGAAGCA…	2828-306	840	SANT SWI3, ADA2, N-CoR and TFIIIB'' DNA-binding domains	Y
PgMYB100-09	comp65718_c0_seq9	3090	AAAATATGCTTGGGCTGACAAGTCCACTACTTGGCTATCCTCTGTAGTTACTAGGCATCTTATATAGTGTGCAACAGTAAAGAATGCTAGATTATAAACAAAAGGCACAAAGAACTTTCAGCTTCAAGGCCAGCTTATCAAAAGACAAGCCTACAAGAATAGCAACTATACAGAAAATAAGAACTCATTCAAATTGTCATGTATTATCATGAATGAAGGAATTTACTCGCAAATGAGTATATTTCCTAGCTACCTTGTCTGTATACTTCCGTTTCCATCATTCAGTAGATCTATTCACTCATAAATCAACAAAATGCTTCATGTCTACAAGACTGAGCATCCTCACAATTTTTGGCAACTTCAAGCTTTCTCTTTTTCAGTCTGCTACAGTAGGAAGCA…	2033-306	575	Myb-like DNA-binding domain	Y
PgMYB101-03	comp65758_c0_seq3	1432	GTCTGGATTAGATCACAGCTGAAGAAAGGAACATCCAAGCATGGAAAACGAGGCGGCTCATAGAATAGAACTCCAGCATCCTTCAGTTCAACCGGTTCAATTTGCTTTTCATCCAGTGAATGGCAGTTTTGAATATTGTTTGTTTCTTCAGAAGCATCTGCAGGAACAAAATTTGAAGAATTCATTTCCTGATCAGGTTGCTGTTGCAGTCCTACATTATCTGTCCCATTATCAAAATGAGAATCAGCAGTCTCATTGTTATAGATGAAGTCATCATGTGTTCTTGTGAGCAACTCCTCTTCTTGATTTTCAAGTGGGAGGTCATTAAATTGATTGGGATCACTACCTACGATAATTGCACCATCATCATCTGAAAGTTGTGAAGGAATGGAAAAGGGC…	1157->3	384	Transcription repressor MYB5	N
PgMYB101-04	comp65758_c0_seq4	2854	GGAATATTCACATTATAATAAACCAAATTTCACTTATAAATACATAATAAAGGTCCAAAATCCATAAATTAATTAACATAAATACTGGAAGAATGAGCACAAAAGTAAGTCAGCCGAAAGAAGCAGGCAGCTACCGCCTACCTGCAACCTTTCAACAGGTAGGAAGAGGGGCTTGAGAAACTCATGGCCGCTGAAAATCTCTCCCTTTCTGTTCCCTTGCCCTTGCCAGGCGTCTCGCATTCACTAAAATCCAGTGTCCGCCTCTCGGCCAATATATGTGAAGTAGAATCTGCTTTTTCTTTGTTGGACCAACTTTTCTTTAATATCGAATCAGGAGTTTCGTTTCCCAAAACCTCCCGGGCATCGGCTAGTGCAGCTGCAGTATGTTCACTTAATTGT…	<2852-138	904	Myb-like DNA-binding domain	Y
PgMYB102	comp65935_c0_seq7	313	AGATCCGGTCTTAGGTGGTTTGCCCAACGTAGACGGCAGCTTTTCCCACAACGGGAAAGTCCTGAGTGCTTTTGTACAGCATTCCAGTTTCCCTCTCCATGCTTGTTGACGTAATCCACTAAAATTGAATCTTCTGCAGATGTCCAAGGGCCTTTTTTAAGCGAACCACCTCCTGCCACATTTCCTCCACTGCTGACCTCTTCAATAGATGGCGAATCTATGTAACCATTGGCCACCATCCTATCCTCACTTTCACTTGTCATATTGCTCATCCCCTGCGTGAAGCTTTCACAGCTGGAAGAATGATCAGCCC	272->3	89	Transcription repressor MYB5	N
PgMYB103	comp66015_c0_seq1	1448	TGGATTTGATTCGATTCGGACTTAGAATTTGACCCAAAATTTATTCCGAACTCAAAATTTGTCCCGAGTTATTTCATGAATAACCTAATCTTAAAAGTCTAATCCAACCTAACTAACTTATAATTAGTAGTCCCAAGTTCACTCTTTCACCTTTACAACCACATAAAAATCATACTATTGATTAATTACTATAATAATATTAATTCCATCCATCATTATCATGCAACACTAATGATATTGCCATCTCCACTACTGCTGTTAAAGCTACCGGACATTCCCTGATAAGTAGACACGTGTCTCGCCGGCGGTGATTTCTGACCAGAAGACGGTGACGGTGACCGTGATGGTGATTCCATAGACAAATTAAGCGATAAAGGAAACGCCTCCATCTCCTCCGTG…	1112-219	297	'SWI3, ADA2, N-CoR and TFIIIB' DNA-binding domains	Y
PgMYB104-02	comp66545_c0_seq2	2693	CCTCGGCTAGCTCAAGAGCACACTGCTTCTCCACAGCCTCAGCCAGTTCAAGAGCAAACTGCTTCTCCCCAGCCTCGGCCACCTCAAGAGCACGCTGCTTTGCTTCATTCTCTTCTTGAATTCTCATTTGTTCTCTAGATTCATTCATGAGGTGATGAATCCTTTCTTGCTCTGATAAAAGATAACCATAGCGTTTTTGTAACGTTTGCTCAAGCTCTTTCTGCTTCTGAACTTCTTCCCAGAGCGTGTTAATCCTGTGTGCTGCTGCAAGCTGTTCTTGCTTTCGTAATGCTTGAAAGCACTCGAGTTCTGTTCCAGCAGTGTCCATTTGCTTGAAGGTTGCCTCAATTTGTGACCAAAGTTTTGTAGCTCGCATCTGATAACCGTTTGTTAGAAGCT…	2551->2	849	Myb superfamily proteins	Y
PgMYB104-03	comp66545_c0_seq3	2797	CCTCGGCTAGCTCAAGAGCACACTGCTTCTCCACAGCCTCAGCCAGTTCAAGAGCAAACTGCTTCTCCCCAGCCTCGGCCACCTCAAGAGCACGCTGCTTTGCTTCATTCTCTTCTTGAATTCTCATTTGTTCTCTAGATTCATTCATGAGGTGATGAATCCTTTCTTGCTCTGATAAAAGATAACCATAGCGTTTTTGTAACGTTTGCTCAAGCTCTTTCTGCTTCTGAACTTCTTCCCAGAGCGTGTTAATCCTGTGTGCTGCTGCAAGCTGTTCTTGCTTTCGTAATGCTTGAAAGCACTCGAGTTCTGTTCCAGCAGTGTCCATTTGCTTGAAGGTTGCCTCAATTTGTGACCAAAGTTTTGTAGCTCGCATCTGATAACCGTTTGTTAGAAGCT…	2551->2	849	Myb superfamily proteins	Y
PgMYB105-04	comp67046_c0_seq4	3058	TAAAATTTAAAATTATCTGAATCGGTTCTCTGGAAGACTGGATCTTATTAATTTAGCGGCTAACCGGCGGTTCAGAAACTCAGACGAGGAAGAAAACTATCGTGGCAAAGGTCATCGTCGAACAATTCCGTCCACTTCAAATTGTCAGCAATACGTAGAAGGAAGCTTTAAATTATACTCTAGGTGTGAAAAGGACATGAAGATTTAGCATTCTTTTGATGTCTATTAAATGCAAATGGAGCCTCAAGTTTCCCTAGATTGCGGAGCATGCCTCCGTTCTAATAATATTTTCCAAAAAGATGGAACTTCTGGTGTAAATATAACCCCACCCGCACAAGATCATGTTTCTCCTCAGCAGCCAGCGAAAAAGAAAACGCGGCAATGGGCAGCTTGGACACG…	230-2476	748	'SWI3, ADA2, N-CoR and TFIIIB' DNA-binding domains	Y
PgMYB105-05	comp67046_c0_seq5	3047	TAAAATTTAAAATTATCTGAATCGGTTCTCTGGAAGACTGGATCTTATTAATTTAGCGGCTAACCGGCGGTTCAGAAACTCAGACGAGGAAGAAAACTATCGTGGCAAAGGTCATCGTCGAACAATTCCGTCCACTTCAAATTGTAGAAGGAAGCTTTAAATTATACTCTAGGTGTGAAAAGGACATGAAGATTTAGCATTCTTTTGATGTCTATTAAATGCAAATGGAGCCTCAAGTTTCCCTAGATTGCGGAGCATGCCTCCGTTCTAATAATATTTTCCAAAAAGATGGAACTTCTGGTGTAAATATAACCCCACCCGCACAAGATCATGTTTCTCCTCAGCAGCCAGCGAAAAAGAAAACGCGGCAATGGGCAGCTTGGACACGTCAAGAGGAGG…	219-2465	748	'SWI3, ADA2, N-CoR and TFIIIB' DNA-binding domains	Y
PgMYB105-07	comp67046_c0_seq7	3001	TAAAATTTAAAATTATCTGAATCGGTTCTCTGGAAGACTGGATCTTATTAATTTAGCGGCTAACCGGCGGTTCAGAAACTCAGACGAGGAAGAAAACTATCGTGGCAAAGGTCATCGTCGAACAATTCCGTCCACTTCAAATTGTCAGCAATACGTAGAAGGAAGCTTTAAATTATACTCTAGGTGTGAAAAGGACATGAAGATTTAGCATTCTTTTGATGTCTATTAAATGCAAATGGAGCCTCAAGTTTCCCTAGATTGCGGAGCATGCCTCCGTTCTAATAATATTTTCCAAAAAGATGGAACTTCTGGTGTAAATATAACCCCACCCGCACAAGATCATGTTTCTCCTCAGCAGCCAGCGAAAAAGAAAACGCGGCAATGGGCAGCTTGGACACG…	230-2419	729	'SWI3, ADA2, N-CoR and TFIIIB' DNA-binding domains	Y
PgMYB105-08	comp67046_c0_seq8	2990	TAAAATTTAAAATTATCTGAATCGGTTCTCTGGAAGACTGGATCTTATTAATTTAGCGGCTAACCGGCGGTTCAGAAACTCAGACGAGGAAGAAAACTATCGTGGCAAAGGTCATCGTCGAACAATTCCGTCCACTTCAAATTGTAGAAGGAAGCTTTAAATTATACTCTAGGTGTGAAAAGGACATGAAGATTTAGCATTCTTTTGATGTCTATTAAATGCAAATGGAGCCTCAAGTTTCCCTAGATTGCGGAGCATGCCTCCGTTCTAATAATATTTTCCAAAAAGATGGAACTTCTGGTGTAAATATAACCCCACCCGCACAAGATCATGTTTCTCCTCAGCAGCCAGCGAAAAAGAAAACGCGGCAATGGGCAGCTTGGACACGTCAAGAGGAGG…	219-2408	729	'SWI3, ADA2, N-CoR and TFIIIB' DNA-binding domains	Y
PgMYB106-01	comp67267_c0_seq1	3657	GAATAATAAATAAAAAATTCTCAAAGCCAATTCCATATATTCTTTTAGCAAATATCGAACATTATAACCAACATGCTTGTTGTAATAATGAAAACTAAGATGCTGGAAAAAAGTTTACTAAATCCATTAATCCCTTGCAATGAATCCGCTAGTATTGATAACCTTTCAAATCTAGGATGAAGAAAATGGAATACAAAAATCCATTACACAGCTCTTCAAAAGCACAAGAGCCAAAACAACAGTAATCTTTTTTAATATACTCTGCTCATTTACTAGATGGTAAGAGTGTATATTATAAGGCAGGCTAAGTTGGTATGAGTGCCATTATTTGATTCCTGATCATAATCATACACTTCTCTATATCAGCATAAACCGGAAGGTTCTGTGAGCAGCAAGGCT…	3595-305	1096	Myb-like DNA-binding domain	Y
PgMYB106-02	comp67267_c0_seq2	1266	AAGCGAAGCTCCTCTTTATGCCTCCTTGCTTGGTGATTGCAGATAAAGTTTGATTTTAAATCCTGACAACCGACGTTTCTCTTTCTGATGGTTTGCAGGTATAGCTTCCAGGGATTTGGATTTGTCAACTTCATTACTTTCTTCTTTGATCTGCAAATGAATCATTATCATTTGTTGATTCCGGCATCCTCAAAGACAAATCGGCCAAAGTTTGCAAGGCATTAAAAGCAGAGCCTTCATCTCTTCTAAAAAGAACCTTTTTACTTCTCTTCCTAAGACCCTGAGAGGAGGACCTAGCAATATTGGCACCTGTAACCTCACTATAAGATTTTCCTCTATCTACGCCCACTATTTGTCCTTCTTCTGTCCCGCTACAGGCTTTCCTAAGCTCATCTAGAT…	1204-134	356	Myb-like DNA-binding domain	Y
PgMYB106-03	comp67267_c0_seq3	2555	TCAAGCGCACGGGTCAGCTCAGCAAGGGCCTGAACATCAGCTTGTTTAGCCTGACTTTGTTCTAGTGAGCAAGGTTGAGAACATGCAGTCAGTTGATTGGTAGCAATTTTTTCAGAATCAATATTAGCCTGTGAATCCGCAGTTGCAAAAGCCACCTTTTCCTGCTTTAATAAATTATGCATTGGGTAAGCTGATAGCGTCATAAGAGACTCGGCATCAATATTTTCCAAGATTCCGCCTGGAGAAAATTTTATATACCCTTCTGGTCTCTGATTTTTTGTATGCCCATTCATTTTGAGCTTATTGAAGTTCTCAAGGAATTTATCAACAGCAATTGTATGTCTTGCAAGTGATGTTGCCATATTATCTAAAGGATTTAAGGGCATGCAATCAATATCC…	1460->3	485	Myb-like DNA-binding domain	Y
PgMYB107-10	comp67325_c0_seq10	3663	TTTTTTTTGCATAGTGAAGCCAAGGAATCTTCATTATAATGTATCAATTTTTACAGAAATTATGAAGCAAAAGGCAAAACTTCTTGCCTACAAGTATATATGAGGAGTTTCCATTAGTCATGCATGGCAGACGAATGAAATGGTCCTTAAAGAATAACAGATTGATTACTAAAGCGTTCTACTCTTCGGCTAAAATGGAGCAGAACCCCATAGCCAACCTCTCCCTCTCATAGTATAGTATGATATTATACACAGTAGTTTTTTACATACAAAATCTTAATAACCATATCAATAATTCAAATTCATGCGTAAAATACGGGCGCTTGCATCCTCTAGAGGCCAAAAGAAGTGCCTTAATTTGATGATCAAAAGACTGCACTCCACAGAGCATTCTCACCT…	3504-2275	409	Myb superfamily proteins	N
PgMYB107-13	comp67325_c0_seq13	3158	CATAAAATTAAGCTACTACCTAACCAAACTATCTCTGATCATCTATATGCTCCGCATCCAATCCAATAAACCATGATCCCAACGAGACATCCTCATTAGCATACTTGTGTAGTACATGCTGGTTTATTGATATATAAGTAGCTAAATCTTTCGAAATAGCATATAGCTGTCCTGTAGCATGACGGAAATACTTGTTTCCTTCCTCACCAAATTTCCAGTACTCGGGTTCATGATACCTCACTCCCTTTTGAGCAAGGACAGGACCAGATTTCATGCATCCAATGTACACACGAGGTTTTGACCGATGCCTAGCTAAAGTAGCTCCAAGTGTTGCTATATTTACATGTACATCATCGTCAACCTTCACGTAGAAATCGGCATCCCACAAAGCAACAGCAG…	2999-1770	409	Myb superfamily proteins	N
PgMYB107-14	comp67325_c0_seq14	2879	TGCAAGAACAGCAGCTGCTAACTGAAGGCTTGGTTCTAAGGTCTCAGGGACGACCTATATTTACATGTACATCATCGTCAACCTTCACGTAGAAATCGGCATCCCACAAAGCAACAGCAGTAGCAAAAAATGTCTTTGTCTTGGATGACAGTTCAAGGTATCCCTCAACATGTTCCTGATATCAAGTTCGGTATATGTGGACATCATCAACATGTGATAGGATCATATTATGAGCCGCAATGAAAGTCTCTCTCTCCGAATTGCCTAGGCAACAATTCCCAAACGAAACTAAGCAACGAGATGATGGATAAATCCCTAACCTGCCTGAAACCACTTTTGCTATTTCAGTCCATCTGTTGCCAAATATCTTGTGAGCCTCACATAAGAGCACGTCTTCCT…	2720-1491	409	Myb superfamily proteins	N
PgMYB107-16	comp67325_c0_seq16	3413	AATCTAGTTATTGTGATTGTCCCAATATTGTTTTTCCCAAATCACAACTTGTTTTATTGAATTTTCTTTTCTTCTGAGAACAGAATGAAGAGTTGGAGGATCATAGGGAGGCTGCATTACACATGGACTCTTATCTGTTGGTCCTTTCACTATGGATTCCATCATAAACTTCTTTGTGAATCCTTCTGCAGGGCAAGCCATTGTTTCGGAACAAAGTTCAACTGCTTTTGGAGGTACAGTTGGTTTGTATCTCAGGAGCTTAGCATATTCATTTAACAGATGGAACATGTAATCATAGACATAGTCCATCTTCAAATCCTCCTGAATGAAATTGCTTGCTTCCTTGCCAATTGAATGTGCCTTCTGCTTGTGGTTATTACCCCAATCAACAGCAAACTT…	3254-2025	409	Myb superfamily proteins	N
PgMYB107-17	comp67325_c0_seq17	3358	TTTTTTTTGCATAGTGAAGCCAAGGAATCTTCATTATAATGTATCAATTTTTACAGAAATTATGAAGCAAAAGGCAAAACTTCTTGCCTACAAGTATATATGAGGAGTTTCCATTAGTCATGCATGGCAGACGAATGAAATGGTCCTTAAAGAATAACAGATTGATTACTAAAGCGTTCTACTCTTCGGCTAAAATGGAGCAGAACCCCATAGCCAACCTCTCCCTCTCATAGTATAGTATGATATTATACACAGTAGTTTTTTACATACAAAATCTTAATAACCATATCAATAATTCAAATTCATGCGTAAAATACGGGCGCTTGCATCCTCTAGAGGCCAAAAGAAGTGCCTTAATTTGATGATCAAAAGACTGCACTCCACAGAGCATTCTCACCT…	3198-2275	307	Myb superfamily proteins	N
PgMYB107-03	comp67325_c0_seq3	2853	CATAAAATTAAGCTACTACCTAACCAAACTATCTCTGATCATCTATATGCTCCGCATCCAATCCAATAAACCATGATCCCAACGAGACATCCTCATTAGCATACTTGTGTAGTACATGCTGGTTTATTGATATATAAGTAGCTAAATCTTTCGAAATAGCATATAGCTGTCCTGTAGCATGACGGAAATACTTGTTTCCTTCCTCACCAAATTTCCAGTACTCGGGTTCATGATACCTCACTCCCTTTTGAGCAAGGACAGGACCAGATTTCATGCATCCAATGTACACACGAGGTTTTGACCGATGCCTAGCTAAAGTAGCTCCAAGTGTTGCTATATTTACATGTACATCATCGTCAACCTTCACGTAGAAATCGGCATCCCACAAAGCAACAGCAG…	2693-1770	307	Myb superfamily proteins	N
PgMYB107-06	comp67325_c0_seq6	2574	TGCAAGAACAGCAGCTGCTAACTGAAGGCTTGGTTCTAAGGTCTCAGGGACGACCTATATTTACATGTACATCATCGTCAACCTTCACGTAGAAATCGGCATCCCACAAAGCAACAGCAGTAGCAAAAAATGTCTTTGTCTTGGATGACAGTTCAAGGTATCCCTCAACATGTTCCTGATATCAAGTTCGGTATATGTGGACATCATCAACATGTGATAGGATCATATTATGAGCCGCAATGAAAGTCTCTCTCTCCGAATTGCCTAGGCAACAATTCCCAAACGAAACTAAGCAACGAGATGATGGATAAATCCCTAACCTGCCTGAAACCACTTTTGCTATTTCAGTCCATCTGTTGCCAAATATCTTGTGAGCCTCACATAAGAGCACGTCTTCCT…	2414-1491	307	Myb superfamily proteins	N
PgMYB107-08	comp67325_c0_seq8	3108	AATCTAGTTATTGTGATTGTCCCAATATTGTTTTTCCCAAATCACAACTTGTTTTATTGAATTTTCTTTTCTTCTGAGAACAGAATGAAGAGTTGGAGGATCATAGGGAGGCTGCATTACACATGGACTCTTATCTGTTGGTCCTTTCACTATGGATTCCATCATAAACTTCTTTGTGAATCCTTCTGCAGGGCAAGCCATTGTTTCGGAACAAAGTTCAACTGCTTTTGGAGGTACAGTTGGTTTGTATCTCAGGAGCTTAGCATATTCATTTAACAGATGGAACATGTAATCATAGACATAGTCCATCTTCAAATCCTCCTGAATGAAATTGCTTGCTTCCTTGCCAATTGAATGTGCCTTCTGCTTGTGGTTATTACCCCAATCAACAGCAAACTT…	2948-2025	307	Myb superfamily proteins	N
PgMYB108	comp67419_c1_seq1	2687	CTAAAACATCGAAATCGGCAAAAAAAAAAATTCGTCCTTCAGTCGGCAAAGAATTTGGTCTCGCGGTGCGGCGAATCTCGCGACGACTTTCGCGGCTCCTCTTGCGTCTCCTCCCGCCACCTCTAGCCTCCTCCGCGAGATCTTCTCCTTTCGCGGCTGCAACAACCCTAGAAAAGATCCAGCCCAGTGAGTGCTATACTGAAGCTGCTGGGGAATATTGATATCTATATCTCACTTTGTTGGTTTTTTTCTCCTTTAAATTATGCCTTCACAGTCAAGTATTCTGTTAATTACTTACTCTCAAGAGATCGTAGATGGAAAGCCAATCTATGTTTCATCGAACTGTCTTCCAGTCAAGGCTCTTTACTTCGAACCTGCTGGACATGCTTACCACTCAGC…	263-2200	645	'SWI3, ADA2, N-CoR and TFIIIB' DNA-binding domains	Y
PgMYB109-01	comp68149_c0_seq1	4161	TTTTTTTTTGAATAAATTAGTAGCTGACATCTGCAGCCACCTCTTACCATTGTTGTGACAGATTATTTCTGTATTTCCATCAAATTCAACAAATACAAAGCTGCTTAAATAGTACAAGCATCTAAAAACTTCCTAACCAAAAAATAAAACCTGCCCTATCATTTGCTAAAATTTAAGTTACAAAAACTATTATACAGGGCTGCAAAAAAAGATATTTTGCTGCCTTAAAGGCCTTCTACTACCTGCCTACATCCCCATTACTTCTCCAAGATTCCTCCTCCCTTATGATGCTCCCAGGCTGCCCGCCGTATTGTTCAGTTTTGGCATAGTGCATTTTGATAGCCGCAACAGGGTCTGAAACACCAACACCTGTGCATGGCCCTCCGCCGAGACGGATCG…	4042-239	1267	'SWI3, ADA2, N-CoR and TFIIIB' DNA-binding domains	Y
PgMYB109-06	comp68149_c0_seq6	4122	TTTTTTTTTGAATAAATTAGTAGCTGACATCTGCAGCCACCTCTTACCATTGTTGTGACAGATTATTTCTGTATTTCCATCAAATTCAACAAATACAAAGCTGCTTAAATAGTACAAGCATCTAAAAACTTCCTAACCAAAAAATAAAACCTGCCCTATCATTTGCTAAAATTTAAGTTACAAAAACTATTATACAGGGCTGCAAAAAAAGATATTTTGCTGCCTTAAAGGCCTTCTACTACCTGCCTACATCCCCATTACTTCTCCAAGATTCCTCCTCCCTTATGATGCTCCCAGGCTGCCCGCCGTATTGTTCAGTTTTGGCATAGTGCATTTTGATAGCCGCAACAGGGTCTGAAACACCAACACCTGTGCATGGCCCTCCGCCGAGACGGATCG…	4003-239	1254	'SWI3, ADA2, N-CoR and TFIIIB' DNA-binding domains	Y
PgMYB109-07	comp68149_c0_seq7	1606	TTTTGTGTGACCTCAGGTGTCAAAGGTCGCCTTATTGAAGAACCCACTGTATGGCACTTCCTCTCCTGGTATCCTTCCCCAAAGTCAATAGAACTCGTAATGCAAGAACTCATAGCTTCTGAGGATAGGGAACCGCAAATACCAGCCAGCACATCGGCGGCTACAGTTTCTCTCTCATTGCGAAAGATGTCAAGGCTACTTGACCTCTCTAACGCACCATCATCACTCTGTGCTGTTTTGGAATCACATGAAGTCCCAAAGAAGTACCTTGTTGCACATTTCTGCTGATCTTTGAAGCCGACATCAACATTAGCTGCAATTGCTGAAGCTTTACCCAACATATCAAGAGAAGCAGCATTGGTGTTGCGATTCCATCTCTTACCAGATGTAACCAAGTAG…	1487->3	494	'SWI3, ADA2, N-CoR and TFIIIB' DNA-binding domains	Y
PgMYB110-02	comp68176_c3_seq2	1697	ACCGAACACCAAATATAATTTCTACTCAAAATCCGACACTCTTTGTCCAGGTTCAATCAAACGAGGATTAGGGTTTCAATGGTTCAGGAATAATCTGGTCTAGACGATCTGCACCTGATTTTCTACCTGCCAAATTCCGTGATGTGCTGATAAGATAGAATGAGTTAAAGGCTCTTTCCTTTTAAACGGATATTGGGATTTTGTTATGGGTGCTCCTAAGCATAAGTGGACTGCAGAAGAGGAAGCTGCCATAAAAGCTGGAATAGCTAAATATGGGGCAGGGAAATGGAGCATAATTCTCAAAGACCCCGAGTTTAGTACTATCTTGCATTTGCGTTCAAATGTGGACCTCAAGGATAAATGGAGAAATATTCATGTCATGACAAGTGGAGTTGGGTC…	206-775	189	Telomere repeat binding factor-like DNA-binding domains of the SANT/myb-like family	Y
PgMYB110-05	comp68176_c3_seq5	1680	ACCGAACACCAAATATAATTTCTACTCAAAATCCGACACTCTTTGTCCAGGTTCAATCAAACGAGGATTAGGGTTTCAATGGTTCAGGAATAATCTGGTCTAGACGATCTGCACCTGATTTTCTACCTGCCAAATTCCGTGATGTGCTGATAAGATAGAATGAGTTAAAGGCTCTTTCCTTTTAAACGGATATTGGGATTTTGTTATGGGTGCTCCTAAGCATAAGTGGACTGCAGAAGAGGAAGCTGCCATAAAAGCTGGAATAGCTAAATATGGGGCAGGGAAATGGAGCATAATTCTCAAAGACCCCGAGTTTAGTACTATCTTGCATTTGCGTTCAAATGTGGACCTCAAGGATAAATGGAGAAATATTCATGTCATGACAAGTGGAGTTGGGTC…	206-775	189	Telomere repeat binding factor-like DNA-binding domains of the SANT/myb-like family	Y
PgMYB111	comp711069_c0_seq1	218	GGCGGTGGCGGACACTGCCGAAGCGGGCGGGACTCCACCGCTGCGGGAAGAGCTGCCGCCTTCGGTGGATGAATTATCTCCGCCCTAACGTCAAGCGAGGCCATATTTCTTCCGACGAAGAGGATCTCATCCTTCGCCTCCACCGTCTCCTTGGCAACAAGTGGTCATTGATAGCCGGGAGAATTCCAGGACGTACAGACAATGAAATAAAGAACTAC	69->218	49	Transcription repressor MYB5	N
PgMYB112	comp745604_c0_seq1	436	GGAGGGACGAGGAGGAAAAGGAAAAGGCTGACGACGGGAAAAAAATTGACGGAGGAGGGCGAGGGGGAGGGAACCTACCAGCCTGAGACGGCACCACCACTACCGGCGGAGAGAGCACGGCACGGCACGGAGAGGGCTGAGGCGGCGCATGGCGGGCGGATCAGACGGCACCGACGTGCCGGCCGGCGGCGAGATCTGGGGCACGCTGGAGGAGCTGCTGCTGGCGTTCGCCGTGTGCCGGCACGGCACGGCCAGCTGGGACTCGGTGGCCACGGAGGTGCAGGCGCGGTGCCCGCTGGCCGCCCGCCCCCGCCTCACGCCCGGCAGCTGCCGCCTCCGCTTCCACCAGCTCCACCGACGCTTCTCCGCCGGCGGCGGGGCGGAGGAGGAGGAGCAGGA…	149->436	95	SANT SWI3, ADA2, N-CoR and TFIIIB'' DNA-binding domains	Y
PgMYB113	comp758382_c0_seq1	334	ACAGAGGAGGAACACCGCATATTTGTAGTGGGACTTGAAAAGCTTGGTAAGGGAGATTGGAGAGGAATCTCAAGGCATTTTGTGACTAGAAGAACTCCAACCCAAGTGGCTAGTCATGCCCAAAAATATTTTCTCCGACAAACTCTCAACAACAAAAAGCGTCGCCCTAGCATATTCGACCACACGGCCCAGAGGAGTAAATCTGTACTTGAAATAGCTGATCACAAAAACAATAATTCTTTAACTCAACAAACTCCATTCACTTCAACTATCCCAAGTTCTAGAGCTCAAGCTGGCGGCACCTGGGCCGTTTGATCCAACTAAACCATCCTCA	116-217	33	'SWI3, ADA2, N-CoR and TFIIIB' DNA-binding domains	Y
PgMYB114	comp789291_c0_seq1	307	TGAGCATGGCTAGCAACTTGAGTAGGTGTCCTCGAGACAACATAATTACGGGATATGCCACGCCAATCACCTTTTCCTAATTTGTTCAATCCAAGTAGAAAATTTTTGTGCTCCTCTTCTGACCATGACTCACCTCGCTTCCTGTGTGGTTTGTCGTCGTCGCCCTCGGAGCCGTACCCCTCGGCCCTGGCACCGCCGCTACCCTCCGCGAGCTGCGCGAGGTTGCCCATGCTGACGCTCTTCCTGATTGGCTTGTCGCCGATGCGCACGCCGAAGAGCTTCACGGGGCGCGCCGTGCACGTGCGGG	55->306	83	'SWI3, ADA2, N-CoR and TFIIIB' DNA-binding domains	Y
PgMYB115	comp795401_c0_seq1	498	GGAGAGGTAAATTCAAATCCAACTTCTTCTTTGCTGAGCAATTCCAGTGATTCTTTATTGCATTGTCAGTCCTTCCAGGTAGAAACTTTGCTATTTCTGCCCACTTGTTTCCATATATATGATGGTAATAAGAAAGGATTGAGTCCTCCTTTTCTGACCACGCTTCTTTCTTTATAGCTGGATCTAAATGGTTGAGCCATCTTTCTCGGCATTGCTTTCCAATGCGACCTGGTAAAGACTTTGCAGTAACAGACCATTTCTTACAGCCGTACTTCTCAACTAACTCAATAATACGATCATCCTCCTCCTTTCTCCAAGGTCCTTTGACAAGTTCAGGATCTAGAACCTTCTGCCAACGATGCAAGCATTGAACGTCTGTCCTTCCTGGAATAGATTCAG…	257-66	63	'SWI3, ADA2, N-CoR and TFIIIB' DNA-binding domains	Y
PgMYB116	comp836798_c0_seq1	473	CTGACACAGGTGGCAATGCTGGAGGAGGGGACGGTGGTTGGAGTGCTGGCGAGGACCGTTCTCTGCTGAACGCGCTCAAGGAGTTCCCTAAGGACACGGCAATGAGGTGGGAGAAGGTGGCCGCAGCAGTGCCTGGGAAGACAAAGGCCGGGTGCATGAAGAGGGTCACCGAACTCAAGCGTGACTTTCGGAGCAGCAAGGAGCCATAGGAGGCAGCGCCATAGCTTGAACGTTGTCTTCCTTGCCTGGTACCGGACTTGATGCAGCAAATCATTGTGATCATTTCCCTTTCTGAAGTCAAGAAGCGAATCACCATTGGTCTCGCTGAATCGGGAATCATGATGATGTTGTATGAAGGAAACAAATAGCGTTAAACAACATATGTTGTAGTTTTATTGT…	340->2	112	'SWI3, ADA2, N-CoR and TFIIIB' DNA-binding domains	Y
PgMYB117	comp855775_c0_seq1	227	GGATGACGTGCTTCGTGCTCAGATTGCGCACCATGGAACTGACAATTGGACAGTCATAGCCACACAATTCAAGGATAAGACTGCCAGACAGTGCAGGAGGAGATGGTACAATTATTTGAATACAGAGTGCAAGAAAGGCGGGTGGTCTCGTGAAGAGGATATGCTTTTATGTGAGGCTCAAAAGCTTCTTGGTAACAAATGGACTGAAATAGCAAAGGTTGTCTCAG	NA	NA	Myb superfamily proteins	N
