# Supplementary material for: Transcriptome analysis of MYB transcription factors family and PgMYB genes involved in salt stress resistance in Panax ginseng
Source: BMC Plant Biol. 2022 Oct 8;22:479. doi: 10.1186/s12870-022-03871-8 (PMC9547452; doi:10.1186/s12870-022-03871-8)
Supplement: Supplementary file 2 — Additional file 2: Table S2. The PgMYB protein sequences for phylogenetic analysis. [file 12870_2022_3871_MOESM2_ESM.xlsx]

## Sheet: Sheet1
Table S2. The PgMYB protein sequences for phylogenetic analysis
Transcript ID	Protein sequence
PgMYB41	MDPTKRRIFDSTDEFDDDIPTDCAPQDFFKVFGPAFMRNGRWSVTQPIPSLGDDATPVVDVDQFYNFWYNFKSWREFPHEDEYDLEQAESREHKRWMERQNAKIQEKAKKVEYTRVRNLVDNAYRKDPRIQRRKEQEKAEKQRRKEAKYMAKKLQEEEAARAAEEERKRKEEEAKIAAAAADIRKKLKEKEKKLLRKEKNRLRTLVGQVVGESHFSLSKEDVETVCTSHDFEQLKKLCDIMEDKDTAEKARLLRGALSKEENSSNTSKEEKIHANGVADSTPKSTVPQGTPKSTAPQVITLGNNEKKEKEWGKEEVELLRKATQKYPKGTNKRWEVIAEFIGTGRSVDEILKATKTVLLQKPDSSKAFNSFLEKRKAAPSIVSPLSTRDETAGGSTVGA…
PgMYB60-01	MNLDGTCNGWTKEQNKTFENVLAMYGDQGDQWERTASELTGKTIEEVKHHYQLLVEDVNAIESGCVPLPCYVSSFEDHVNSSADVALCEMGSQGQIQTGSSNERKPLKSDQERRKGIAWTEDEHRLFLRGLEMFGRGDWKSISRYYVLSRTPTQVASHAQKYFLRLNATNKERRRSSIYDITISDNGDTSAPQGPIVGNYMEKLKLGPPI
PgMYB60-02	MNLDGTCNGWTKEQNKTFENVLAMYGDQGDQWERTASELTGKTIEEVKHHYQLLVEDVNAIESGCVPLPCYVSSFEDHVNSSADVALCEMGSQGQIQTGSSNERKPLKSDQERRKGIAWTEDEHRLFLRGLEMFGRGDWKSISRYYVLSRTPTQVASHAQKYFLRLNATNKERRRSSIYDITISDNGDTSAPQGPIVGNYMEKLKLGPPI
PgMYB61-04	METEKPFINHHSMSMSMSMAAQNSEIWSREEEKSFENAIAMHWIEDCKEQQWEKIGSMVPTKSIQQLQQHYQLLVEDVNAIEAGLIPLPNYLGDDQAAAAAASSSSTYRSLTNTTNTKRSNSIYDSTAPGNKASSRAEQERRKGIPWTEEEHRLFLLGLDKFGKGDWRSISRNYVISRTPTQVASHAQKYFIRLNSMNRDRRRTSIHDITSVNNGDVASNHVPITGQQPSAVDPSNAAALGPPLQHRGQPGMPGLGVYGAPLGHPVAASPGHSHIGSAVGTPVMLPPPGHHHPYVLPVAYPMAPPPAMHQ
PgMYB61-05	METEKPFINHHSMSMSMSMAAQNSEIWSREEEKSFENAIAMHWIEDCKEQQWEKIGSMVPTKSIQQLQQHYQLLVEDVNAIEAGLIPLPNYLGDDQAAAAAASSSSTYRSLTNTTNTKRSNSIYDSTAPGNKASSRAEQERRKGIPWTEEEHRLFLLGLDKFGKGDWRSISRNYVISRTPTQVASHAQKYFIRLNSMNRDRRRTSIHDITSVNNGVDVSSHHVPITGQQPSAVLSNAAVLGPPVKQRGQPGMPGLGIYGAPLGHPVAAAPGHIGSALGTPVMLPPPGHHHPYVLPVAYPMAPPPTMHQ
PgMYB64	MFHDRHDNRWMICNSPPVQSTWTRVEDKLFEKALVLFPEDSANRWQKVADQVPGKSVEDVKVHYDALVQDVLEIDSGRVELPSYPDDNSFGFEPESSESQISFVSAKSKHGDVERKKGTPWTEEEHRLFLIGLDRYGKGDWRSISRNVVVTRTPTQVASHAQKYYLRQNSMKKERKRSSIHDITTTADTQPVPPPSNFPNQGGSMGYQSFGFPM
PgMYB72-01	MRFEMEILSPSSCFSNSSWLFEESKSIRWTPEENKLFENALARFDKDTPDRWQKVAAMVPGKTEADVIRQYKELEDDVSRIEAGLIPIPGYSASAFTLEWGNGHGFDGFKPFYGAGGKRSSANRPCDQERKKGVPWTEEEHKLFLLGLKKYGKGDWRNISRNYVITRTPTQVASHAQKYFIRQHSGGKDKRRASIHDITTVNLNDNQTPSPDNKRTPSPDQPNTLSHHPNSAAMGRTPFQWNQPNNVAAAMDFNQTNGNMLSSSPYGLSSYGLEVQGHNLKRAATYDSYMGLRDMDEMLLRNSQRL
PgMYB72-10	MRFEMEILSPSSCFSNSSWLFEESKSIRWTPEENKLFENALARFDKDTPDRWQKVAAMVPGKTEADVIRQYKELEDDVSRIEAGLIPIPGYSASAFTLEWGNGHGFDGFKPFYGAGGKRSSANRPCDQERKKGVPWTEEEHKLFLLGLKKYGKGDWRNISRNYVITRTPTQVASHAQKYFIRQHSGGKDKRRASIHDITTVNLNDNQTPSPDNKRTPSPDQPNTLSHHPNSAAMGRTPFQWNQPNNVAAAMDFNQTNGNMLSSSPYGLSSYGLEVQGHNLKRAATYDSYMGLRDMDEMLLRNSQRL
PgMYB72-11	MRFEMEILSPSSCFSNSSWLFEESKSIRWTPEENKLFENALARFDKDTPDRWQKVAAMVPGKTEADVIRQYKELEDDVSRIEAGLIPIPGYSASAFTLEWGNGHGFDGFKPFYGAGGKRSSANRPCDQERKKGVPWTEEEHKLFLLGLKKYGKGDWRNISRNYVITRTPTQVASHAQKYFIRQHSGGKDKRRASIHDITTVNLNDNQTPSPDNKRTPSPDQPNTLSHHPNSAAMGRTPFQWNQPNNVAAAMDFNQTNGNMLSSSPYGLSSYGLEVQGHNLKRAATYDSYMGLRDMDEMLLRNSQRL
PgMYB72-13	MRFEMEILSPSSCFSNSSWLFEESKSIRWTPEENKLFENALARFDKDTPDRWQKVAAMVPGKTEADVIRQYKELEDDVSRIEAGLIPIPGYSASAFTLEWGNGHGFDGFKPFYGAGGKRSSANRPCDQERKKGVPWTEEEHKLFLLGLKKYGKGDWRNISRNYVITRTPTQVASHAQKYFIRQHSGGKDKRRASIHDITTVNLNDNQTPSPDNKRTPSPDQPNTLSHHPNSAAMGRTPFQWNQPNNVAAAMDFNQTNGNMFASSPYGLSSYGLEVQGHNLKRAATYDSYMGLHDMVFQM
PgMYB72-14	MRFEMEILSPSSCFSNSSWLFEESKSIRWTPEENKLFENALARFDKDTPDRWQKVAAMVPGKTEADVIRQYKELEDDVSRIEAGLIPIPGYSASAFTLEWGNGHGFDGFKPFYGAGGKRSSANRPCDQERKKGVPWTEEEHKLFLLGLKKYGKGDWRNISRNYVITRTPTQVASHAQKYFIRQHSGGKDKRRASIHDITTVNLNDNQTPSPDNKRTPSPDQPNTLSHHPNSAAMGRTPFQWNQPNNVAAAMDFNQTNGNMFASSPYGLSSYGLEVQGHNLKRAATYDSYMGLHDMVFQM
PgMYB72-15	MRFEMEILSPSSCFSNSSWLFEESKSIRWTPEENKLFENALARFDKDTPDRWQKVAAMVPGKTEADVIRQYKELEDDVSRIEAGLIPIPGYSASAFTLEWGNGHGFDGFKPFYGAGGKRSSANRPCDQERKKGVPWTEEEHKLFLLGLKKYGKGDWRNISRNYVITRTPTQVASHAQKYFIRQHSGGKDKRRASIHDITTVNLNDNQTPSPDNKRTPSPDQPNTLSHHPNSAAMGRTPFQWNQPNNVAAAMDFNQTNGNMFASSPYGLSSYGLEVQGHNLKRAATYDSYMGLHDMVFQM
PgMYB72-16	MRFEMEILSPSSCFSNSSWLFEESKSIRWTPEENKLFENALARFDKDTPDRWQKVAAMVPGKTEADVIRQYKELEDDVSRIEAGLIPIPGYSASAFTLEWGNGHGFDGFKPFYGAGGKRSSANRPCDQERKKGVPWTEEEHKLFLLGLKKYGKGDWRNISRNYVITRTPTQVASHAQKYFIRQHSGGKDKRRASIHDITTVNLNDNQTPSPDNKRTPSPDQPNTLSHHPNSAAMGRTPFQWNQPNNVAAAMDFNQTNGNMLSSSPYGLSSYGLEVQGHNLKRAATYDSYMGLRDMDEMLLRNSQRL
PgMYB72-17	MRFEMEILSPSSCFSNSSWLFEESKSIRWTPEENKLFENALARFDKDTPDRWQKVAAMVPGKTEADVIRQYKELEDDVSRIEAGLIPIPGYSASAFTLEWGNGHGFDGFKPFYGAGGKRSSANRPCDQERKKGVPWTEEEHKLFLLGLKKYGKGDWRNISRNYVITRTPTQVASHAQKYFIRQHSGGKDKRRASIHDITTVNLNDNQTPSPDNKRTPSPDQPNTLSHHPNSAAMGRTPFQWNQPNNVAAAMDFNQTNGNMLSSSPYGLSSYGLEVQGHNLKRAATYDSYMGLRDMDEMLLRNSQRL
PgMYB72-18	MRFEMEILSPSSCFSNSSWLFEESKSIRWTPEENKLFENALARFDKDTPDRWQKVAAMVPGKTEADVIRQYKELEDDVSRIEAGLIPIPGYSASAFTLEWGNGHGFDGFKPFYGAGGKRSSANRPCDQERKKGVPWTEEEHKLFLLGLKKYGKGDWRNISRNYVITRTPTQVASHAQKYFIRQHSGGKDKRRASIHDITTVNLNDNQTPSPDNKRTPSPDQPNTLSHHPNSAAMGRTPFQWNQPNNVAAAMDFNQTNGNMFASSPYGLSSYGLEVQGHNLKRAATYDSYMGLHDMVFQM
PgMYB72-19	MRFEMEILSPSSCFSNSSWLFEESKSIRWTPEENKLFENALARFDKDTPDRWQKVAAMVPGKTEADVIRQYKELEDDVSRIEAGLIPIPGYSASAFTLEWGNGHGFDGFKPFYGAGGKRSSANRPCDQERKKGVPWTEEEHKLFLLGLKKYGKGDWRNISRNYVITRTPTQVASHAQKYFIRQHSGGKDKRRASIHDITTVNLNDNQTPSPDNKRTPSPDQPNTLSHHPNSAAMGRTPFQWNQPNNVAAAMDFNQTNGNMLSSSPYGLSSYGLEVQGHNLKRAATYDSYMGLRDMDEMLLRNSQRL
PgMYB72-03	MRFEMEILSPSSCFSNSSWLFEESKSIRWTPEENKLFENALARFDKDTPDRWQKVAAMVPGKTEADVIRQYKELEDDVSRIEAGLIPIPGYSASAFTLEWGNGHGFDGFKPFYGAGGKRSSANRPCDQERKKGVPWTEEEHKLFLLGLKKYGKGDWRNISRNYVITRTPTQVASHAQKYFIRQHSGGKDKRRASIHDITTVNLNDNQTPSPDNKRTPSPDQPNTLSHHPNSAAMGRTPFQWNQPNNVAAAMDFNQTNGNMFASSPYGLSSYGLEVQGHNLKRAATYDSYMGLHDMVFQM
PgMYB72-04	MRFEMEILSPSSCFSNSSWLFEESKSIRWTPEENKLFENALARFDKDTPDRWQKVAAMVPGKTEADVIRQYKELEDDVSRIEAGLIPIPGYSASAFTLEWGNGHGFDGFKPFYGAGGKRSSANRPCDQERKKGVPWTEEEHKLFLLGLKKYGKGDWRNISRNYVITRTPTQVASHAQKYFIRQHSGGKDKRRASIHDITTVNLNDNQTPSPDNKRTPSPDQPNTLSHHPNSAAMGRTPFQWNQPNNVAAAMDFNQTNGNMFASSPYGLSSYGLEVQGHNLKRAATYDSYMGLHDMVFQM
PgMYB72-05	MRFEMEILSPSSCFSNSSWLFEESKSIRWTPEENKLFENALARFDKDTPDRWQKVAAMVPGKTEADVIRQYKELEDDVSRIEAGLIPIPGYSASAFTLEWGNGHGFDGFKPFYGAGGKRSSANRPCDQERKKGVPWTEEEHKLFLLGLKKYGKGDWRNISRNYVITRTPTQVASHAQKYFIRQHSGGKDKRRASIHDITTVNLNDNQTPSPDNKRTPSPDQPNTLSHHPNSAAMGRTPFQWNQPNNVAAAMDFNQTNGNMLSSSPYGLSSYGLEVQGHNLKRAATYDSYMGLRDMDEMLLRNSQRL
PgMYB72-06	MRFEMEILSPSSCFSNSSWLFEESKSIRWTPEENKLFENALARFDKDTPDRWQKVAAMVPGKTEADVIRQYKELEDDVSRIEAGLIPIPGYSASAFTLEWGNGHGFDGFKPFYGAGGKRSSANRPCDQERKKGVPWTEEEHKLFLLGLKKYGKGDWRNISRNYVITRTPTQVASHAQKYFIRQHSGGKDKRRASIHDITTVNLNDNQTPSPDNKRTPSPDQPNTLSHHPNSAAMGRTPFQWNQPNNVAAAMDFNQTNGNMLSSSPYGLSSYGLEVQGHNLKRAATYDSYMGLRDMDEMLLRNSQRL
PgMYB72-07	MRFEMEILSPSSCFSNSSWLFEESKSIRWTPEENKLFENALARFDKDTPDRWQKVAAMVPGKTEADVIRQYKELEDDVSRIEAGLIPIPGYSASAFTLEWGNGHGFDGFKPFYGAGGKRSSANRPCDQERKKGVPWTEEEHKLFLLGLKKYGKGDWRNISRNYVITRTPTQVASHAQKYFIRQHSGGKDKRRASIHDITTVNLNDNQTPSPDNKRTPSPDQPNTLSHHPNSAAMGRTPFQWNQPNNVAAAMDFNQTNGNMFASSPYGLSSYGLEVQGHNLKRAATYDSYMGLHDMVFQM
PgMYB72-08	MRFEMEILSPSSCFSNSSWLFEESKSIRWTPEENKLFENALARFDKDTPDRWQKVAAMVPGKTEADVIRQYKELEDDVSRIEAGLIPIPGYSASAFTLEWGNGHGFDGFKPFYGAGGKRSSANRPCDQERKKGVPWTEEEHKLFLLGLKKYGKGDWRNISRNYVITRTPTQVASHAQKYFIRQHSGGKDKRRASIHDITTVNLNDNQTPSPDNKRTPSPDQPNTLSHHPNSAAMGRTPFQWNQPNNVAAAMDFNQTNGNMFASSPYGLSSYGLEVQGHNLKRAATYDSYMGLHDMVFQM
PgMYB82-02	MSANESGDASTWSREQDKKFENALATYPEDSLDRWEKIAADVPGKSIEEVKHHYEVLVDDVNRIESGCVPLPCYNSSDGSTGQADDEGTGKKGGNFGQFNSDSNHGGKASKSDLERRKGIAWTEDEHRLFLLGLDKYGKGDWRSISRNFVVTRTPTQVASHAQKYFIRLNSMNKDRRRSSIHDITSVNHADISVPRGPITGQTNGSPAGGSSGIPSKQPSQSPAADPGVGMYGGTTIGQPVGGTPCLSSWHTG
PgMYB82-05	MSANESGDASTWSREQDKKFENALATYPEDSLDRWEKIAADVPGKSIEEVKHHYEVLVDDVNRIESGCVPLPCYNSSDGSTGQADDEGTGKKGGNFGQFNSDSNHGGKASKSDLERRKGIAWTEDEHRLFLLGLDKYGKGDWRSISRNFVVTRTPTQVASHAQKYFIRLNSMNKDRRRSSIHDITSVNHADISVPRGPITGQTNGSPAGGSSGIPSKQPSQSPAADPGVGMYGGTTIGQPVGGTPCLSSWHTG
PgMYB87-01	MSTYVQQLYPDHLKTMNQGLKILSQDSYIGDSNWLFEESKETKWTPEENKLFENALALFDKDTPDRWYNVAAMIPGKTVNDVIKQYRDLEEDVSDIEAGLIPVPGYASDSFALEWMNNQGFDDGLKHFYVPGGKRSSSTRPSDQERKKGVPWTEEEHRQFLLGLKKYGKGDWRNISRNFVTSRTPTQVASHAQKYFIRQLSGGKDKRRSSIHDITTVNLIEAKSTSPDNNKPPSPDNCMATMQQPQQHSNMIGMGKALCDWDMINQGSVMAFNLPNSSQLMAPLHGNSTYGLEMQEKNLPRAVLHGPQFGYYNSVSQMQPTRRR
PgMYB87-03	MSTYVQQLYPDHLKTMNQGLKILSQDSYIGDSNWLFEESKETKWTPEENKLFENALALFDKDTPDRWYNVAAMIPGKTVNDVIKQYRDLEEDVSDIEAGLIPVPGYASDSFALEWMNNQGFDDGLKHFYVPGGKRSSSTQPSDQERKKGVPWTEEEHRQFLLGLKKYGKGDWRNISRNFVTSRTPTQVASHAQKYFIRQLSGGKDKRRSSIHDITTVNLIDSKSNSLDNNKPTSPDNCIKVIQQTQPHSNMNGMDKSLYDWNLPNQGSLMAFNLPNSSQLMAPIRGTSTYGPRMQEQNPQRGIPHGPQSGYYNSLTQMQPRECR
PgMYB87-04	MSTYVQQLYPDHLKTMNQGLKILSQDSYIGDSNWLFEESKETKWTPEENKLFENALALFDKDTPDRWYNVAAMIPGKTVNDVIKQYRDLEEDVSDIEAGLIPVPGYASDSFALEWMNNQGFDDGLKHFYVPGGKRSSSTQPSDQERKKGVPWTEEEHRQFLLGLKKYGKGDWRNISRNFVTSRTPTQVASHAQKYFIRQLSGGKDKRRSSIHDITTVNLIDSKSNSLDNNKPTSPDNCIKVIQQTQPHSNMNGMDKSLYDWNLPNQGSLMAFNLPNSSQLMAPIRGTSTYGPRMQEQNPQRGIPHGPQSGYYNSLTQMQPRECR
PgMYB97-01	MVEVKSEECCLENKQSAALSCSSVSETSGSVSVKSPGINSPTTDSPAHRRTTGPIRRAKGGWTPEEDDTLKRAVTVFKGKCWKKIAEFFLDRSEVQCLHRWQKVLNPELIKGPWTQEEDEKITELVAKYGPTKWSVIAKSLPGRIGKQCRERWHNHLNPDIKRDAWTLEEELALMNAHRIHGNKWAEIAKVLAGRTDNAIKNHWNSSLKKKLEFYLATGSLPPVAKNGLQTSAKDLNKPSSTAKLVVCSNRGSESTVQTSSGTTEVCKTEEDGKDQLESSTPSHDMGASSAVLPYEPADSEVAICKPQLSNLDNHVATNSEDKAIATSSQYGSPPYGSLYYQPPLLEHYLPPDSDLLNMTRMQLEVLEAASSPIVPPTNFYTPPPVKSSSLYGQTPESI…
PgMYB97-11	MVEVKSEECCLENKQSAALSCSSVSETSGSVSVKSPGINSPTTDSPAHRRTTGPIRRAKGGWTPEEDDTLKRAVTVFKGKCWKKIAEFFLDRSEVQCLHRWQKVLNPELIKGPWTQEEDEKITELVAKYGPTKWSVIAKSLPGRIGKQCRERWHNHLNPDIKRDAWTLEEELALMNAHRIHGNKWAEIAKVLAGRTDNAIKNHWNSSLKKKLEFYLATGSLPPVAKNGLQTSAKDLNKPSSTAKLVVCSNRGSESTVQTSSGTTEVCKTEEDGKDQLESSTPSHDMGASSAVLPYEPADSEVAICKPQLSNLDNHVATNSEDKAIATSSQYGSPPYGSLYYQPPLLEHYLPPDSDLLNMTRMQLEVLEAASSPIVPPTNFYTPPPVKSSSLYGQTPESI…
PgMYB97-12	MVEVKSEECCLENKQSAALSCSSVSETSGSVSVKSPGINSPTTDSPAHRRTTGPIRRAKGGWTPEEDDTLKRAVTVFKGKCWKKIAEFFLDRSEVQCLHRWQKVLNPELIKGPWTQEEDEKITELVAKYGPTKWSVIAKSLPGRIGKQCRERWHNHLNPDIKRDAWTLEEELALMNAHRIHGNKWAEIARVLPGRTDNAIKNHWNSSLKKKLEFYLATGDLPPVANNDLQTSANDLTIIGSTGKLAVCSSQTTELCKIEDGKDQLESSIPSPDMGASTAVLSYEPSDSEVSQCKPESSNIDANQVNSNVATNFVRLRSNSKSYQDKAIATSSQDGSPSYGSLYYQPPLLEYYLPPDSDLLNMSWMQLEPDSSPIVSPINFLTPPSVKCCSLYGQTPESI…
PgMYB97-13	MVEVKSEECCLENKQSAALSCSSVSETSGSVSVKSPGINSPTTDSPAHRRTTGPIRRAKGGWTPEEDDTLKRAVTVFKGKCWKKIAEFFLDRSEVQCLHRWQKVLNPELIKGPWTQEEDEKITELVAKYGPTKWSVIAKSLPGRIGKQCRERWHNHLNPDIKRDAWTLEEELALMNAHRIHGNKWAEIAKVLAGRTDNAIKNHWNSSLKKKLEFYLATGSLPPVAKNGLQTSAKDLNKPSSTAKLVVCSNRGSESTVQTSSGTTEVCKTEEDGKDQLESSTPSHDMGASSAVLPYEPADSEVAICKPQLSNLDNHVATNSEDKAIATSSQYGSPPYGSLYYQPPLLEHYLPPDSDLLNMTRMQLEVLEAASSPIVPPTNFYTPPPVKSSSLYGQTPESI…
PgMYB97-14	MVEVKSEECCLENKQSAALSCSSVSETSGSVSVKSPGINSPTTDSPAHRRTTGPIRRAKGGWTPEEDDTLKRAVTVFKGKCWKKIAEFFLDRSEVQCLHRWQKVLNPELIKGPWTQEEDEKITELVAKYGPTKWSVIAKSLPGRIGKQCRERWHNHLNPDIKRDAWTLEEELALMNAHRIHGNKWAEIAKVLAGRTDNAIKNHWNSSLKKKLEFYLATGSLPPVAKNGLQTSAKDLNKPSSTAKLVVCSNRGSESTVQTSSGTTEVCKTEEDGKDQLESSTPSHDMGASSAVLPYEPADSEVAICKPQLSNLDNHVATNSEDKAIATSSQYGSPPYGSLYYQPPLLEHYLPPDSDLLNMTRMQLEVLEAASSPIVPPTNFYTPPPVKSSSLYGQTPESI…
PgMYB97-15	MVEVKSEECCLENKQSAALSCSSVSETSGSVSVKSPGINSPTTDSPAHRRTTGPIRRAKGGWTPEEDDTLKRAVTVFKGKCWKKIAEFFLDRSEVQCLHRWQKVLNPELIKGPWTQEEDEKITELVAKYGPTKWSVIAKSLPGRIGKQCRERWHNHLNPDIKRDAWTLEEELALMNAHRIHGNKWAEIARVLPGRTDNAIKNHWNSSLKKKLEFYLATGDLPPVANNDLQTSANDLTIIGSTGKLAVCSSQTTELCKIEDGKDQLESSIPSPDMGASTAVLSYEPSDSEVSQCKPESSNIDANQVNSNVATNFVRLRSNSKSYQDKAIATSSQDGSPSYGSLYYQPPLLEYYLPPDSDLLNMSWMQLEPDSSPIVSPINFLTPPSVKCCSLYGQTPESI…
PgMYB97-16	MVEVKSEECCLENKQSAALSCSSVSETSGSVSVKSPGINSPTTDSPAHRRTTGPIRRAKGGWTPEEDDTLKRAVTVFKGKCWKKIAEFFLDRSEVQCLHRWQKVLNPELIKGPWTQEEDEKITELVAKYGPTKWSVIAKSLPGRIGKQCRERWHNHLNPDIKRDAWTLEEELALMNAHRIHGNKWAEIAKVLAGRTDNAIKNHWNSSLKKKLEFYLATGSLPPVAKNGLQTSAKDLNKPSSTAKLVVCSNRGSESTVQTSSGTTEVCKTEEDGKDQLESSTPSHDMGASSAVLPYEPADSEVAICKPQLSNLDNHVATNSEDKAIATSSQYGSPPYGSLYYQPPLLEHYLPPDSDLLNMTRMQLEVLEAASSPIVPPTNFYTPPPVKSSSLYGQTPESI…
PgMYB97-17	MVEVKSEECCLENKQSAALSCSSVSETSGSVSVKSPGINSPTTDSPAHRRTTGPIRRAKGGWTPEEDDTLKRAVTVFKGKCWKKIAEFFLDRSEVQCLHRWQKVLNPELIKGPWTQEEDEKITELVAKYGPTKWSVIAKSLPGRIGKQCRERWHNHLNPDIKRDAWTLEEELALMNAHRIHGNKWAEIARVLPGRTDNAIKNHWNSSLKKKLEFYLATGDLPPVANNDLQTSANDLTIIGSTGKLAVCSSQTTELCKIEDGKDQLESSIPSPDMGASTAVLSYEPSDSEVSQCKPESSNIDANQVNSNVATNFVRLRSNSKSYQDKAIATSSQDGSPSYGSLYYQPPLLEYYLPPDSDLLNMSWMQLEPDSSPIVSPINFLTPPSVKCCSLYGQTPESI…
PgMYB97-18	MVEVKSEECCLENKQSAALSCSSVSETSGSVSVKSPGINSPTTDSPAHRRTTGPIRRAKGGWTPEEDDTLKRAVTVFKGKCWKKIAEFFLDRSEVQCLHRWQKVLNPELIKGPWTQEEDEKITELVAKYGPTKWSVIAKSLPGRIGKQCRERWHNHLNPDIKRDAWTLEEELALMNAHRIHGNKWAEIARVLPGRTDNAIKNHWNSSLKKKLEFYLATGDLPPVANNDLQTSANDLTIIGSTGKLAVCSSQTTELCKIEDGKDQLESSIPSPDMGASTAVLSYEPSDSEVSQCKPESSNIDANQVNSNVATNFVRLRSNSKSYQDKAIATSSQDGSPSYGSLYYQPPLLEYYLPPDSDLLNMSWMQLEPDSSPIVSPINFLTPPSVKCCSLYGQTPESI…
PgMYB97-19	MVEVKSEECCLENKQSAALSCSSVSETSGSVSVKSPGINSPTTDSPAHRRTTGPIRRAKGGWTPEEDDTLKRAVTVFKGKCWKKIAEFFLDRSEVQCLHRWQKVLNPELIKGPWTQEEDEKITELVAKYGPTKWSVIAKSLPGRIGKQCRERWHNHLNPDIKRDAWTLEEELALMNAHRIHGNKWAEIAKVLAGRTDNAIKNHWNSSLKKKLEFYLATGSLPPVAKNGLQTSAKDLNKPSSTAKLVVCSNRGSESTVQTSSGTTEVCKTEEDGKDQLESSTPSHDMGASSAVLPYEPADSEVAICKPQLSNLDNHVATNSEDKAIATSSQYGSPPYGSLYYQPPLLEHYLPPDSDLLNMTRMQLEVLEAASSPIVPPTNFYTPPPVKSSSLYGQTPESI…
PgMYB97-02	MVEVKSEECCLENKQSAALSCSSVSETSGSVSVKSPGINSPTTDSPAHRRTTGPIRRAKGGWTPEEDDTLKRAVTVFKGKCWKKIAEFFLDRSEVQCLHRWQKVLNPELIKGPWTQEEDEKITELVAKYGPTKWSVIAKSLPGRIGKQCRERWHNHLNPDIKRDAWTLEEELALMNAHRIHGNKWAEIAKVLAGRTDNAIKNHWNSSLKKKLEFYLATGSLPPVAKNGLQTSAKDLNKPSSTAKLVVCSNRGSESTVQTSSGTTEVCKTEEDGKDQLESSTPSHDMGASSAVLPYEPADSEVAICKPQLSNLDNHVATNSEDKAIATSSQYGSPPYGSLYYQPPLLEHYLPPDSDLLNMTRMQLEVLEAASSPIVPPTNFYTPPPVKSSSLYGQTPESI…
PgMYB97-04	MVEVKSEECCLENKQSAALSCSSVSETSGSVSVKSPGINSPTTDSPAHRRTTGPIRRAKGGWTPEEDDTLKRAVTVFKGKCWKKIAEFFLDRSEVQCLHRWQKVLNPELIKGPWTQEEDEKITELVAKYGPTKWSVIAKSLPGRIGKQCRERWHNHLNPDIKRDAWTLEEELALMNAHRIHGNKWAEIAKVLAGRTDNAIKNHWNSSLKKKLEFYLATGSLPPVAKNGLQTSAKDLNKPSSTAKLVVCSNRGSESTVQTSSGTTEVCKTEEDGKDQLESSTPSHDMGASSAVLPYEPADSEVAICKPQLSNLDNHVATNSEDKAIATSSQYGSPPYGSLYYQPPLLEHYLPPDSDLLNMTRMQLEVLEAASSPIVPPTNFYTPPPVKSSSLYGQTPESI…
PgMYB97-06	MVEVKSEECCLENKQSAALSCSSVSETSGSVSVKSPGINSPTTDSPAHRRTTGPIRRAKGGWTPEEDDTLKRAVTVFKGKCWKKIAEFFLDRSEVQCLHRWQKVLNPELIKGPWTQEEDEKITELVAKYGPTKWSVIAKSLPGRIGKQCRERWHNHLNPDIKRDAWTLEEELALMNAHRIHGNKWAEIAKVLAGRTDNAIKNHWNSSLKKKLEFYLATGSLPPVAKNGLQTSAKDLNKPSSTAKLVVCSNRGSESTVQTSSGTTEVCKTEEDGKDQLESSTPSHDMGASSAVLPYEPADSEVAICKPQLSNLDNHVATNSEDKAIATSSQYGSPPYGSLYYQPPLLEHYLPPDSDLLNMTRMQLEVLEAASSPIVPPTNFYTPPPVKSSSLYGQTPESI…
PgMYB97-07	MVEVKSEECCLENKQSAALSCSSVSETSGSVSVKSPGINSPTTDSPAHRRTTGPIRRAKGGWTPEEDDTLKRAVTVFKGKCWKKIAEFFLDRSEVQCLHRWQKVLNPELIKGPWTQEEDEKITELVAKYGPTKWSVIAKSLPGRIGKQCRERWHNHLNPDIKRDAWTLEEELALMNAHRIHGNKWAEIARVLPGRTDNAIKNHWNSSLKKKLEFYLATGDLPPVANNDLQTSANDLTIIGSTGKLAVCSSQTTELCKIEDGKDQLESSIPSPDMGASTAVLSYEPSDSEVSQCKPESSNIDANQVNSNVATNFVRLRSNSKSYQDKAIATSSQDGSPSYGSLYYQPPLLEYYLPPDSDLLNMSWMQLEPDSSPIVSPINFLTPPSVKCCSLYGQTPESI…
PgMYB97-08	MVEVKSEECCLENKQSAALSCSSVSETSGSVSVKSPGINSPTTDSPAHRRTTGPIRRAKGGWTPEEDDTLKRAVTVFKGKCWKKIAEFFLDRSEVQCLHRWQKVLNPELIKGPWTQEEDEKITELVAKYGPTKWSVIAKSLPGRIGKQCRERWHNHLNPDIKRDAWTLEEELALMNAHRIHGNKWAEIARVLPGRTDNAIKNHWNSSLKKKLEFYLATGDLPPVANNDLQTSANDLTIIGSTGKLAVCSSQTTELCKIEDGKDQLESSIPSPDMGASTAVLSYEPSDSEVSQCKPESSNIDANQVNSNVATNFVRLRSNSKSYQDKAIATSSQDGSPSYGSLYYQPPLLEYYLPPDSDLLNMSWMQLEPDSSPIVSPINFLTPPSVKCCSLYGQTPESI…
PgMYB100-01	MRKKVGKWTPDEDKHLKVAVMLFGAKNWGNIAQFVSGRTKEQCTERWKNCLDPSLKWGKWSEDEDSRLKAAIAKHGHRWSMVAACVPPRTDSQCLRRWKLLYPNEVPLYQAARKIRKAALISNFVDRESKRPALGPNDFAPLKVIDLPETEDIESPRKRKSRSKRPRKEAQIRPKEALRLNDGSEVINFSGDDGISRKKRGRKVCLNDKFSSKRDLVPPAPDTMLLLKTNGEELGADGGDIAMKKKDSGRRKKRGRRKSDEADATSRQVSIPMKKRTRRRRSWENEGSDPTNQNVGDLGRAEATKNRKAKASKLPSRKNRCTEQLHEVQLNTISDEVEAFGGEDTISTHKHRKIKLRSKKKKGDPIHSHSPAFPNSSFPVVFGEGVEPVGMNDTSPNTS…
PgMYB100-10	MQIEARIEENSKLNKSVKALKEFQVCCRRRTGQALSQKKDDRVQLISVPKLRANAKVKEKKNNAMYYGPAENSHVLNYRMVLKNFPVSLSREKWTEEEDENIVKGIKQQFQDMLLQKTYQKEELLHQKSADLLSDAEGLSGISNDFDSIIESIGDLDITNENMRVFLPKVNWEQLASMYVMGRSGAECEARWLNWKDPLINKESWTKLEEKNLLYIVQQKGISNWIDIAVSLGTNRTPFQCLAHYQRSLNPSILRREWMEDEDDKLRTAVETYGDRDWQLVAAALEGRTGTQCSNRWKKTLNPMRKKVGKWTPDEDKHLKVAVMLFGAKNWGNIAQFVSGRTKEQCTERWKNCLDPSLKWGKWSEDEDSRLKAAIAKHGHRWSMVAACVPPRTDSQCLR…
PgMYB100-11	MRKKVGKWTPDEDKHLKVAVMLFGAKNWGNIAQFVSGRTKEQCTERWKNCLDPSLKWGKWSEDEDSRLKAAIAKHGHRWSMVAACVPPRTDSQCLRRWKLLYPNEVPLYQAARKIRKAALISNFVDRESKRPALGPNDFAPLKVIDLPETEDIESPRKRKSRSKRPRKEAQIRPKEALRLNDGSEVINFSGDDGISRKKRGRKVCLNDKFSSKRDLVPPAPDTMLLLKTNGEELGADGGDIAMKKKDSGRRKKRGRRKSDEADATSRQVSIPMKKRTRRRRSWENEGSDPTNQNVGDLGRAEATKNRKAKASKLPSRKNRCTEQLHEVQLNTISDEVEAFGGEDTISTHKHRKIKLRSKKKKGDPIHSHSPAFPNSSFPVVFGEGVEPVGMNDTSPNTS…
PgMYB100-12	MRKKVGKWTPDEDKHLKVAVMLFGAKNWGNIAQFVSGRTKEQCTERWKNCLDPSLKWGKWSEDEDSRLKAAIAKHGHRWSMVAACVPPRTDSQCLRRWKLLYPNEVPLYQAARKIRKAALISNFVDRESKRPALGPNDFAPLKVIDLPETEDIESPRKRKSRSKRPRKEAQIRPKEALRLNDGSEVINFSGDDGISRKKRGRKVCLNDKFSSKRDLVPPAPDTMLLLKTNGEELGADGGDIAMKKKDSGRRKKRGRRKSDEADATSRQVSIPMKKRTRRRRSWENEGSDPTNQNVGDLGRAEATKNRKAKASKLPSRKNRCTDEVEAFGGEDTISTHKHRKIKLRSKKKKGDPIHSHSSAFIFGEGVEPVGMNDTSPNTSLERTENGGTVETFEGDNND…
PgMYB100-13	MRKKVGKWTPDEDKHLKVAVMLFGAKNWGNIAQFVSGRTKEQCTERWKNCLDPSLKWGKWSEDEDSRLKAAIAKHGHRWSMVAACVPPRTDSQCLRRWKLLYPNEVPLYQAARKIRKAALISNFVDRESKRPALGPNDFAPLKVIDLPETEDIESPRKRKSRSKRPRKEAQIRPKEALRLNDGSEVINFSGDDGISRKKRGRKVCLNDKFSSKRDLVPPAPDTMLLLKTNGEELGADGGDIAMKKKDSGRRKKRGRRKSDEADATSRQVSIPMKKRTRRRRSWENEGSDPTNQNVGDLGRAEATKNRKAKASKLPSRKNRCTDEVEAFGGEDTISTHKHRKIKLRSKKKKGDPIHSHSPAFPNSSFPVVFGEGVEPVGMNDTSPNTSLERTENGGTVET…
PgMYB100-14	MQIEARIEENSKLNKSVKALKEFQVCCRRRTGQALSQKKDDRVQLISVPKLRANAKVKEKKNNAMYYGPAENSHVLNYRMVLKNFPVSLSREKWTEEEDENIVKGIKQQFQDMLLQKTYQKEELLHQKSADLLRWLNWKDPLINKESWTKLEEKNLLYIVQQKGISNWIDIAVSLGTNRTPFQCLAHYQRSLNPSILRREWMEDEDDKLRTAVETYGDRDWQLVAAALEGRTGTQCSNRWKKTLNPMRKKVGKWTPDEDKHLKVAVMLFGAKNWGNIAQFVSGRTKEQCTERWKNCLDPSLKWGKWSEDEDSRLKAAIAKHGHRWSMVAACVPPRTDSQCLRRWKLLYPNEVPLYQAARKIRKAALISNFVDRESKRPALGPNDFAPLKVIDLPETEDI…
PgMYB100-15	MQIEARIEENSKLNKSVKALKEFQVCCRRRTGQALSQKKDDRVQLISVPKLRANAKVKEKKNNAMYYGPAENSHVLNYRMVLKNFPVSLSREKWTEEEDENIVKGIKQQFQDMLLQKTYQKEELLHQKSADLLSDAEGLSGISNDFDSIIESIGDLDITNENMRVFLPKVNWEQLASMYVMGRSGAECEARWLNWKDPLINKESWTKLEEKNLLYIVQQKGISNWIDIAVSLGTNRTPFQCLAHYQRSLNPSILRREWMEDEDDKLRTAVETYGDRDWQLVAAALEGRTGTQCSNRWKKTLNPMRKKVGKWTPDEDKHLKVAVMLFGAKNWGNIAQFVSGRTKEQCTERWKNCLDPSLKWGKWSEDEDSRLKAAIAKHGHRWSMVAACVPPRTDSQCLR…
PgMYB100-16	MYYGPAENSHVLNYRMVLKNFPVSLSREKWTEEEDENIVKGIKQQFQDMLLQKTYQKEELLHQKSVDLSSDAEGLSGISNDFDSIIESIGDLDITNENMRVFLPKVNWEQLASMYVMGRSGAECEARWLNWKDPLINKESWTKLEEKNLLYIVQQKGISNWIDIAVSLGTNRTPFQCLAHYQRSLNPSILRREWMEDEDDKLRTAVETYGDRDWQLVAAALEGRTGTQCSNRWKKTLNPMRKKVGKWTPDEDKHLKVAVMLFGAKNWGNIAQFVSGRTKEQCTERWKNCLDPSLKWGKWSEDEDSRLKAAIAKHGHRWSMVAACVPPRTDSQCLRRWKLLYPNEVPLYQAARKIRKAALISNFVDRESKRPALGPNDFAPLKVIDLPETEDIESPRKRK…
PgMYB100-17	MRKKVGKWTPDEDKHLKVAVMLFGAKNWGNIAQFVSGRTKEQCTERWKNCLDPSLKWGKWSEDEDSRLKAAIAKHGHRWSMVAACVPPRTDSQCLRRWKLLYPNEVPLYQAARKIRKAALISNFVDRESKRPALGPNDFAPLKVIDLPETEDIESPRKRKSRSKRPRKEAQIRPKEALRLNDGSEVINFSGDDGISRKKRGRKVCLNDKFSSKRDLVPPAPDTMLLLKTNGEELGADGGDIAMKKKDSGRRKKRGRRKSDEADATSRQVSIPMKKRTRRRRSWENEGSDPTNQNVGDLGRAEATKNRKAKASKLPSRKNRCTDEVEAFGGEDTISTHKHRKIKLRSKKKKGDPIHSHSSAFIFGEGVEPVGMNDTSPNTSLERTENGGTVETFEGDNND…
PgMYB100-18	MRKKVGKWTPDEDKHLKVAVMLFGAKNWGNIAQFVSGRTKEQCTERWKNCLDPSLKWGKWSEDEDSRLKAAIAKHGHRWSMVAACVPPRTDSQCLRRWKLLYPNEVPLYQAARKIRKAALISNFVDRESKRPALGPNDFAPLKVIDLPETEDIESPRKRKSRSKRPRKEAQIRPKEALRLNDGSEVINFSGDDGISRKKRGRKVCLNDKFSSKRDLVPPAPDTMLLLKTNGEELGADGGDIAMKKKDSGRRKKRGRRKSDEADATSRQVSIPMKKRTRRRRSWENEGSDPTNQNVGDLGRAEATKNRKAKASKLPSRKNRCTEQLHEVQLNTISDEVEAFGGEDTISTHKHRKIKLRSKKKKGDPIHSHSSAFIFGEGVEPVGMNDTSPNTSLERTENG…
PgMYB100-19	MAFNSEELSGSESNDGFDEDMEALKRACLITGTKPYHHLHPSTAATSNSDGVASVDESEDGEEEDDDLELIRKMQQRFSGDGFEEPLNLKPICSLPPVLDSDNDDDSDDDFEILTAIQRRFSDYNSDSLRNSTEDCLHKPQVGSINIDSGKETSNNLYIGRTNIGEGFPDCVDASTTRHVSNDAPGNQPSGFHEWNELGAENVSTSPVRDYSGFPKSAQVFLDAIKKNRSCQKYLRSKLMQIEARIEENSKLNKSVKALKEFQVCCRRRTGQALSQKKDDRVQLISVPKLRANAKVKEKKNNAMYYGPAENSHVLNYRMVLKNFPVSLSREKWTEEEDENIVKGIKQQFQDMLLQKTYQKEELLHQKSADLLRWLNWKDPLINKESWTKLEEKNLLYIV…
PgMYB100-02	MAFNSEELSGSESNDGFDEDMEALKRACLITGTKPYHHLHPSTAATSNSDGVASVDESEDGEEEDDDLELIRKMQQRFSGDGFEEPLNLKPICSLPPVLDSDNDDDSDDDFEILTAIQRRFSDYNSDSLRNSTEDCLHKPQVGSINIDSGKETSNNLYIGRTNIGEGFPDCVDASTTRHVSNDAPGNQPSGFHEWNELGAENVSTSPVRDYSGFPKSAQVFLDAIKKNRSCQKYLRSKLMQIEARIEENSKLNKSVKALKEFQVCCRRRTGQALSQKKDDRVQLISVPKLRANAKVKEKKNNAMYYGPAENSHVLNYRMVLKNFPVSLSREKWTEEEDENIVKGIKQQFQDMLLQKTYQKEELLHQKSADLLSDAEGLSGISNDFDSIIESIGDLDITN…
PgMYB100-20	MRKKVGKWTPDEDKHLKVAVMLFGAKNWGNIAQFVSGRTKEQCTERWKNCLDPSLKWGKWSEDEDSRLKAAIAKHGHRWSMVAACVPPRTDSQCLRRWKLLYPNEVPLYQAARKIRKAALISNFVDRESKRPALGPNDFAPLKVIDLPETEDIESPRKRKSRSKRPRKEAQIRPKEALRLNDGSEVINFSGDDGISRKKRGRKVCLNDKFSSKRDLVPPAPDTMLLLKTNGEELGADGGDIAMKKKDSGRRKKRGRRKSDEADATSRQVSIPMKKRTRRRRSWENEGSDPTNQNVGDLGRAEATKNRKAKASKLPSRKNRCTDEVEAFGGEDTISTHKHRKIKLRSKKKKGDPIHSHSPAFPNSSFPVVFGEGVEPVGMNDTSPNTSLERTENGGTVET…
PgMYB100-21	MRKKVGKWTPDEDKHLKVAVMLFGAKNWGNIAQFVSGRTKEQCTERWKNCLDPSLKWGKWSEDEDSRLKAAIAKHGHRWSMVAACVPPRTDSQCLRRWKLLYPNEVPLYQAARKIRKAALISNFVDRESKRPALGPNDFAPLKVIDLPETEDIESPRKRKSRSKRPRKEAQIRPKEALRLNDGSEVINFSGDDGISRKKRGRKVCLNDKFSSKRDLVPPAPDTMLLLKTNGEELGADGGDIAMKKKDSGRRKKRGRRKSDEADATSRQVSIPMKKRTRRRRSWENEGSDPTNQNVGDLGRAEATKNRKAKASKLPSRKNRCTDEVEAFGGEDTISTHKHRKIKLRSKKKKGDPIHSHSSAFIFGEGVEPVGMNDTSPNTSLERTENGGTVETFEGDNND…
PgMYB100-23	MQIEARIEENSKLNKSVKALKEFQVCCRRRTGQALSQKKDDRVQLISVPKLRANAKVKEKKNNAMYYGPAENSHVLNYRMVLKNFPVSLSREKWTEEEDENIVKGIKQQFQDMLLQKTYQKEELLHQKSADLLSDAEGLSGISNDFDSIIESIGDLDITNENMRVFLPKVNWEQLASMYVMGRSGAECEARWLNWKDPLINKESWTKLEEKNLLYIVQQKGISNWIDIAVSLGTNRTPFQCLAHYQRSLNPSILRREWMEDEDDKLRTAVETYGDRDWQLVAAALEGRTGTQCSNRWKKTLNPMRKKVGKWTPDEDKHLKVAVMLFGAKNWGNIAQFVSGRTKEQCTERWKNCLDPSLKWGKWSEDEDSRLKAAIAKHGHRWSMVAACVPPRTDSQCLR…
PgMYB100-24	MQIEARIEENSKLNKSVKALKEFQVCCRRRTGQALSQKKDDRVQLISVPKLRANAKVKEKKNNAMYYGPAENSHVLNYRMVLKNFPVSLSREKWTEEEDENIVKGIKQQFQDMLLQKTYQKEELLHQKSADLLSDAEGLSGISNDFDSIIESIGDLDITNENMRVFLPKVNWEQLASMYVMGRSGAECEARWLNWKDPLINKESWTKLEEKNLLYIVQQKGISNWIDIAVSLGTNRTPFQCLAHYQRSLNPSILRREWMEDEDDKLRTAVETYGDRDWQLVAAALEGRTGTQCSNRWKKTLNPMRKKVGKWTPDEDKHLKVAVMLFGAKNWGNIAQFVSGRTKEQCTERWKNCLDPSLKWGKWSEDEDSRLKAAIAKHGHRWSMVAACVPPRTDSQCLR…
PgMYB100-25	MRKKVGKWTPDEDKHLKVAVMLFGAKNWGNIAQFVSGRTKEQCTERWKNCLDPSLKWGKWSEDEDSRLKAAIAKHGHRWSMVAACVPPRTDSQCLRRWKLLYPNEVPLYQAARKIRKAALISNFVDRESKRPALGPNDFAPLKVIDLPETEDIESPRKRKSRSKRPRKEAQIRPKEALRLNDGSEVINFSGDDGISRKKRGRKVCLNDKFSSKRDLVPPAPDTMLLLKTNGEELGADGGDIAMKKKDSGRRKKRGRRKSDEADATSRQVSIPMKKRTRRRRSWENEGSDPTNQNVGDLGRAEATKNRKAKASKLPSRKNRCTEQLHEVQLNTISDEVEAFGGEDTISTHKHRKIKLRSKKKKGDPIHSHSPAFPNSSFPVVFGEGVEPVGMNDTSPNTS…
PgMYB100-03	MRKKVGKWTPDEDKHLKVAVMLFGAKNWGNIAQFVSGRTKEQCTERWKNCLDPSLKWGKWSEDEDSRLKAAIAKHGHRWSMVAACVPPRTDSQCLRRWKLLYPNEVPLYQAARKIRKAALISNFVDRESKRPALGPNDFAPLKVIDLPETEDIESPRKRKSRSKRPRKEAQIRPKEALRLNDGSEVINFSGDDGISRKKRGRKVCLNDKFSSKRDLVPPAPDTMLLLKTNGEELGADGGDIAMKKKDSGRRKKRGRRKSDEADATSRQVSIPMKKRTRRRRSWENEGSDPTNQNVGDLGRAEATKNRKAKASKLPSRKNRCTDEVEAFGGEDTISTHKHRKIKLRSKKKKGDPIHSHSPAFPNSSFPVVFGEGVEPVGMNDTSPNTSLERTENGGTVET…
PgMYB100-04	MQIEARIEENSKLNKSVKALKEFQVCCRRRTGQALSQKKDDRVQLISVPKLRANAKVKEKKNNAMYYGPAENSHVLNYRMVLKNFPVSLSREKWTEEEDENIVKGIKQQFQDMLLQKTYQKEELLHQKSADLLRWLNWKDPLINKESWTKLEEKNLLYIVQQKGISNWIDIAVSLGTNRTPFQCLAHYQRSLNPSILRREWMEDEDDKLRTAVETYGDRDWQLVAAALEGRTGTQCSNRWKKTLNPMRKKVGKWTPDEDKHLKVAVMLFGAKNWGNIAQFVSGRTKEQCTERWKNCLDPSLKWGKWSEDEDSRLKAAIAKHGHRWSMVAACVPPRTDSQCLRRWKLLYPNEVPLYQAARKIRKAALISNFVDRESKRPALGPNDFAPLKVIDLPETEDI…
PgMYB100-05	MRKKVGKWTPDEDKHLKVAVMLFGAKNWGNIAQFVSGRTKEQCTERWKNCLDPSLKWGKWSEDEDSRLKAAIAKHGHRWSMVAACVPPRTDSQCLRRWKLLYPNEVPLYQAARKIRKAALISNFVDRESKRPALGPNDFAPLKVIDLPETEDIESPRKRKSRSKRPRKEAQIRPKEALRLNDGSEVINFSGDDGISRKKRGRKVCLNDKFSSKRDLVPPAPDTMLLLKTNGEELGADGGDIAMKKKDSGRRKKRGRRKSDEADATSRQVSIPMKKRTRRRRSWENEGSDPTNQNVGDLGRAEATKNRKAKASKLPSRKNRCTDEVEAFGGEDTISTHKHRKIKLRSKKKKGDPIHSHSPAFPNSSFPVVFGEGVEPVGMNDTSPNTSLERTENGGTVET…
PgMYB100-06	MQIEARIEENSKLNKSVKALKEFQVCCRRRTGQALSQKKDDRVQLISVPKLRANAKVKEKKNNAMYYGPAENSHVLNYRMVLKNFPVSLSREKWTEEEDENIVKGIKQQFQDMLLQKTYQKEELLHQKSADLLSDAEGLSGISNDFDSIIESIGDLDITNENMRVFLPKVNWEQLASMYVMGRSGAECEARWLNWKDPLINKESWTKLEEKNLLYIVQQKGISNWIDIAVSLGTNRTPFQCLAHYQRSLNPSILRREWMEDEDDKLRTAVETYGDRDWQLVAAALEGRTGTQCSNRWKKTLNPMRKKVGKWTPDEDKHLKVAVMLFGAKNWGNIAQFVSGRTKEQCTERWKNCLDPSLKWGKWSEDEDSRLKAAIAKHGHRWSMVAACVPPRTDSQCLR…
PgMYB100-07	MRKKVGKWTPDEDKHLKVAVMLFGAKNWGNIAQFVSGRTKEQCTERWKNCLDPSLKWGKWSEDEDSRLKAAIAKHGHRWSMVAACVPPRTDSQCLRRWKLLYPNEVPLYQAARKIRKAALISNFVDRESKRPALGPNDFAPLKVIDLPETEDIESPRKRKSRSKRPRKEAQIRPKEALRLNDGSEVINFSGDDGISRKKRGRKVCLNDKFSSKRDLVPPAPDTMLLLKTNGEELGADGGDIAMKKKDSGRRKKRGRRKSDEADATSRQVSIPMKKRTRRRRSWENEGSDPTNQNVGDLGRAEATKNRKAKASKLPSRKNRCTEQLHEVQLNTISDEVEAFGGEDTISTHKHRKIKLRSKKKKGDPIHSHSPAFPNSSFPVVFGEGVEPVGMNDTSPNTS…
PgMYB100-08	MQIEARIEENSKLNKSVKALKEFQVCCRRRTGQALSQKKDDRVQLISVPKLRANAKVKEKKNNAMYYGPAENSHVLNYRMVLKNFPVSLSREKWTEEEDENIVKGIKQQFQDMLLQKTYQKEELLHQKSADLLRWLNWKDPLINKESWTKLEEKNLLYIVQQKGISNWIDIAVSLGTNRTPFQCLAHYQRSLNPSILRREWMEDEDDKLRTAVETYGDRDWQLVAAALEGRTGTQCSNRWKKTLNPMRKKVGKWTPDEDKHLKVAVMLFGAKNWGNIAQFVSGRTKEQCTERWKNCLDPSLKWGKWSEDEDSRLKAAIAKHGHRWSMVAACVPPRTDSQCLRRWKLLYPNEVPLYQAARKIRKAALISNFVDRESKRPALGPNDFAPLKVIDLPETEDI…
PgMYB100-09	MRKKVGKWTPDEDKHLKVAVMLFGAKNWGNIAQFVSGRTKEQCTERWKNCLDPSLKWGKWSEDEDSRLKAAIAKHGHRWSMVAACVPPRTDSQCLRRWKLLYPNEVPLYQAARKIRKAALISNFVDRESKRPALGPNDFAPLKVIDLPETEDIESPRKRKSRSKRPRKEAQIRPKEALRLNDGSEVINFSGDDGISRKKRGRKVCLNDKFSSKRDLVPPAPDTMLLLKTNGEELGADGGDIAMKKKDSGRRKKRGRRKSDEADATSRQVSIPMKKRTRRRRSWENEGSDPTNQNVGDLGRAEATKNRKAKASKLPSRKNRCTDEVEAFGGEDTISTHKHRKIKLRSKKKKGDPIHSHSSAFIFGEGVEPVGMNDTSPNTSLERTENGGTVETFEGDNND…
PgMYB108	MPSQSSILLITYSQEIVDGKPIYVSSNCLPVKALYFEPAGHAYHSAAQKLLGFFKEEDVDYENQNVPNDKGHESFQSSDTYSSKGKKKSGAGGNQQDHYALLGLGHLRYLATEEQIRKSYRETALKYHPDKQAALLLTEETEAAKLAKKDEIENHFKSIQEAYELLIDPIRRRIYDSTDEFDDEIPTDCAPHDFFKVFTPAFTRNGRWSVNLPVPSLGDESTPLKEVDNFYNFWYSFKSWREFPHADEFDLEQAESRDHKRWMERQNTKLTEKARKEEYARVRVLIDNAYKRDPRILRRKEQEKAEKQRKKEAKYLAMKLQEEEVARAAEEERRKKEEEEKQAAETALYQKKVKEKEKKLLRKERTRLRTLSASVLSQHFLDLCEDDVEGLCTSLDVEK…
PgMYB21-01	MEINSSGEETMIKVRKPYTITKQRERWTEAEHKRFLEALKLYGRAWQRIEEHVGTKTAVQIRSHAQKFFTKLEKEAINNGTSPGQAHDIDIPPPRPKRKPNCPYPRKGCLSSETPTREVPKSSVSLSNSNAEMGSNGTLQLTCIQKLQRKELSENGSCSEVINIFREAPSASFSSSNKSSSNHGVSGGIEPTKTENKDIATMERKSTSIDVGKDVKDINDQEMERNNRVHISSNYDRSHEDCLDNSMKHMQLKPNTAETTYTGQHAASAPLYQMNKTGATGAPDPGTEGSHPDQTSDQVGGANGSMDCIHPTLLVDPKMGSSSTAQPFPHNYAGFAPTMQCHCNQDAYRSSLNMSSTFSNMLVSTLLSNPTVHAAARLAASYWPAADSNIPVGPNQEVF…
PgMYB21-02	MEINSSGEETMIKVRKPYTITKQRERWTEAEHKRFLEALKLYGRAWQRIEEHVGTKTAVQIRSHAQKFFTKLEKEAINNGTSPGQAHDIDIPPPRPKRKPNCPYPRKGCLSSETPTREVPKSSVSLSNSNAEMGSNGTLQLTCIQKLQRKELSENGSCSEVINIFREAPSASFSSSNKSSSNHGVSGGIEPTKTENKDIATMERKSTSIDVGKDVKDINDQEMERNNRVHISSNYDRSHEDCLDNSMKHMQLKPNTAETTYTGQHAASAPLYQMNKTGATGAPDPGTEGSHPDQTSDQVGGANGSMDCIHPTLLVDPKMGSSSTAQPFPHNYAGFAPTMQCHCNQDAYRSSLNMSSTFSNMLVSTLLSNPTVHAAARLAASYWPAADSNIPVGPNQEVF…
PgMYB26	MTRRCSHCSHNGHNSRTCPNRGVKIFGVRLTDGSIRKSASMGNLSLLGGSTSGGGGASPADVGHDAAAEGYASDDFVQGSSSANRERKKGVPWTEEEHRRFLLGLQKLGKGDWRGISRNFVVSRTPTQVASHAQKYFIRQANMSRRKRRSSLFDLVPDESDLPPLPGNQEPEAQILNHPPLPPPMEEEEVESMESDTSVIAESSSASAIMPENLQSSYPVLVPAYFSPFLQFSVPFWQNQNDGDDLGQGTHEIVKPVPVHSKSPINVDELVGMSKLSIGDPKQDTVSTSLSLKMVGGQNRQSAFQANLPTRAQA
PgMYB31-01	MGAPKQKWTSEEEEALRRGVLKHGAGKWRTIQKDPEFSPVLSSRSNIDLKDKWRNLSFSASGLGSRDKQRVPRPKAPSSSPSPSPQLLLLSAPNNVAEASPPEDCEKSPQDDKTPSPKLYSSMILEALGELKEPNGSEVATICNFIEQRHEVQPNFRRLLCAKLRRLIGVNKVEKIDKSYKLTDSYAKRALAPMKDPSLKKKDSAKSSKAAKGLGQSSPALDAAEAAAMKVADAEAKSHLANEHMMEVERIGKMAEETESLLELASELYERCSRGEALTILQVAHREF
PgMYB31-03	MGAPKQKWTSEEEEALRRGVLKHGAGKWRTIQKDPEFSPVLSSRSNIDLKDKWRNLSFSASGLGSRDKQRVPRPKAPSSSPSPSPQLLLLSAPNNVAEASPPEDCEKSPQDDKTPSPKLYSSMILEALGELKEPNGSEVATICNFIEIDKSYKLTDSYAKRALAPMKDPSLKKKDSAKSSKAAKGLGQSSPALDAAEAAAMKVADAEAKSHLANEHMMEVERIGKMAEETESLLELASELYERCSRGEALTILQVAHREF
PgMYB32	MGAPKQRWTSEEEAALKAGVAKHGPGKWRTILRDTDFSAVLRLRSNVDLKDKWRNLSVTAGGYGSREKARMALKQGKRVPKVNTEPMDVDADNLDNVHDTVIDAKPLAVVVEPSQRECSSEKSVARLDDLILEAIKKLKESSGSNKMAIASYIEEQYWPPADFQRLLSTKLKALVATGKLMKSNQKYRIAPSSVSLGGRSTKVHSTEDGKQNICIRQLTRPQVDAELDMMTHMNKEEAAAFAAKAVAEAEVANAEAEEAARAAEAAEAEAEAAKAFLDAVMLTVQNKNAASAILRAC
PgMYB40	MIQMKETAEKNDAVLLDTAAAAVVAEGDKEGKSGSKVRGPWSPEEDGVLCELVSKLGPRNWNLIALGILGRSGKSCRLRWCNQLDPCVKHKPFTGN
PgMYB47-01	MASSRNSGSNWTQRQNKQFEEALATFDRDTPDRWHNIARAVGGKSAEEVKRHYDVLVKDIMQIESDQVPLPPYRSNGTNTRGFGNEQRLFKNLRL
PgMYB47-02	MASSRNSGSNWTQRQNKQFEEALATFDRDTPDRWHNIARAVGGKSAEEVKRHYDVLVKDIMQIESDQVPLPPYRSNGTNTRGFGNEQRLFKNLRL
PgMYB47-03	MASSRNSGSNWTQRQNKQFEEALATFDRDTPDRWHNIARAVGGKSAEEVKRHYDVLVKDIMQIESDQVPLPPYRSNGTNTRGFGFSRT
PgMYB47-04	MASSRNSGSNWTQRQNKQFEEALATFDRDTPDRWHNIARAVGGKSAEEVKRHYDVLVKDIMQIESDQVPLPPYRSNGTNTRGFGFSRT
PgMYB47-05	MASSRNSGSNWTQRQNKQFEEALATFDRDTPDRWHNIARAVGGKSAEEVKRHYDVLVKDIMQIESDQVPLPPYRSNGTNTRGFGFSRT
PgMYB47-06	MASSRNSGSNWTQRQNKQFEEALATFDRDTPDRWHNIARAVGGKSAEEVKRHYDVLVKDIMQIESDQVPLPPYRSNGTNTRGFGNEQRLFKNLRL
PgMYB48-01	MGRKCSHCGNIGHNSRTCTTYRGGTNIAATTSIGPRLFGVQLLDISTSFSSASQSISMKKSFSMDCLMSSPNSPSSSSSSRVSVNEISDKTSIGYLSDGLLARAQQRKKGVPWTEEEHMTFLAGLQKFGKGDWRGISRNFVTTRTPTQVASHAQKFFLRQATLDKKKRRSSLFDMVSTSNLKPSDLTAAQQYLSITTSSFDEAHQDNNILPMIDLNICGQEVETRNQEIDYSQPVSHHHSISIWPYKSVSSSATTPDLELKLLLQTQSTKINHPRVAT
PgMYB48-02	MGRKCSHCGNIGHNSRTCTTYRGGTNIAATTSIGPRLFGVQLLDISTSFSSASQSISMKKSFSMDCLMSSPNSPSSSSSSRVSVNEISDKTSIGYLSDGLLARAQQRKKGVPWTEEEHMTFLAGLQKFGKGDWRGISRNFVTTRTPTQVASHAQKFFLRQATLDKKKRRSSLFDMVSTSNLKPSDLTAAQQYLSITTSSFDEAHQDNNILPMIDLNICGQEVETRNQEIDYSQPVSHHHSISIWPYKSVSSSATTPDLELKLLLQTQSTKINHPRVAT
PgMYB50	MTGFKLFGVEINLGDKEESSSSIRKRNNLERAKDESCMRKSKSMGNLQACNSQHKHNNNAGYLSDGIIQNKSSTPHERKKGLPWTEDEHRSFLIGLKKMGKGDWKGISKKHVPTRTPTQVASHAQKYFIRVTATEKKKRRSSLFDIHFEEPTPLPQASPASPFDKASENSEQVSTNLVAPLKNIGEIQGKTSTSGLVAASEKPPLLLMAETYVPDFCLMPPYMIGVPPVGQSFPAAKFVPAVFFPAMNYPKPGHAYLPSSHGNFSTIQF
PgMYB52	MNRDLQGRKCSHCGHDGHNSRTCHGKGIFKLFGVQINLGGDEREYQVESSSMAMIRERRNYEEDECMRKSKSMDNLVQACNFEHDHATAAAGYLSDGVIHTKSDRVSASHERKKGVPWTEDEHRSFLSGLKKLGKGDWKGISKNYVPTKTSTQVASHAQKYFIRMTSTEKKKRRHSLFDIPFKESTPPQTSPASPFDKAAEVSQQVSTTLVEPLKNINEIQGQASTSVHVAASEKPPLSPMARAHVPNICHMPYMVGVPRQRFTAATVMRREIFPMMTYPNPGYLYLPSSNENFVSCAPFMNQKSSCL
PgMYB53-01	MMMREPWMEVLPPAAMGYYGGPRGWFTGQPRAWTADENKQFERALAGLDLRSPDWDKVAHATGKTVREVVDHFKSLELDVRQIESGTFPGPAYGPGAGAFTLQWDGSGGHAGAGDFRHGYRFGGCGGGRRHGGRTPEQERKKGVPWTEDEHKLFLLGLKKYGKGDWRNISRNFVQTRTPTQVASHAQKYFIRLSSGGGKDKRRSSIHDITTVHLTDDQPPAPSQ
PgMYB53-02	MKCPSDSSAGRDPWAPPPASGGGGSSEPAKKRQRTSSSSQAEASSSSSQPPPQQPGDAREVPDLGEDVMFEVLRRVEPRTLAAAACVSQGWRVLAQDERLWEAPCVREWTGLGFSEQLLRAVVLPFGGFRRLHAVSIQARRRFGVGCGNWHGVRTPERGRRRGVPWTEHEHRLFLLGLKKYGRGDWRNISRNFVQTRTPTQVASHAQKYFIRLSSGVARRSSIHDITTVHLTDDQPPAPSQ
PgMYB53-04	MASQGATTAAWTNQEDKAFENAVASGAPPPLDGVPEECWFAALAASVPARSTEEVRRHYEALVEDVGAIDAGRVPLPRYAGEDSSAAAAAAAPSKDRREDRKSFDSDSGKGCSKAEQERRKGIPWTEEEHRLFLLGLDKFGKGDWRSISRNFVISRTPTQVASHAQKYFIRLSSGGGKDKRRSSIHDITTVHLTDDQPPAPSQ
PgMYB53-06	MASQGATTAAWTNQEDKAFENAVASGAPPPLDGVPEECWFAALAASVPARSTEEVRRHYEALVEDVGAIDAGRVPLPRYAGEDSSAAAAAAAPSKDRREDRKSFDSDSGKGCSKAEQERRKGIPWTEEEHRLFLLGLDKFGKGDWRSISRNFVISRTPTQVASHAQKYFIRLSSGGGKDKRRSSIHDITTVHLTDDQPPAPSQ
PgMYB53-07	MKCPSDSSAGRDPWAPPPASGGGGSSEPAKKRQRTSSSSQAEASSSSSQPPPQQPGDAREVPDLGEDVMFEVLRRVEPRTLAAAACVSQGWRVLAQDERLWEAPCVREWTGLGFSEQLLRAVVLPFGGFRRLHAVSIQARRRFGVGCGNWHGVRTPERGRRRGVPWTEHEHRLFLLGLKKYGRGDWRNISRNFVQTRTPTQVASHAQKYFIRLSSGVARRSSIHDITTVHLTDDQPPAPSQ
PgMYB53-08	MGHGYLSDGLMGRAQERKKGVPWTEDEHRRFLAGLEKLGKGDWRGISRHFVTTRTPTQVASHAQKYFLRQAGLAQKKRRSSLFDVVERNGDRGATERRHRLKPDVTSSVDAMGLTFPALSLGASRPRPDAALPPCLNMMPSCSSPSSAPSRAPKLPPSLGLVSHANPPRQAPDLELKISSTAARKTDQQAGAAAGSSPPFFGTIRVT
PgMYB53-09	MKCPSDSSAGRDPWAPPPASGGGGSSEPAKKRQRTSSSSQAEASSSSSQPPPQQPGDAREVPDLGEDVMFEVLRRVEPRTLAAAACVSQGWRVLAQDERLWEAPCVREWTGLGFSEQLLRAVVLPFGGFRRLHAVSIQARRRFGVGCGNWHGVRTPERGRRRGVPWTEHEHRLFLLGLKKYGRGDWRNISRNFVQTRTPTQVASHAQKYFLRQAGLAQKKRRSSLFDVVERNGDRGATERRHRLKPDVTSSVDAMGLTFPALSLGASRPRPDAALPPCLNMMPSCSSPSSAPSRAPKLPPSLGLVSHANPPRQAPDLELKISSTAARKTDQQAGAAAGSSPPFFGTIRVT
PgMYB53-10	MMMREPWMEVLPPAAMGYYGGPRGWFTGQPRAWTADENKQFERALAGLDLRSPDWDKVAHATGKTVREVVDHFKSLELDVRQIESGTFPGPAYGPGAGAFTLQWDGSGGHAGAGDFRHGYRFGGCGGGRRHGGRTPEQERKKGVPWTEDEHKLFLLGLKKYGKGDWRNISRNFVQTRTPTQVASHAQKYFIRLSSGGGKDKRRSSIHDITTVHLTDDQPPAPSQ
PgMYB58-11	MASSSTWTYEQNNRFENAIAMYDNDAPDFWHNLAKETGGKTVEEVKRHYEQLVEDIKLIEAGKSPKLNYFPFVGHVEGCNLMDDQKQSKKDQKQKQKKKQIAE
PgMYB58-16	MASSSTWTYEQNNRFENAIAMYDNDAPDFWHNLAKETGGKTVEEVKRHYEQLVEDIKLIEAGKSPKLNYFPFVGHVEGCNLMDDQKQRYITIDFRYFSLML
PgMYB59-01	METLYPASHTFNSNWLMQECNSTIWTSEENKKFESALAFFDKETPDRWIKVAAMIPGKSVLDVIEQYKELVSDICDIEAGRVPLPGYLASSFTFELVKNREFNAFRKRPLGCRSSDQEKKKGVPWTEDEHRRFLMGLQKHGKGDWRNISRNFVITKTSTQVASHAQKYYLRQLSEGKEKRRPSIHDITTVHLTDSTQSDDCEFPWHDKSTVIPQPEKSINTPKILLDWNHSDDGSVMLFNSARNNPFMAYKGEIASRGHKLQKGGSHGADIGPLNLGFQFQSTRYPVW
PgMYB59-02	METLYPASHTFNSNWLMQECNSTIWTSEENKKFESALAFFDKETPDRWIKVAAMIPGKSVLDVIEQYKELVSDICDIEAGRVPLPGYLASSFTFELVKNREFNAFRKRPLGCRSSDQEKKKGVPWTEDEHRRFLMGLQKHGKGDWRNISRNFVITKTSTQVASHAQKYYLRQLSEGKEKRRPSIHDITTVHLTDSTQSDDCEFPWHDKSTVIPQPEKSINTPKILLDWNHSDDGSVMLFNSARNNPFMAYKGEIASRGHKLQKGGSHGADIGPLNLGFQFQSTRYPVW
PgMYB59-03	METLYPASHTFNSNWLMQECNSTIWTSEENKKFESALAFFDKETPDRWIKVAAMIPGKSVLDVIEQYKELVSDICDIEAGRVPLPGYLASSFTFELVKNREFNAFRKRPLGCRSSDQEKKKGVPWTEDEHRRFLMGLQKHGKGDWRNISRNFVITKTSTQVASHAQKYYLRQLSEGKEKRRPSIHDITTVHLTDSTQSDDCEFPWHDKSTVIPQPEKSINTPKILLDWNHSDDGSVMLFNSARNNPFMAYKGEIASRGHKLQKGGSHGADIGPLNLGFQFQSTRYPVW
PgMYB59-04	METLYPASHTFNSNWLMQECNSTIWTSEENKKFESALAFFDKETPDRWIKVAAMIPGKSVLDVIEQYKELVSDICDIEAGRVPLPGYLASSFTFELVKNREFNAFRKRPLGCRSSDQEKKKGVPWTEDEHRRFLMGLQKHGKGDWRNISRNFVITKTSTQVASHAQKYYLRQLSEGKEKRRPSIHDITTVHLTDSTQSDDCEFPWHDKSTVIPQPEKSINTPKILLDWNHSDDGSVMLFNSARNNPFMAYKGEIASRGHKLQKGGSHGADIGPLNLGFQFQSTRYPVW
PgMYB63	MASNTLSSSRSSSSFWTPKQNKLFEKALAKYDKDTPDRWHNIARAVGGKSAEEVKRHYEILIEDVKHIESGTVPFPNYR
PgMYB66-01	MGNPKQKWTSEEEEALRAGVAKHGTGKWKNIQKDPEFNHFLYSRSNIDLKDKWRNMSVSANGQGPREKSRTPKAKLNSDAPATPLLIGQTPASSTPTANDALTDAAIDDSSKCLLDGKTASKYDAMIYEALSTLKDPNGSDTSAIVGFSEQRHEVPQNFRRLLSSRLRRLVAQDKLEKVQNCYRIKIVAPTPKQKEIKPRQSQTTFFLASTEQEASDNAAYRVADAENKTFVAAEASKEKERVSKLADNANDLLVLAQDIFDQCSCGEIVVMV
PgMYB66-02	MGNPKQKWTSEEEEALRAGVAKHGTGKWKNIQKDPEFNHFLYSRSNIDLKDKWRNMSVSANGQGPREKSRTPKAKLNSDAPATPLLIGQTPASSTPTANDALTDAAIDDSSKCLLDGKTASKYDAMIYEALSTLKDPNGSDTSAIVGFSEQRHEVPQNFRRLLSSRLRRLVAQDKLEKVQNCYRIKIDVVPGTVAPTPKQKEIRPRQSQTTLFLASTEQEASDNAAYRVADAENKTFVAAEASKEKERVSKLADNANDLLVLAQDIFDQCSCGEIVVMV
PgMYB69	MTRRCSHCSHNGHNSRTCPNRGVKLFGVRLTDGLIRKSASMGNLTHYTGSNNATPLNGNDSPGDTPDHGGGAADGYASEDFVTGSSSCRERKKGVPWTEEEHRMFLIGLQKLGKGDWRGIARNYVISRTPTQVASHAQKYFIRQSNMSRRKRRSSLFDIVADEESVETPMVSRDFFSVNPPQAETQIDSLPPPALEEECESMESANSNDGDPAPPKPENSQYCYPVVYPAYLSPIVPFSFPFWSGCSSEQAKTESHEVLKPTAVHSKSPINVDKLVGMSKLSLGESIGNAGPSSLSVQLLDGSSRQSAFHASPASGSSGRTSSNSPPIHAL
PgMYB73-05	MVSLYSNPPAKDFFNPMKMGAFLGSNSLSSTTDSVAVISTSADDSSMNFGSEDPSDKKVRKPYTITKSRETWTDQEHDKFIEALHLFDRDWKKIEAFVGSKTVIQIRSHAQKYFLKVQKNGTSEHVPPPRPKRKAAHPYPQKAPKNGPMQSSAAMPGFVITPDSLSVPRNAISSSAMSSWTNNTLPPVNASHVKDDVGLSGPAEAHNCRYSSNSNTPRMWSTSETTNQGVNQSKPMKVMPDFAQVYSFIGSVFDSNASGHLHRLKMMDPINVETVLLLMKNLAVNLTSPEFEDHRNLISSYDVDTEKIKPGSHFSDVHADKRGDAIQSV
PgMYB73-07	MVSLYSNPPAKDFFNPMKMGAFLGSNSLSSTTDSVAVISTSADDSSMNFGSEDPSDKKVRKPYTITKSRETWTDQEHDKFIEALHLFDRDWKKIEAFVGSKTVIQIRSHAQKYFLKVQKNGTSEHVPPPRPKRKAAHPYPQKAPKNGPMQSSAAMPGFVITPDSLSVPRNAISSSAMSSWTNNTLPPVNASHVKGPAEAHNCRYSSNSNTPRMWSTSETTNQGVNQSKPMKVMPDFAQVYSFIGSVFDSNASGHLHRLKMMDPINVETVLLLMKNLAVNLTSPEFEDHRKLISSYDVDTEKIKPGSHFIDVHADKRGGAIQSV
PgMYB73-25	MVSLYSNPPAKDFFNPMKMGAFLGSNSLSSTTDSVAVISTSADDSSMNFGSEDPSDKKVRKPYTITKSRETWTDQEHDKFIEALHLFDRDWKKIEAFVGSKTVIQIRSHAQKYFLKVQKNGTSEHVPPPRPKRKAAHPYPQKAPKNGPMQSSAAMPGFVITPDSLSVPRNAISSSAMSSWTNNTLPPVNASHVKGPAEAHNCRYSSNSNTPRMWSTSETTNQGVNQSKPMKVMPDFAQVYSFIGSVFDSNASGHLHRLKMMDPINVETVLLLMKNLAVNLTSPEFEDHRNLISSYDVDTEKIKPGSHFSDVHADKRGDAIQSV
PgMYB73-36	MVSLYSNPPAKDFFNPMKMGAFLGSNSLSSTTDSVAVISTSADDSSMNFGSEDPSDKKVRKPYTITKSRETWTDQEHDKFIEALHLFDRDWKKIEAFVGSKTVIQIRSHAQKYFLKVQKNGTSEHVPPPRPKRKAAHPYPQKAPKNGPMQSSAAMPGFVITPDSLSVPRNAISSSAMSSWTNNTLPPVNASHVKDDVGLSGPAEAHNCRYSSNSNTPRMWSTSETTNQGVNQSKPMKVMPDFAQVYSFIGSVFDSNASGHLHRLKMMDPINVETVLLLMKNLAVNLTSPEFEDHRNLISSYDVDTEKIKPGSHFSDVHADKRGDAIQSV
PgMYB73-40	MVSLYSNPPAKDFFNPMKMGAFLGSNSLSSTTDSVAVISTSADDSSMNFGSEDPSDKKVRKPYTITKSRETWTDQEHDKFIEALHLFDRDWKKIEAFVGSKTVIQIRSHAQKYFLKVQKNGTSEHVPPPRPKRKAAHPYPQKAPKNGPMQSSAAMPGFVITPDSLSVPRNAISSSAMSSWTNNTLPPVNASHVKDDVGLSGPAEAHNCRYSSNSNTPRMWSTSETTNQGVNQSKPMKVMPDFAQVYSFIGSVFDSNASGHLHRLKMMDPINVETVLLLMKNLAVNLTSPEFEDHRKLISSYDVDTEKIKPGSHFIDVHADKRGGAIQSV
PgMYB73-45	MVSLYSNPPAKDFFNPMKMGAFLGSNSLSSTTDSVAVISTSADDSSMNFGSEDPSDKKVRKPYTITKSRETWTDQEHDKFIEALHLFDRDWKKIEAFVGSKTVIQIRSHAQKYFLKVQKNGTSEHVPPPRPKRKAAHPYPQKAPKNGPMQSSAAMPGFVITPDSLSVPRNAISSSAMSSWTNNTLPPVNASHVKGPAEAHNCRYSSNSNTPRMWSTSETTNQGVNQSKPMKVMPDFAQVYSFIGSVFDSNASGHLHRLKMMDPINVETVLLLMKNLAVNLTSPEFEDHRNLISSYDVDTEKIKPGSHFSDVHADKRGDAIQSV
PgMYB75-11	MDKDAEMPNAVVVDGDSPAVDEDSGGADGDVDVAPAGDCGGSSSNVGKKFGDRVKGPWSPEEDAVLSRLVSNFGARNWSLIARGIPGRSGKSCRLRWCNQLDPAVKRKPFTAVAGVYGVEAAASMVRRRGGGR
PgMYB75-15	MDKDAEMPNAVVVDGDSPAVDEDSGGADGDVDVAPAGDCGGSSSNVGKKFGDRVKGPWSPEEDAVLSRLVSNFGARNWSLIARGIPGRSGKSCRLRWCNQLDPAVKRKPFTAVAGVYGVEAAASMVRRRGGGR
PgMYB75-16	MDKDAEMPNAVVVDGDSPAVDEDSGGADGDVDVAPAGDCGGSSSNVGKKFGDRVKGPWSPEEDAVLSRLVSNFGARNWSLIARGIPGRSGKSCRLRWCNQLDPAVKRKPFTGIIIPYFASRLYLLIFFAIFTCVCNYMV
PgMYB76-01	METVVEVVENAEAKFEDTIAAKTSSAPKSLKPITDPVVYQLVRVEGDGRLVPATDDEVMEVEDLLEDGKSETCFIADIGGTVECTPINKCSCEKTHLKGFEGLLQPENLEVDSEQSSAVLDPGVNLKKSNSQAEEIVPSSAPTTNDSRIHESGGGQCSTPQGGLTESGSLTSSICSSWKPDFSKLRGEICLDNLSVRELHETFRATFGRETSVKDKQWLKRRISMGLTNSCDVSTTTFFIEDNRVVKKGKEGSKIADGKNTKEPVVGVMDENCGGSSSRQKKQMENHVNSSGKRLCIPSMEYNDDSKDTCMEQRAVKRVRKPTRRYIEEVSEGEYRENSGKFTSQVKHSGHGQSSPRTCVQPIQNVRPDGKPLVTRQDSLGGSGIQIPYVSRVRRGRPR…
PgMYB76-02	MEVEDLLEDGKSETCFIADIGGTVECTPINKCSCEKTHLKGFEGLLQPENLEVDSEQSSAVLDPGVNLKKSNSQAEEIVPSSAPTTNDSRIHESGGGQCSTPQGGLTESGSLTSSICSSWKPDFSKLRGEICLDNLSVRELHETFRATFGRETSVKDKQWLKRRISMGLTNSCDVSTTTFFIEDNRVVKKGKEGSKIADGKNTKEPVVGVMDENCGGSSSRQKKQMENHVNSSGKRLCIPSMEYNDDSKDTCMEQRAVKRVRKPTRRYIEEVSEGEYRENSGKFTSQVKHSGHGQSSPRTCVQPIQNVRPDGKPLVTRQDSLGGSGIQIPYVSRVRRGRPRENFMALMELQPSGMGIASNAVKKAFGVYDSRPDTERGNKVVKARLAPGWVQQPLITKP…
PgMYB76-14	MEVEDLLEDGKSETCFIADIGGTVECTPINKCSCEKTHLKGFEGLLQPENLEVDSEQSSAVLDPGVNLKKSNSQAEEIVPSSAPTTNDSRIHESGGGQCSTPQGGLTESGSLTSSICSSWKPDFSKLRGEICLDNLSVRELHETFRATFGRETSVKDKQWLKRRISMGLTNSCDVSTTTFFIEDNRVVKKGKEGSKIADGKNTKEPVVGVMDENCGGSSSRQKKQMENHVNSSGKRLCIPSMEYNDDSKDTCMEQRAVKRVRKPTRRYIEEVSEGEYRENSGKFTSQVKHSGHGQSSPRTCVQPIQNVRPDGKPLVTRQDSLGGSGIQIPYVSRVRRGRPRENFMALMELQPSGMGIASNAVKKAFGVYDSRPDTERGNKVVKARLAPGWVQQPLITKP…
PgMYB77-01	MDSNSTSSSINPPPSSSTPTDGSGKKIRKPYTITKSRESWTEEEHDKFIEALQLFDRDWKKIEDFVGSKTVIQIRSHAQKYFLKVQKNGTIAHVPPPRPKRKAAHPYPQKAPKNVLVPLQASMAFPSALNSFGSGYSPWDDSSMLINTKSNGITPSQDEYNLHGVEGMHKFYVIFLWNSHIPSLFHKKSLISFDVSIK
PgMYB77-02	MDSNSTSSSINPPPSSSTPTDGSGKKIRKPYTITKSRESWTEEEHDKFIEALQLFDRDWKKIEDFVGSKTVIQIRSHAQKYFLKVQKNGTIAHVPPPRPKRKAAHPYPQKAPKNVLVPLQASMAFPSALNSFGSGYSPWDDSSMLINTKSNGITPSQDEYNLHGVEADTRSEGASRMGISCVSGIASSSRTLQSSGLPKEGKQGSILHGIPDFAEVYGFIGSVFDPDTSDHVQKLKDMDPINFETVLLLMKNLTVNLSSPDFEPMINKPKPEALERVPG
PgMYB77-06	MDSNSTSSSINPPPSSSTPTDGSGKKIRKPYTITKSRESWTEEEHDKFIEALQLFDRDWKKIEDFVGSKTVIQIRSHAQKYFLKVQKNGTIAHVPPPRPKRKAAHPYPQKAPKNVLVPLQASMAFPSALNSFGSGYSPWDDSSMLINTKSNGITPSQDEYNLHGVEADTRSEGASRMGISCVSGIASSSRTLQSSGLPKEGKQGSILHGIPDFAEVYGFIGSVFDPDTSDHVQKLKDMDPINFETVLLLMKNLTVNLSSPDFEPMHYR
PgMYB78-02	MVSLNPNPPETFYLDPQMGMALPNIGSFSTPAAAANTSSDDPKKIRKPYTITKSRESWTEPEHDKFLEALQLFDRDWKKIEAFVGSKTVIQIRSHAQKYFLKVQKSGTNEHLPPPRPKRKAAHPYPQKASKNAPVLSQVTASFQTSPALPEPSFIRRPDSSLLLSNPVVSTAVSSGTENSLQTSHMTKVDIRSTRQPMANNCCSSTESTPRTRPTGEINDQRNHGSSLRVLPDFAEVYSFIGSVFDPNTTGHVQKFKEMDPIDVETVLLLMRNLSINLTSPKFEDHRRLLSSYEIDSERENSDDVVNTLLDDGQSDHDAQFGLSVPELLDPTSCQRKVL
PgMYB78-06	MVSLNPNPPETFYLDPQMGMALPNIGSFSTPAAAANTSSDDPKKIRKPYTITKSRESWTEPEHDKFLEALQLFDRDWKKIEAFVGSKTVIQIRSHAQKYFLKVQKSGTNEHLPPPRPKRKAAHPYPQKASKNAPVLSQVTASFQTSPALPEPSFIRRPDSSLLLSNPVVSTAVSSGTENSLQTSHMTKVDIRSTRQPMANNCCSSTESTPRTRPTGEINDQRNHGSSLRVLPDFAEVYSFIGSVFDPNTTGHVQKFKEMDPIDVETVLLLMRNLSINLTSPKFEDHRRLLSSYEIDSERENSDDVVNTLLDDGQSDHDAQFGT
PgMYB78-11	MVSLNPNPPETFYLDPQMGMALPNIGSFSTPAAAANTSSDDPKKIRKPYTITKSRESWTEPEHDKFLEALQLFDRDWKKIEAFVGSKTVIQIRSHAQKYFLKVQKSGTNEHLPPPRPKRKAAHPYPQKASKNAPVLSQVTASFQTSPALPEPSFIRRPDSSLLLSNPVVSTAVSSGTENSLQTSHMTKVDIRSTRQPMANNCCSSTESTPRTRPTGEINDQRNHGSSLRVLPDFAEVYSFIGSVFDPNTTGHVQKFKEMDPIDVETVLLLMRNLSINLTSPKFEDHRRLLSSYEIDSERENSDDVVNTLLDDGQSDHDAQFGLSVPELLDPTSCQRKVL
PgMYB78-16	MVSLNPNPPETFYLDPQMGMALPNIGSFSTPAAAANTSSDDPKKIRKPYTITKSRESWTEPEHDKFLEALQLFDRDWKKIEAFVGSKTVIQIRSHAQKYFLKVQKSGTNEHLPPPRPKRKAAHPYPQKASKNAPVLSQVTASFQTSPALPEPSFIRRPDSSLLLSNPVVSTAVSSGTENSLQTSHMTKVDIRSTRQPMANNCCSSTESTPRTRPTGEINDQRNHGSSLRVLPDFAEVYSFIGSVFDPNTTGHVQKFKEMDPIDVETVLLLMRNLSINLTSPKFEDHRRLLSSYEIDSERENSDDVVNTLLDDGQSDHDAQFGT
PgMYB78-37	MVSLNPNPPETFYLDPQMGMALPNIGSFSTPAAAANTSSDDPKKIRKPYTITKSRESWTEPEHDKFLEALQLFDRDWKKIEAFVGSKTVIQIRSHAQKYFLKVQKSGTNEHLPPPRPKRKAAHPYPQKASKNAPVLSQVTASFQTSPALPEPSFIRRPDSSLLLSNPVVSTAVSSGTENSLQTSHMTKVDIRSTRQPMANNCCSSTESTPRTRPTGEINDQRNHGSSLRVLPDFAEVYSFIGSVFDPNTTGHVQKFKEMDPIDVETVLLLMRNLSINLTSPKFEDHRRLLSSYEIDSERENSDDVVNTLLDDGQSDHDAQFGLSVPELLDPTSCQRKVL
PgMYB80-01	MTRRCSHCSNNGHNSRTCPSSRAAGSGSGVKLFGVRLTDGSIIKKSASMGNLSALHYHSSSSAAASPNPSSPSPDSVHFTDGYLSDDPVHASCSANRRPKRKKGVPWTDEEHRLFLLGLQKLGKGDWRGISRNFVISRTPTQVASHAQKYFIRQSNATWRKRRSSLFDMVSDMATDTPSVVEEQFMLPPQAIETDQTNSLPSLNLSLKMDYESMEDTHHDMAEDSKERAAPRGEIPPVIPSFIPAYLPVPFPLWPSNAALLEEDKGGETSHHEVLKPIAVLCKEPVNVDELVGMSQLSIGETDAGYIKPSSLSLKLLGEPSRHSAFHPSTAVNGSDVDKGNSSVSQAV
PgMYB80-02	MTRRCSHCSNNGHNSRTCPSSRAAGSGSGVKLFGVRLTDGSIIKKSASMGNLSALHYHSSSSAAASPNPSSPSPDSVHFTDGYLSDDPVHASCSANRRPKRKKGVPWTDEEHRLFLLGLQKLGKGDWRGISRNFVISRTPTQVASHAQKYFIRQSNATWRKRRSSLFDMVSDMATDTPSVVEEQFMLPPQAIETDQTNSLPSLNLSLKMDYESMEDTHHDMAEDSKERAAPRGEIPPVIPSFIPAYLPVPFPLWPSNAALLEEDKGGETSHHEVLKPIAVLCKEPVNVDELVGMSQLSIGETDAGYIKPSSLSLKLLGEPSRHSAFHPSTAVNGSDVDKGNSSVSQAV
PgMYB80-03	MTRRCSHCSNNGHNSRTCPSSRAAGSGSGVKLFGVRLTDGSIIKKSASMGNLSALHYHSSSSAAASPNPSSPSPDSVHFTDGYLSDDPVHASCSANRRPKRKKGVPWTDEEHRLFLLGLQKLGKGDWRGISRNFVISRTPTQVASHAQKYFIRQSNATWRKRRSSLFDMVSDMVCISCVLCNVLIVMYVYASMDRQKS
PgMYB80-04	MTRRCSHCSNNGHNSRTCPSSRAAGSGSGVKLFGVRLTDGSIIKKSASMGNLSALHYHSSSSAAASPNPSSPSPDSVHFTDGYLSDDPVHASCSANRRPKRKKGVPWTDEEHRLFLLGLQKLGKGDWRGISRNFVISRTPTQVASHAQKYFIRQSNATWRKRRSSLFDMVSDMATDTPSVVEEQFMLPPQAIETDQTNSLPSLNLSLKMDYESMEDTHHDMAEDSKERAAPRGEIPPVIPSFIPAYLPVPFPLWPSNAALLEEDKGGETSHHEVLKPIAVLCKEPVNVDELVGMSQLSIGETDAGYIKPSSLSLKLLGEPSRHSAFHPSTAVNGSDVDKGNSSVSQAV
PgMYB80-06	MTRRCSHCSNNGHNSRTCPSSRAAGSGSGVKLFGVRLTDGSIIKKSASMGNLSALHYHSSSSAAASPNPSSPSPDSVHFTDGYLSDDPVHASCSANRRPKRKKGVPWTDEEHRLFLLGLQKLGKGDWRGISRNFVISRTPTQVASHAQKYFIRQSNATWRKRRSSLFDMVSDMVCISCVLCNVLIVMYVYASMDRQKS
PgMYB80-07	MTRRCSHCSNNGHNSRTCPSSRAAGSGSGVKLFGVRLTDGSIIKKSASMGNLSALHYHSSSSAAASPNPSSPSPDSVHFTDGYLSDDPVHASCSANRRPKRKKGVPWTDEEHRLFLLGLQKLGKGDWRGISRNFVISRTPTQVASHAQKYFIRQSNATWRKRRSSLFDMVSDMVCISCVLCNVLIVMYVYASMDRQKS
PgMYB80-08	MTRRCSHCSNNGHNSRTCPSSRAAGSGSGVKLFGVRLTDGSIIKKSASMGNLSALHYHSSSSAAASPNPSSPSPDSVHFTDGYLSDDPVHASCSANRRPKRKKGVPWTDEEHRLFLLGLQKLGKGDWRGISRNFVISRTPTQVASHAQKYFIRQSNATWRKRRSSLFDMVSDMATDTPSVVEEQFMLPPQAIETDQTNSLPSLNLSLKMDYESMEDTHHDMAEDSKERAAPRGEIPPVIPSFIPAYLPVPFPLWPSNAALLEEDKGGETSHHEVLKPIAVLCKEPVNVDELVGMSQLSIGETDAGYIKPSSLSLKLLGEPSRHSAFHPSTAVNGSDVDKGNSSVSQAV
PgMYB80-09	MTRRCSHCSNNGHNSRTCPSSRAAGSGSGVKLFGVRLTDGSIIKKSASMGNLSALHYHSSSSAAASPNPSSPSPDSVHFTDGYLSDDPVHASCSANRRPKRKKGVPWTDEEHRLFLLGLQKLGKGDWRGISRNFVISRTPTQVASHAQKYFIRQSNATWRKRRSSLFDMVSDMVCISCVLCNVLIVMYVYASMDRQKS
PgMYB80-13	MTRRCSHCSNNGHNSRTCPSSRAAGSGSGVKLFGVRLTDGSIIKKSASMGNLSALHYHSSSSAAASPNPSSPSPDSVHFTDGYLSDDPVHASCSANRRPKRKKGVPWTDEEHRLFLLGLQKLGKGDWRGISRNFVISRTPTQVASHAQKYFIRQSNATWRKRRSSLFDMVSDMVCISCVLCNVLIVMYVYASMDRQKS
PgMYB80-14	MTRRCSHCSNNGHNSRTCPSSRAAGSGSGVKLFGVRLTDGSIIKKSASMGNLSALHYHSSSSAAASPNPSSPSPDSVHFTDGYLSDDPVHASCSANRRPKRKKGVPWTDEEHRLFLLGLQKLGKGDWRGISRNFVISRTPTQVASHAQKYFIRQSNATWRKRRSSLFDMVSDMATDTPSVVEEQFMLPPQAIETDQTNSLPSLNLSLKMDYESMEDTHHDMAEDSKERAAPRGEIPPVIPSFIPAYLPVPFPLWPSNAALLEEDKGGETSHHEVLKPIAVLCKEPVNVDELVGMSQLSIGETDAGYIKPSSLSLKLLGEPSRHSAFHPSTAVNGSDVDKGNSSVSQAV
PgMYB80-18	MTRRCSHCSNNGHNSRTCPSSRAAGSGSGVKLFGVRLTDGSIIKKSASMGNLSALHYHSSSSAAASPNPSSPSPDSVHFTDGYLSDDPVHASCSANRRPKRKKGVPWTDEEHRLFLLGLQKLGKGDWRGISRNFVISRTPTQVASHAQKYFIRQSNATWRKRRSSLFDMVSDMVCISCVLCNVLIVMYVYASMDRQKS
PgMYB80-19	MTRRCSHCSNNGHNSRTCPSSRAAGSGSGVKLFGVRLTDGSIIKKSASMGNLSALHYHSSSSAAASPNPSSPSPDSVHFTDGYLSDDPVHASCSANRRPKRKKGVPWTDEEHRLFLLGLQKLGKGDWRGISRNFVISRTPTQVASHAQKYFIRQSNATWRKRRSSLFDMVSDMVCISCVLCNVLIVMYVYASMDRQKS
PgMYB80-20	MTRRCSHCSNNGHNSRTCPSSRAAGSGSGVKLFGVRLTDGSIIKKSASMGNLSALHYHSSSSAAASPNPSSPSPDSVHFTDGYLSDDPVHASCSANRRPKRKKGVPWTDEEHRLFLLGLQKLGKGDWRGISRNFVISRTPTQVASHAQKYFIRQSNATWRKRRSSLFDMVSDMVCISCVLCNVLIVMYVYASMDRQKS
PgMYB80-22	MTRRCSHCSNNGHNSRTCPSSRAAGSGSGVKLFGVRLTDGSIIKKSASMGNLSALHYHSSSSAAASPNPSSPSPDSVHFTDGYLSDDPVHASCSANRRPKRKKGVPWTDEEHRLFLLGLQKLGKGDWRGISRNFVISRTPTQVASHAQKYFIRQSNATWRKRRSSLFDMVSDMVCISCVLCNVLIVMYVYASMDRQKS
PgMYB80-24	MTRRCSHCSNNGHNSRTCPSSRAAGSGSGVKLFGVRLTDGSIIKKSASMGNLSALHYHSSSSAAASPNPSSPSPDSVHFTDGYLSDDPVHASCSANRRPKRKKGVPWTDEEHRLFLLGLQKLGKGDWRGISRNFVISRTPTQVASHAQKYFIRQSNATWRKRRSSLFDMVSDMVCISCVLCNVLIVMYVYASMDRQKS
PgMYB80-25	MTRRCSHCSNNGHNSRTCPSSRAAGSGSGVKLFGVRLTDGSIIKKSASMGNLSALHYHSSSSAAASPNPSSPSPDSVHFTDGYLSDDPVHASCSANRRPKRKKGVPWTDEEHRLFLLGLQKLGKGDWRGISRNFVISRTPTQVASHAQKYFIRQSNATWRKRRSSLFDMVSDMVCISCVLCNVLIVMYVYASMDRQKS
PgMYB80-28	MTRRCSHCSNNGHNSRTCPSSRAAGSGSGVKLFGVRLTDGSIIKKSASMGNLSALHYHSSSSAAASPNPSSPSPDSVHFTDGYLSDDPVHASCSANRRPKRKKGVPWTDEEHRLFLLGLQKLGKGDWRGISRNFVISRTPTQVASHAQKYFIRQSNATWRKRRSSLFDMVSDMATDTPSVVEEQFMLPPQAIETDQTNSLPSLNLSLKMDYESMEDTHHDMAEDSKERAAPRGEIPPVIPSFIPAYLPVPFPLWPSNAALLEEDKGGETSHHEVLKPIAVLCKEPVNVDELVGMSQLSIGETDAGYIKPSSLSLKLLGEPSRHSAFHPSTAVNGSDVDKGNSSVSQAV
PgMYB80-29	MTRRCSHCSNNGHNSRTCPSSRAAGSGSGVKLFGVRLTDGSIIKKSASMGNLSALHYHSSSSAAASPNPSSPSPDSVHFTDGYLSDDPVHASCSANRRPKRKKGVPWTDEEHRLFLLGLQKLGKGDWRGISRNFVISRTPTQVASHAQKYFIRQSNATWRKRRSSLFDMVSDMVCISCVLCNVLIVMYVYASMDRQKS
PgMYB82-01	MSANESGDASTWSREQDKKFENALATYPEDSLDRWEKIAADVPGKSIEEVKHHYEVLVDDVNRIESGCVPLPCYNSSDGSTGQADDEGTGKKGGNFGQFNSDSNHGGKASKSDLERRKGIAWTEDEHRALVSFQLY
PgMYB82-03	MSANESGDASTWSREQDKKFENALATYPEDSLDRWEKIAADVPGKSIEEVKHHYEVLVDDVNRIESGCVPLPCYNSSDGSTGQADDEGTGKKGGNFGQFNSDSNHGGKASKSDLERRKGIAWTEDEHRALLY
PgMYB85	MSTWTTWEELLLTSAVKRHGLKDWNAIAMELQSRASCVPNPVLLTAQICRTKFYDLRRRFSENTASEQNDDVGRGGEEVDDGGGGDGNSVPWLEDLKKLRMTELRRKVHGHDVSIQSLNSKVKRLEEEREQSMRENENGDQNPDLEKNSVERSGNNKDDVIGGVPPADGVAGVSVSGEHSERENRSVNESNSTENRQTGEKLETETEPVQTGSVKQDPDTKAVRADSWNDSSKPSEDKKVDDKSAELHESAAAESKEGTKESSDVQSSASLTRKSGDAAAAGGDEPVVSPATMRRDSLKKSEPLVRFLDIIRAHKHGSMFEIRLESQKTEKYKSTIRQHVDLETVQTRIEDGSYSSCTTKFYLDILLLVNNAIAFFPKASAESAAAFELRKLILKDLNI…
PgMYB86	MARNSTARTYEWDESIDGSADHSSRPHLPTPKERVVSPLKRYNKPKPLRRKRKFWSNLEEDTLRTGVQKYGVGNWKLILKTYADMFDERTEVDLKDKWRNMTT
PgMYB88-01	MSYSTMLLQNKGRPIAQDVETEGQSVQDVITESSAQDSNVCARFTQKRSRKPTLRYIDESSDQNSRYSRKRHEIFSSTSKSRCEISTSTSKGKSPEVRHLNHRHMGSWTTDESFSKAIQVPFDSKGREERRKKRAFIEVQRTDVETSPDQSKCDSAKTIISEEDGGQRKHHKLWTISEVMKLIDGVSEYGVGRWTQIKRLLFSSSVHRTPVDLKDKWRNLLKASCAEEQSKKENEKRRNQPWRPLPKSMLRRVSELAMIYPCPRDDKSKLSHARHGFSPSHAARRTSNPLHISRRIVHRKTVLE
PgMYB88-02	MDQEEEYFLSASNEEVIEVQYLLVESQNHIPSMDGVLGFHMENQEKCMTNIDFSGKFEGGPHLNATGEREDREQLKILDGMLPEAQAGHLQAANGIFTTCEDYLIDVGFAKDVANIDYDSHLGNSGSDSQISRFSSGVNGILDSSSTPVPECQNNLVEKTICELNRNVNSKCEFGTSNEAKWLKCSTSYVSQNVEKLEDVSNLLVKGVSSDNEKDSAFTLGLSCSEMSYSTMLLQNKGRPIAQDVETEGQSVQDVITESSAQDSNVCARFTQKRSRKPTLRYIDESSDQNSRYSRKRHEIFSSTSKSRCEISTSTSKGKSPEVRHLNHRHMGSWTTDESFSKAIQVPFDSKGREERRKKRAFIEVQRTDVETSPDQSKCDSAKTIISEEDGGQRKHHKL…
PgMYB89-02	MMISNGHNSRTCLPSAADDSSSVVAGGGSGEIVLFGVRVKVDPMRKSVSMNNLSQYEQPQDLSNNADISAAASAGATGYASADDAAHHQSNASRERKRGVPWTEEEHKLFLLGLQKVGKGDWRGISRNFVKTRTPTQVASHAQKYFLRRSNLNRRRRRSSLFDITTDSVTAIPVEEELVHQDNLIQHVTQSPEIPNIGGFPAVPFPVSVGSVVFPVQIENPSENLTYGNADQVNNASLVLLRPIPVVPMPNPPPTRAEVSSSQKLTIGDSTLSLKLSLSSDHQNQLSSRHSVFQAMPNFSNRDDMISVA
PgMYB89-03	MMISNGHNSRTCLPSAADDSSSVVAGGGSGEIVLFGVRVKVDPMRKSVSMNNLSQYEQPQDLSNNADISAAASAGATGYASADDAAHHQSNASRERKRGVPWTEEEHKLFLLGLQKVGKGDWRGISRNFVKTRTPTQVASHAQKYFLRRSNLNRRRRRSSLFDITTDSVTAIPVEEELVHQDNLIQHVTQSPEIPNIGGFPAVPFPVSVGSVVFPVQIENPSENLTYGNADQVNNASLVLLRPIPVVPMPNPPPTRAEVSSSQKLTIGDSTLSLKLSLSSDHQNQLSSRHSVFQAMPNFSNRDDMISVA
PgMYB89-08	MVSRCCSHCGSNGHNSRTCLPAVADDSSAFRGGGCISGEIMLFGVRVKVDPMRKSVSMNNLSQYEQPQDLSNNADISAAASAGATGYASADDAAHHQSNASRERKRGVPWTEEEHKLFLLGLQKVGKGDWRGISRNFVKTRTPTQVASHAQKYFLRRSNLNRRRRRSSLFDITTDSVTAIPVEEELVHQDNLIQHVTQSPEIPNIGGFPAVPFPVSVGSVVFPVQIENPSENLTYGNADQVNNASLVLLRPIPVVPMPNPPPTRAEVSSSQKLTIGDSTLSLKLSLSSDHQNQLSSRHSVFQAMPNFSNRDDMISVA
PgMYB89-13	MMISNGHNSRTCLPSAADDSSSVVAGAGAGSGSGEIVLFGVRVKVDPMRKSVSMNNLSQYEQPQDLSNNADISAAASAGATGYASADDAAHHQSNASRERKRGVPWTEEEHKLFLLGLQKVGKGDWRGISRNFVKTRTPTQVASHAQKYFLRRSNLNRRRRRSSLFDITTDSVTAIPVEEELVHQDNLIQHVTQSPEIPNIGGFPAVPFPVSVGSVVFPVQIENPSENLTYGNADQVNNASLVLLRPIPVVPMPNPPPTRAEVSSSQKLTIGDSTLSLKLSLSSDHQNQLSSRHSVFQAMPNFSNRDDMISVA
PgMYB89-14	MVSRCCSHCGSNGHNSRTCLPAVADDSSAFRGGGCISGEIMLFGVRVKVDPMRKSVSMNNLSQYEQPQDLSNNADISAAASAGATGYASADDAAHHQSNASRERKRGVPWTEEEHKLFLLGLQKVGKGDWRGISRNFVKTRTPTQVASHAQKYFLRRSNLNRRRRRSSLFDITTDSVTAIPVEEELVHQDNLIQHVTQSPEIPNIGGFPAVPFPVSVGSVVFPVQIENPSENLTYGNADQVNNASLVLLRPIPVVPMPNPPPTRAEVSSSQKLTIGDSTLSLKLSLSSDHQNQLSSRHSVFQAMPNFSNRDDMISVA
PgMYB89-15	MVSRCCSHCGSNGHNSRTCLPAVADDSSAFRGGGCISGEIMLFGVRVKVDPMRKSVSMNNLSQYEQPQDLSNNADISAAASAGATGYASADDAAHHQSNASRERKRGVPWTEEEHKLFLLGLQKVGKGDWRGISRNFVKTRTPTQVASHAQKYFLRRSNLNRRRRRSSLFDITTDSVTAIPVEEELVHQDNLIQHVTQSPEIPNIGGFPAVPFPVSVGSVVFPVQIENPSENLTYGNADQVNNASLVLLRPIPVVPMPNPPPTRAEVSSSQKLTIGDSTLSLKLSLSSDHQNQLSSRHSVFQAMPNFSNRDDMISVA
PgMYB89-16	MMISNGHNSRTCLPSAADDSSSVVAGGGSGEIVLFGVRVKVDPMRKSVSMNNLSQYEQPQDLSNNADISAAASAGATGYASADDAAHHQSNASRERKRGVPWTEEEHKLFLLGLQKVGKGDWRGISRNFVKTRTPTQVASHAQKYFLRRSNLNRRRRRSSLFDITTDSVTAIPVEEELVHQDNLIQHVTQSPEIPNIGGFPAVPFPVSVGSVVFPVQIENPSENLTYGNADQVNNASLVLLRPIPVVPMPNPPPTRAEVSSSQKLTIGDSTLSLKLSLSSDHQNQLSSRHSVFQAMPNFSNRDDMISVA
PgMYB89-17	MMISNGHNSRTCLPSAADDSSSVVAGAGAGSGSGEIVLFGVRVKVDPMRKSVSMNNLSQYEQPQDLSNNADISAAASAGATGYASADDAAHHQSNASRERKRGVPWTEEEHKLFLLGLQKVGKGDWRGISRNFVKTRTPTQVASHAQKYFLRRSNLNRRRRRSSLFDITTDSVTAIPVEEELVHQDNLIQHVTQSPEIPNIGGFPAVPFPVSVGSVVFPVQIENPSENLTYGNADQVNNASLVLLRPIPVVPMPNPPPTRAEVSSSQKLTIGDSTLSLKLSLSSDHQNQLSSRHSVFQAMPNFSNRDDMISVA
PgMYB89-18	MMISNGHNSRTCLPSAADDSSSVVAGAGAGSGSGEIVLFGVRVKVDPMRKSVSMNNLSQYEQPQDLSNNADISAAASAGATGYASADDAAHHQSNASRERKRGVPWTEEEHKLFLLGLQKVGKGDWRGISRNFVKTRTPTQVASHAQKYFLRRSNLNRRRRRSSLFDITTDSVTAIPVEEELVHQDNLIQHVTQSPEIPNIGGFPAVPFPVSVGSVVFPVQIENPSENLTYGNADQVNNASLVLLRPIPVVPMPNPPPTRAEVSSSQKLTIGDSTLSLKLSLSSDHQNQLSSRHSVFQAMPNFSNRDDMISVA
PgMYB89-19	MVSRCCSHCGSNGHNSRTCLPAVADDSSAFRGGGCISGEIMLFGVRVKVDPMRKSVSMNNLSQYEQPQDLSNNADISAAASAGATGYASADDAAHHQSNASRERKRGVPWTEEEHKLFLLGLQKVGKGDWRGISRNFVKTRTPTQVASHAQKYFLRRSNLNRRRRRSSLFDITTDSVTAIPVEEELVHQDNLIQHVTQSPEIPNIGGFPAVPFPVSVGSVVFPVQIENPSENLTYGNADQVNNASLVLLRPIPVVPMPNPPPTRAEVSSSQKLTIGDSTLSLKLSLSSDHQNQLSSRHSVFQAMPNFSNRDDMISVA
PgMYB89-20	MMISNGHNSRTCLPSAADDSSSVVAGGGSGEIVLFGVRVKVDPMRKSVSMNNLSQYEQPQDLSNNADISAAASAGATGYASADDAAHHQSNASRERKRGVPWTEEEHKLFLLGLQKVGKGDWRGISRNFVKTRTPTQVASHAQKYFLRRSNLNRRRRRSSLFDITTDSVTAIPVEEELVHQDNLIQHVTQSPEIPNIGGFPAVPFPVSVGSVVFPVQIENPSENLTYGNADQVNNASLVLLRPIPVVPMPNPPPTRAEVSSSQKLTIGDSTLSLKLSLSSDHQNQLSSRHSVFQAMPNFSNRDDMISVA
PgMYB89-21	MVSRCCSHCGSNGHNSRTCLPAVADDSSAFRGGGCISGEIMLFGVRVKVDPMRKSVSMNNLSQYEQPQDLSNNADISAAASAGATGYASADDAAHHQSNASRERKRGVPWTEEEHKLFLLGLQKVGKGDWRGISRNFVKTRTPTQVASHAQKYFLRRSNLNRRRRRSSLFDITTDSVTAIPVEEELVHQDNLIQHVTQSPEIPNIGGFPAVPFPVSVGSVVFPVQIENPSENLTYGNADQVNNASLVLLRPIPVVPMPNPPPTRAEVSSSQKLTIGDSTLSLKLSLSSDHQNQLSSRHSVFQAMPNFSNRDDMISVA
PgMYB89-24	MVSRCCSHCGSNGHNSRTCLPAVADDSSAFRGGGCISGEIMLFGVRVKVDPMRKSVSMNNLSQYEQPQDLSNNADISAAASAGATGYASADDAAHHQSNASRERKRGVPWTEEEHKLFLLGLQKVGKGDWRGISRNFVKTRTPTQVASHAQKYFLRRSNLNRRRRRSSLFDITTDSVTAIPVEEELVHQDNLIQHVTQSPEIPNIGGFPAVPFPVSVGSVVFPVQIENPSENLTYGNADQVNNASLVLLRPIPVVPMPNPPPTRAEVSSSQKLTIGDSTLSLKLSLSSDHQNQLSSRHSVFQAMPNFSNRDDMISVA
PgMYB89-27	MMISNGHNSRTCLPSAADDSSSVVAGAGAGSGSGEIVLFGVRVKVDPMRKSVSMNNLSQYEQPQDLSNNADISAAASAGATGYASADDAAHHQSNASRERKRGVPWTEEEHKLFLLGLQKVGKGDWRGISRNFVKTRTPTQVASHAQKYFLRRSNLNRRRRRSSLFDITTDSVTAIPVEEELVHQDNLIQHVTQSPEIPNIGGFPAVPFPVSVGSVVFPVQIENPSENLTYGNADQVNNASLVLLRPIPVVPMPNPPPTRAEVSSSQKLTIGDSTLSLKLSLSSDHQNQLSSRHSVFQAMPNFSNRDDMISVA
PgMYB89-31	MMISNGHNSRTCLPSAADDSSSVVAGAGAGSGSGEIVLFGVRVKVDPMRKSVSMNNLSQYEQPQDLSNNADISAAASAGATGYASADDAAHHQSNASRERKRGVPWTEEEHKLFLLGLQKVGKGDWRGISRNFVKTRTPTQVASHAQKYFLRRSNLNRRRRRSSLFDITTDSVTAIPVEEELVHQDNLIQHVTQSPEIPNIGGFPAVPFPVSVGSVVFPVQIENPSENLTYGNADQVNNASLVLLRPIPVVPMPNPPPTRAEVSSSQKLTIGDSTLSLKLSLSSDHQNQLSSRHSVFQAMPNFSNRDDMISVA
PgMYB89-33	MMISNGHNSRTCLPSAADDSSSVVAGAGAGSGSGEIVLFGVRVKVDPMRKSVSMNNLSQYEQPQDLSNNADISAAASAGATGYASADDAAHHQSNASRERKRGVPWTEEEHKLFLLGLQKVGKGDWRGISRNFVKTRTPTQVASHAQKYFLRRSNLNRRRRRSSLFDITTDSVTAIPVEEELVHQDNLIQHVTQSPEIPNIGGFPAVPFPVSVGSVVFPVQIENPSENLTYGNADQVNNASLVLLRPIPVVPMPNPPPTRAEVSSSQKLTIGDSTLSLKLSLSSDHQNQLSSRHSVFQAMPNFSNRDDMISVA
PgMYB89-34	MMISNGHNSRTCLPSAADDSSSVVAGGGSGEIVLFGVRVKVDPMRKSVSMNNLSQYEQPQDLSNNADISAAASAGATGYASADDAAHHQSNASRERKRGVPWTEEEHKLFLLGLQKVGKGDWRGISRNFVKTRTPTQVASHAQKYFLRRSNLNRRRRRSSLFDITTDSVTAIPVEEELVHQDNLIQHVTQSPEIPNIGGFPAVPFPVSVGSVVFPVQIENPSENLTYGNADQVNNASLVLLRPIPVVPMPNPPPTRAEVSSSQKLTIGDSTLSLKLSLSSDHQNQLSSRHSVFQAMPNFSNRDDMISVA
PgMYB89-43	MMISNGHNSRTCLPSAADDSSSVVAGGGSGEIVLFGVRVKVDPMRKSVSMNNLSQYEQPQDLSNNADISAAASAGATGYASADDAAHHQSNASRERKRGVPWTEEEHKLFLLGLQKVGKGDWRGISRNFVKTRTPTQVASHAQKYFLRRSNLNRRRRRSSLFDITTDSVTAIPVEEELVHQDNLIQHVTQSPEIPNIGGFPAVPFPVSVGSVVFPVQIENPSENLTYGNADQVNNASLVLLRPIPVVPMPNPPPTRAEVSSSQKLTIGDSTLSLKLSLSSDHQNQLSSRHSVFQAMPNFSNRDDMISVA
PgMYB91-04	MEKPDETAEKEAWGTWEELLLAFAVNRYGSKSWDSVAGEIQKRSFKMTPFLTPCNCKQKFHDLKRRYTHELARHQNDAVGDDKTEIQIIPWLDELRKLRITELKRELEHYDLSIVSLQSKVKRLKEEKDESLRASENGGEDQLDPEEREIYTEPEKLSPKSVVCKLITTDELDRDNQSVAQSNSTDPKSENVETGEVKMENDPKLVRTADENRQLASGSEKPVREESCNGSSDNIAKEMVQATSVKVEQEGGASESPELWESAAESKGSAEKESSDVQSSANKLKKEESDRLHCGSSRGEERETEDQSPFALKGTFVKSQPLVDFLEILWSHKLGSVFERLLESQVYCLFNLSDDKVFRINSR
PgMYB91-09	MEKPDETAEKEAWGTWEELLLAFAVNRYGSKSWDSVAGEIQKRSFKMTPFLTPCNCKQKFHDLKRRYTHELARHQNDAVGDDKTEIQIIPWLDELRKLRITELKRELEHYDLSIVSLQSKVKRLKEEKDESLRASENGGEDQLDPEEREIYTEPEKLSPKSVVCKLITTDELDRDNQSVAQSNSTDPKSENVETGEVKMENDPKLVRTADENRQLASGSEKPVREESCNGSSDNIAKEMVQATSVKVEQEGGASESPELWESAAESKGSAEKESSDVQSSANKLKKEESDRLHCGSSRGEERETEDQSPFALKGTFVKSQPLVDFLEILWSHKLGSVFERLLESQETSKYRNLIRQHIDLKSVKRNVEEGWYFDCEHKFFRDLLLLANNAMIFFGKKSS…
PgMYB91-11	MEKPDETAEKEAWGTWEELLLAFAVNRYGSKSWDSVAGEIQKRSFKMTPFLTPCNCKQKFHDLKRRYTHELARHQNDAVGDDKTEIQIIPWLDELRKLRITELKRELEHYDLSIVSLQSKVKRLKEEKDESLRASENGGEDQLDPEEREIYTEPEKLSPKSVVCKLITTDELDRDNQSVAQSNSTDPKSENVETGEVKMENDPKLVRTADENRQLASGSEKPVREESCNGSSDNIAKEMVQATSVKVEQEVGVEGFSRKKRVIGCIAVVAGVMNVRQRISLLLP
PgMYB93-01	MVENTKRQKRGLISEEDISTILQRYSATTVLTLLQEVAQVPEEKIDWNALVKKTSTGISNPREYQMIWRHLAYCDSLVERLDDGSEPLDDDSDLEYELEAFPTVGPEASTEAAACVKVLIASGISSNSSLQNGSTVEAPLTINIPNGQSTRAPSESSQLSSFMHGTNITVPVSVQKQPLPTVTSAEGLVANGLASGNLPPRRKRKPWSAAEDQELIAAVKKCGEGNWANILKGDFKSERSASQLSQRWNIIRKRKGNSSVGGGSQLSEAQLAARRAVSLALNMPMADKLKSTSSTAGTSSTVTVGNSVHPAAESSLVGVHPQQESVPTITQRSGTLGLTSKQDSVTTVTQRSGTLGHSPKARVTLKKTSAKSALSPDELVKAAAVAAGARIATPSDAAS…
PgMYB93-02	MVENTKRQKRGLISEEDISTILQRYSATTVLTLLQEVAQVPEEKIDWNALVKKTSTGISNPREYQMIWRHLAYCDSLVERLDDGSEPLDDDSDLEYELEAFPTVGPEASTEAAACVKVLIASGISSNSSLQNGSTVEAPLTINIPNGQSTRAPSESSQLSSFMHGTNITVPVSVQKQPLPTVTSAEGLVANGLASGNLPPRRKRKPWSAAEDQELIAAVKKCGEGNWANILKGDFKSERSASQLSQRWNIIRKRKGNSSVGGGSQLSEAQLAARRAVSLALNMPMADKLKSTSSTAGTSSTVTVGNSVHPAAESSLVGVHPQQQSQQDSVPTITQRSGTLGLTSKQDSVTTVTQRSGTLGHSPKVRVILKKTSAKSALSPDELVKAAAVAAGARIATPS…
PgMYB93-03	MVENTKRQKRGLISEEDISTILQRYSATTVLTLLQEVAQVPEEKIDWNALVKKTSTGISNPREYQMIWRHLAYCDSLVERLDDGSEPLDDDSDLEYELEAFPTVGPEASTEAAACVKVLIASGISSNSSLQNGSTVEAPLTINIPNGQSTRAPSESSQLSSFMHGTNITVPVSVQKQPLPTVTSAEGLVANGLASGNLPPRRKRKPWSAAEDQELIAAVKKCGEGNWANILKGDFKSERSASQLSQRWNIIRKRKGNSSVGGGSQLSEAQLAARRAVSLALNMPMADKLKSTSSTAGTSSTVTVGNSVHPAAESSLVGVHPQQESVPTITQRSGTLGLTSKQDSVTTVTQRSGTLGHSPKARVTLKKTSAKSALSPDELVKAAAVAAGARIATPSDAAS…
PgMYB93-05	MVENTKRQKRGLISEEDISTILQRYSATTVLTLLQEVAQVPEEKIDWNALVKKTSTGISNPREYQMIWRHLAYCDSLVERLDDGSEPLDDDSDLEYELEAFPTVGPEASTEAAACVKVLIASGISSNSSLQNGSTVEAPLTINIPNGQSTRAPSESSQLSSFMHGTNITVPVSVQKQPLPTVTSAEGLVANGLASGNLPPRRKRKPWSAAEDQELIAAVKKCGEGNWANILKGDFKSERSASQLSQRWNIIRKRKGNSSVGGGSQLSEAQLAARRAVSLALNMPMADKLKSTSSTAGTSSTVTVGNSVHPAAESSLVGVHPQQQSQQDSVPTITQRSGTLGLTSKQDSVTTVTQRSGTLGHSPKVRVILKKTSAKSALSPDELVKAAAVAAGARIATPS…
PgMYB94-10	MDPYSSGEGEELIVKTRKPYTITKQRERWTEEEHSRFLEALKLCGRAWQRIEEHIGTKTAVQIRSHAQKFFTKLEKEALVKGVPVGQALDIEIPPPRPKRKPSNPYPRKASVGTPTSEVGMKDKKPLTLECSLHAGKHILDLEKEPPPEKQSDVDKLEGANKNKDGDDCSEAFSLEAPSASLFSATKSPMSRANSRCIFGEFVPILKEVANQDATNESYSTSEPSGSQNIRKLDAKQSFEGRPSCNPSELGNSLSLHEKLVHSHKVDKLSPPANLGALLSNDMQTALNYPRHVPVHVVNGSLGMSTQNVSPDISYEGSLFHQVERVNGGPILFGNLAASSTTEHHSIASRSSIHQSFPTFHPDFMPICSNQDDCQSFLHIPSTFSSLLSSALLQNPAAH…
PgMYB94-12	MDPYSSGEGEELIVKTRKPYTITKQRERWTEEEHSRFLEALKLCGRAWQRIEEHIGTKTAVQIRSHAQKFFTKLEKEALVKGVPVGQALDIEIPPPRPKRKPSNPYPRKASVGTPTSEVGMKDKKPLTLECSLHAGKHILDLEKEPPPEKQSDVDKLEGANKNKDGDDCSEAFSLEAPSASLFSATKSPMSRANSRCIFGEFVPILKEVANQDATNESYSTSEPSGSQNIRKLDAKQSFEGRPSCNPSELGNSLSLHEKLVHSHKVDKLSPPANLGALLSNDMQTALNYPRHVPVHVVNGSLGMSTQNVSPDISYEGSLFHQVERVNGGPILFGNLAASSTTEHHSIASRSSIHQSFPTFHPDFMPICSNQDDCQSFLHIPSTFSSLLSSALLQNPAAH…
PgMYB94-17	MDPYSSGEELVIKPRKPYTITKQRERWTEEEHTRFLEALKIYGRAWQRIEEHIGTKTAVQIRSHAQKFFTKLEKEALVKGLRTGQAIDIEIPPPRPKRKPSNPYPRKASVGTPTSEVGMKDKKPLTLECSLHAGKHILDLEKEPPPEKQSDVDKLEGANKNKDGDDCSEAFSLEAPSASLFSATKSPMSRANSRCIFGEFVPILKEVANQDATNESYSTSEPSGSQNIRKLDAKQSFEGRPSCNPSELGNSLSLHEKLVHSHKVDKLSPPANLGALLSNDMQTALNYPRHVPVHVVNGSLGMSTQNVSPDISYEGSLFHQVERVNGGPILFGNLAASSTTEHHSIASRSSIHQSFPTFHPDFMPICSNQDDCQSFLHIPSTFSSLLSSALLQNPAAHAA…
PgMYB94-18	MDPYSSGEELVIKPRKPYTITKQRERWTEEEHTRFLEALKIYGRAWQRIEEHIGTKTAVQIRSHAQKFFTKLEKEALVKGLRTGQAIDIEIPPPRPKRKPSNPYPRKASVGTPTSEVGMKDKKPLTLECSLHAGKHILDLEKEPPPEKQSDVDKLEGANKNKDGDDCSEAFSLEAPSASLFSATKSPMSRANSRCIFGEFVPILKEVANQDATNESYSTSEPSGSQNIRKLDAKQSFEGRPSCNPSELGNSLSLHEKLVHSHKVDKLSPPANLGALLSNDMQTALNYPRHVPVHVVNGSLGMSTQNVSPDISYEGSLFHQVERVNGGPILFGNLAASSTTEHHSIASRSSIHQSFPTFHPDFMPICSNQDDCQSFLHIPSTFSSLLSSALLQNPAAHAA…
PgMYB94-20	MDPYSSGEELVIKPRKPYTITKQRERWTEEEHTRFLEALKIYGRAWQRIEEHIGTKTAVQIRSHAQKFFTKLEKEALVKGLRTGQAIDIEIPPPRPKRKPSNPYPRKASVGTPTSEVGMKDKKPLTLECSLHAGKHILDLEKEPPPEKQSDVDKLEGANKNKDGDDCSEAFSLEAPSASLFSATKSPMSRANSRCIFGEFVPILKEVANQDATNESYSTSEPSGSQNIRKLDAKQSFEGRPSCNPSELGNSLSLHEKLVHSHKVDKLSPPANLGALLSNDMQTALNYPRHVPVHVVNGSLGMSTQNVSPDISYEGSLFHQVERVNGGPILFGNLAASSTTEHHSIASRSSIHQSFPTFHPDFMPICSNQDDCQSFLHIPSTFSSLLSSALLQNPAAHAA…
PgMYB94-23	MDPYSSGEELVIKPRKPYTITKQRERWTEEEHTRFLEALKIYGRAWQRIEEHIGTKTAVQIRSHAQKFFTKLEKEALVKGLRTGQAIDIEIPPPRPKRKPSNPYPRKASVGTPTSEVGMKDKKPLTLECSLHAGKHILDLEKEPPPEKQSDVDKLEGANKNKDGDDCSEAFSLEAPSASLFSATKSPMSRANSRCIFGEFVPILKEVANQDATNESYSTSEPSGSQNIRKLDAKQSFEGRPSCNPSELGNSLSLHEKLVHSHKVDKLSPPANLGALLSNDMQTALNYPRHVPVHVVNGSLGMSTQNVSPDISYEGSLFHQVERVNGGPILFGNLAASSTTEHHSIASRSSIHQSFPTFHPDFMPICSNQDDCQSFLHIPSTFSSLLSSALLQNPAAHAA…
PgMYB95-01	MGAPKQKWTAEEEAALKAGVLKHGAGKWRTILKDPEFSGVLYLRSNVDLKDKWRNMSVMANGWGSREKARLALKRMQQVPKEDENSMALTPVNQSDEEIVDDKPLAVSSGSPQIGSSSKRSIIRLDNLIMEAINNLKESGGSNKTTIGTYIETKRKYRIAPTSASSDKRRHPSMLLLEGRPRVVSPKVDRAEADVPTKAQIDAELAKMRSMTPDEAAAAAARAVTEAEIAIAEAEEAAREAEAAEADAEAAQAFAEAAMKTLKGRSTPRVMIRA
PgMYB95-02	MGAPKQKWTAEEEAALKAGVLKHGAGKWRTILKDPEFSGVLYLRSNVDLKDKWRNMSVMANGWGSREKARLALKRMQQVPKEDENSMALTPVNQSDEEIVDDKPLAVSSGSPQIGSSSKRSIIRLDNLIMEAINNLKESGGSNKTTIGTYIETKRKYRIAPTSASSDKRRHPSMLLLEGRPRVVSPKVDRAEADVPTKAQIDAELAKMRSMTPDEAAAAAARAVTEAEIAIAEAEEAAREAEAAEADAEAAQAFAEAAMKTLKGRSTPRVMIRA
PgMYB95-03	MGAPKQKWTAEEEAALKAGVLKHGAGKWRTILKDPEFSGVLYLRSNVDLKDKWRNMSVMANGWGSREKARLALKRMQQVPKEDENSMALTPVNQSDEEIVDDKPLAVSSGSPQIGSSSKRSIIRLDNLIMEAINNLKESGGSNKTTIGTYIETKRKYRIAPTSASSDKRRHPSMLLLEGRPRVVSPKVDRAEADVPTKAQIDAELAKMRSMTPDEAAAAAARAVTEAEIAIAEAEEAAREAEAAEADAEAAQAFAEAAMKTLKGRSIPRVMIQA
PgMYB95-04	MGAPKQKWTAEEEAALKAGVLKHGAGKWRTILKDPEFSGVLYLRSNVDLKDKWRNMSVMANGWGSREKARLALKRMQQVPKEDENSMALTPVNQSDEEIVDDKPLAVSSGSPQIGSSSKRSIIRLDNLIMEAINNLKESGGSNKTTIGTYIETKRKYRIAPTSASSDKRRHPSMLLLEGRPRVVSPKVDRAEADVPTKAQIDAELAKMRSMTPDEAAAAAARAVTEAEIAIAEAEEAAREAEAAEADAEAAQAFAEAAMKTLKGRSTPRVMIRA
PgMYB95-05	MGAPKQKWTAEEEAALKAGVLKHGAGKWRTILKDPEFSGVLYLRSNVDLKDKWRNMSVMANGWGSREKARLALKRMQQVPKEDENSMALTPVNQSDEEIVDDKPLAVSSGSPQIGSSSKRSIIRLDNLIMEAINNLKESGGSNKTTIGTYIETKRKYRIAPTSASSDKRRHPSMLLLEGRPRVVSPKVDRAEADVPTKAQIDAELAKMRSMTPDEAAAAAARAVTEAEIAIAEAEEAAREAEAAEADAEAAQAFAEAAMKTLKGRSTPRVMIRA
PgMYB95-06	MGAPKQKWTAEEEAALKAGVLKHGAGKWRTILKDPEFSGVLYLRSNVDLKDKWRNMSVMANGWGSREKARLALKRMQQVPKEDENSMALTPVNQSDEEIVDDKPLAVSSGSPQIGSSSKRSIIRLDNLIMEAINNLKESGGSNKTTIGTYIETKRKYRIAPTSASSDKRRHPSMLLLEGRPRVVSPKVDRAEADVPTKAQIDAELAKMRSMTPDEAAAAAARAVTEAEIAIAEAEEAAREAEAAEADAEAAQAFAEAAMKTLKGRSTPRVMIRA
PgMYB95-07	MGAPKQKWTAEEEAALKAGVLKHGAGKWRTILKDPEFSGVLYLRSNVDLKDKWRNMSVMANGWGSREKARLALKRMQQVPKEDENSMALTPVNQSDEEIVDDKPLAVSSGSPQIGSSSKRSIIRLDNLIMEAINNLKESGGSNKTTIGTYIETKRKYRIAPTSASSDKRRHPSMLLLEGRPRVVSPKVDRAEADVPTKAQIDAELAKMRSMTPDEAAAAAARAVTEAEIAIAEAEEAAREAEAAEADAEAAQAFAEAAMKTLKGRSIPRVMIQA
PgMYB95-08	MGAPKQKWTAEEEAALKAGVLKHGAGKWRTILKDPEFSGVLYLRSNVDLKDKWRNMSVMANGWGSREKARLALKRMQQVPKEDENSMALTPVNQSDEEIVDDKPLAVSSGSPQIGSSSKRSIIRLDNLIMEAINNLKESGGSNKTTIGTYIEEQYWAPPNFKRLLSAKLKFLTGSAKLIKMKRKYRIAPTSASSDKRRHPSMLLLEGRPRVVSPKVDRAEADVPTKAQIDAELAKMRSMTPDEAAAAAARAVTEAEIAIAEAEEAAREAEAAEADAEAAQAFAEAAMKTLKGRSTPRVMIRA
PgMYB95-09	MGAPKQKWTAEEEAALKAGVLKHGAGKWRTILKDPEFSGVLYLRSNVDLKDKWRNMSVMANGWGSREKARLALKRMQQVPKEDENSMALTPVNQSDEEIVDDKPLAVSSGSPQIGSSSKRSIIRLDNLIMEAINNLKESGGSNKTTIGTYIETKRKYRIAPTSASSDKRRHPSMLLLEGRPRVVSPKVDRAEADVPTKAQIDAELAKMRSMTPDEAAAAAARAVTEAEIAIAEAEEAAREAEAAEADAEAAQAFAEAAMKTLKGRSTPRVMIRA
PgMYB95-10	MGAPKQKWTAEEEAALKAGVLKHGAGKWRTILKDPEFSGVLYLRSNVDLKDKWRNMSVMANGWGSREKARLALKRMQQVPKEDENSMALTPVNQSDEEIVDDKPLAVSSGSPQIGSSSKRSIIRLDNLIMEAINNLKESGGSNKTTIGTYIETKRKYRIAPTSASSDKRRHPSMLLLEGRPRVVSPKVDRAEADVPTKAQIDAELAKMRSMTPDEAAAAAARAVTEAEIAIAEAEEAAREAEAAEADAEAAQAFAEAAMKTLKGRSTPRVMIRA
PgMYB95-11	MGAPKQKWTAEEEAALKAGVLKHGAGKWRTILKDPEFSGVLYLRSNVDLKDKWRNMSVMANGWGSREKARLALKRMQQVPKEDENSMALTPVNQSDEEIVDDKPLAVSSGSPQIGSSSKRSIIRLDNLIMEAINNLKESGGSNKTTIGTYIETKRKYRIAPTSASSDKRRHPSMLLLEGRPRVVSPKVDRAEADVPTKAQIDAELAKMRSMTPDEAAAAAARAVTEAEIAIAEAEEAAREAEAAEADAEAAQAFAEAAMKTLKGRSTPRVMIRA
PgMYB95-12	MGAPKQKWTAEEEAALKAGVLKHGAGKWRTILKDPEFSGVLYLRSNVDLKDKWRNMSVMANGWGSREKARLALKRMQQVPKEDENSMALTPVNQSDEEIVDDKPLAVSSGSPQIGSSSKRSIIRLDNLIMEAINNLKESGGSNKTTIGTYIETKRKYRIAPTSASSDKRRHPSMLLLEGRPRVVSPKVDRAEADVPTKAQIDAELAKMRSMTPDEAAAAAARAVTEAEIAIAEAEEAAREAEAAEADAEAAQAFAEAAMKTLKGRSTPRVMIRA
PgMYB95-13	MGAPKQKWTAEEEAALKAGVLKHGAGKWRTILKDPEFSGVLYLRSNVDLKDKWRNMSVMANGWGSREKARLALKRMQQVPKEDENSMALTPVNQSDEEIVDDKPLAVSSGSPQIGSSSKRSIIRLDNLIMEAINNLKESGGSNKTTIGTYIETKRKYRIAPTSASSDKRRHPSMLLLEGRPRVVSPKVDRAEADVPTKAQIDAELAKMRSMTPDEAAAAAARAVTEAEIAIAEAEEAAREAEAAEADAEAAQAFAEAAMKTLKGRSTPRVMIRA
PgMYB95-14	MGAPKQKWTAEEEAALKAGVLKHGAGKWRTILKDPEFSGVLYLRSNVDLKDKWRNMSVMANGWGSREKARLALKRMQQVPKEDENSMALTPVNQSDEEIVDDKPLAVSSGSPQIGSSSKRSIIRLDNLIMEAINNLKESGGSNKTTIGTYIEEQYWAPPNFKRLLSAKLKFLTGSAKLIKMKRKYRIAPTSASSDKRRHPSMLLLEGRPRVVSPKVDRAEADVPTKAQIDAELAKMRSMTPDEAAAAAARAVTEAEIAIAEAEEAAREAEAAEADAEAAQAFAEAAMKTLKGRSTPRVMIRA
PgMYB95-16	MGAPKQKWTAEEEAALKAGVLKHGAGKWRTILKDPEFSGVLYLRSNVDLKDKWRNMSVMANGWGSREKARLALKRMQQVPKEDENSMALTPVNQSDEEIVDDKPLAVSSGSPQIGSSSKRSIIRLDNLIMEAINNLKESGGSNKTTIGTYIETKRKYRIAPTSASSDKRRHPSMLLLEGRPRVVSPKVDRAEADVPTKAQIDAELAKMRSMTPDEAAAAAARAVTEAEIAIAEAEEAAREAEAAEADAEAAQAFAEAAMKTLKGRSTPRVMIRA
PgMYB95-17	MGAPKQKWTAEEEAALKAGVLKHGAGKWRTILKDPEFSGVLYLRSNVDLKDKWRNMSVMANGWGSREKARLALKRMQQVPKEDENSMALTPVNQSDEEIVDDKPLAVSSGSPQIGSSSKRSIIRLDNLIMEAINNLKESGGSNKTTIGTYIEEQYWAPPNFKRLLSAKLKFLTGSAKLIKMKRKYRIAPTSASSDKRRHPSMLLLEGRPRVVSPKVDRAEADVPTKAQIDAELAKMRSMTPDEAAAAAARAVTEAEIAIAEAEEAAREAEAAEADAEAAQAFAEAAMKTLKGRSTPRVMIRA
PgMYB95-18	MGAPKQKWTAEEEAALKAGVLKHGAGKWRTILKDPEFSGVLYLRSNVDLKDKWRNMSVMANGWGSREKARLALKRMQQVPKEDENSMALTPVNQSDEEIVDDKPLAVSSGSPQIGSSSKRSIIRLDNLIMEAINNLKESGGSNKTTIGTYIEEQYWAPPNFKRLLSAKLKFLTGSAKLIKMKRKYRIAPTSASSDKRRHPSMLLLEGRPRVVSPKVDRAEADVPTKAQIDAELAKMRSMTPDEAAAAAARAVTEAEIAIAEAEEAAREAEAAEADAEAAQAFAEAAMKTLKGRSTPRVMIRA
PgMYB95-19	MGAPKQKWTAEEEAALKAGVLKHGAGKWRTILKDPEFSGVLYLRSNVDLKDKWRNMSVMANGWGSREKARLALKRMQQVPKEDENSMALTPVNQSDEEIVDDKPLAVSSGSPQIGSSSKRSIIRLDNLIMEAINNLKESGGSNKTTIGTYIETKRKYRIAPTSASSDKRRHPSMLLLEGRPRVVSPKVDRAEADVPTKAQIDAELAKMRSMTPDEAAAAAARAVTEAEIAIAEAEEAAREAEAAEADAEAAQAFAEAAMKTLKGRSTPRVMIRA
PgMYB95-20	MGAPKQKWTAEEEAALKAGVLKHGAGKWRTILKDPEFSGVLYLRSNVDLKDKWRNMSVMANGWGSREKARLALKRMQQVPKEDENSMALTPVNQSDEEIVDDKPLAVSSGSPQIGSSSKRSIIRLDNLIMEAINNLKESGGSNKTTIGTYIETKRKYRIAPTSASSDKRRHPSMLLLEGRPRVVSPKVDRAEADVPTKAQIDAELAKMRSMTPDEAAAAAARAVTEAEIAIAEAEEAAREAEAAEADAEAAQAFAEAAMKTLKGRSIPRVMIQA
PgMYB95-21	MGAPKQKWTAEEEAALKAGVLKHGAGKWRTILKDPEFSGVLYLRSNVDLKDKWRNMSVMANGWGSREKARLALKRMQQVPKEDENSMALTPVNQSDEEIVDDKPLAVSSGSPQIGSSSKRSIIRLDNLIMEAINNLKESGGSNKTTIGTYIETKRKYRIAPTSASSDKRRHPSMLLLEGRPRVVSPKVDRAEADVPTKAQIDAELAKMRSMTPDEAAAAAARAVTEAEIAIAEAEEAAREAEAAEADAEAAQAFAEAAMKTLKGRSTPRVMIRA
PgMYB95-22	MGAPKQKWTAEEEAALKAGVLKHGAGKWRTILKDPEFSGVLYLRSNVDLKDKWRNMSVMANGWGSREKARLALKRMQQVPKEDENSMALTPINQSDEEIVDDKSLAVSSGSPQIGSSSKRSIIRLDNLIMEAINNLKESGGSNKTTIGTYIEEQYWAPPNFKRLLSAKLKFLTGSAKLIKMKRKYRIAPTSASSDKRRHPSMLLLEGRPRVVSPKVDRAEADVPTKAQIDAELAKMRSMTPDEAAAAAARAVTEAEIAIAEAEEAAREAEAAEADAEAAQAFAEAAMKTLKGRSIPRVMIQA
PgMYB95-23	MGAPKQKWTAEEEAALKAGVLKHGAGKWRTILKDPEFSGVLYLRSNVDLKDKWRNMSVMANGWGSREKARLALKRMQQVPKEDENSMALTPVNQSDEEIVDDKPLAVSSGSPQIGSSSKRSIIRLDNLIMEAINNLKESGGSNKTTIGTYIEEQYWAPPNFKRLLSAKLKFLTGSAKLIKMKRKYRIAPTSASSDKRRHPSMLLLEGRPRVVSPKVDRAEADVPTKAQIDAELAKMRSMTPDEAAAAAARAVTEAEIAIAEAEEAAREAEAAEADAEAAQAFAEAAMKTLKGRSTPRVMIRA
PgMYB95-24	MGAPKQKWTAEEEAALKAGVLKHGAGKWRTILKDPEFSGVLYLRSNVDLKDKWRNMSVMANGWGSREKARLALKRMQQVPKEDENSMALTPVNQSDEEIVDDKPLAVSSGSPQIGSSSKRSIIRLDNLIMEAINNLKESGGSNKTTIGTYIETKRKYRIAPTSASSDKRRHPSMLLLEGRPRVVSPKVDRAEADVPTKAQIDAELAKMRSMTPDEAAAAAARAVTEAEIAIAEAEEAAREAEAAEADAEAAQAFAEAAMKTLKGRSTPRVMIRA
PgMYB95-25	MGAPKQKWTAEEEAALKAGVLKHGAGKWRTILKDPEFSGVLYLRSNVDLKDKWRNMSVMANGWGSREKARLALKRMQQVPKEDENSMALTPVNQSDEEIVDDKPLAVSSGSPQIGSSSKRSIIRLDNLIMEAINNLKESGGSNKTTIGTYIEEQYWAPPNFKRLLSAKLKFLTGSAKLIKMKRKYRIAPTSASSDKRRHPSMLLLEGRPRVVSPKVDRAEADVPTKAQIDAELAKMRSMTPDEAAAAAARAVTEAEIAIAEAEEAAREAEAAEADAEAAQAFAEAAMKTLKGRSTPRVMIRA
PgMYB95-26	MGAPKQKWTAEEEAALKAGVLKHGAGKWRTILKDPEFSGVLYLRSNVDLKDKWRNMSVMANGWGSREKARLALKRMQQVPKEDENSMALTPVNQSDEEIVDDKPLAVSSGSPQIGSSSKRSIIRLDNLIMEAINNLKESGGSNKTTIGTYIETKRKYRIAPTSASSDKRRHPSMLLLEGRPRVVSPKVDRAEADVPTKAQIDAELAKMRSMTPDEAAAAAARAVTEAEIAIAEAEEAAREAEAAEADAEAAQAFAEAAMKTLKGRSTPRVMIRA
PgMYB95-27	MGAPKQKWTAEEEAALKAGVLKHGAGKWRTILKDPEFSGVLYLRSNVDLKDKWRNMSVMANGWGSREKARLALKRMQQVPKEDENSMALTPVNQSDEEIVDDKPLAVSSGSPQIGSSSKRSIIRLDNLIMEAINNLKESGGSNKTTIGTYIETKRKYRIAPTSASSDKRRHPSMLLLEGRPRVVSPKVDRAEADVPTKAQIDAELAKMRSMTPDEAAAAAARAVTEAEIAIAEAEEAAREAEAAEADAEAAQAFAEAAMKTLKGRSTPRVMIRA
PgMYB95-28	MGAPKQKWTAEEEAALKAGVLKHGAGKWRTILKDPEFSGVLYLRSNVDLKDKWRNMSVMANGWGSREKARLALKRMQQVPKEDENSMALTPINQSDEEIVDDKSLAVSSGSPQIGSSSKRSIIRLDNLIMEAINNLKESGGSNKTTIGTYIEEQYWAPPNFKRLLSAKLKFLTGSAKLIKMKRKYRIAPTSASSDKRRHPSMLLLEGRPRVVSPKVDRAEADVPTKAQIDAELAKMRSMTPDEAAAAAARAVTEAEIAIAEAEEAAREAEAAEADAEAAQAFAEAAMKTLKGRSIPRVMIQA
PgMYB95-30	MGAPKQKWTAEEEAALKAGVLKHGAGKWRTILKDPEFSGVLYLRSNVDLKDKWRNMSVMANGWGSREKARLALKRMQQVPKEDENSMALTPVNQSDEEIVDDKPLAVSSGSPQIGSSSKRSIIRLDNLIMEAINNLKESGGSNKTTIGTYIEEQYWAPPNFKRLLSAKLKFLTGSAKLIKMKRKYRIAPTSASSDKRRHPSMLLLEGRPRVVSPKVDRAEADVPTKAQIDAELAKMRSMTPDEAAAAAARAVTEAEIAIAEAEEAAREAEAAEADAEAAQAFAEAAMKTLKGRSTPRVMIRA
PgMYB95-31	MGAPKQKWTAEEEAALKAGVLKHGAGKWRTILKDPEFSGVLYLRSNVDLKDKWRNMSVMANGWGSREKARLALKRMQQVPKEDENSMALTPVNQSDEEIVDDKPLAVSSGSPQIGSSSKRSIIRLDNLIMEAINNLKESGGSNKTTIGTYIETKRKYRIAPTSASSDKRRHPSMLLLEGRPRVVSPKVDRAEADVPTKAQIDAELAKMRSMTPDEAAAAAARAVTEAEIAIAEAEEAAREAEAAEADAEAAQAFAEAAMKTLKGRSIPRVMIQA
PgMYB95-32	MGAPKQKWTAEEEAALKAGVLKHGAGKWRTILKDPEFSGVLYLRSNVDLKDKWRNMSVMANGWGSREKARLALKRMQQVPKEDENSMALTPVNQSDEEIVDDKPLAVSSGSPQIGSSSKRSIIRLDNLIMEAINNLKESGGSNKTTIGTYIEEQYWAPPNFKRLLSAKLKFLTGSAKLIKMKRKYRIAPTSASSDKRRHPSMLLLEGRPRVVSPKVDRAEADVPTKAQIDAELAKMRSMTPDEAAAAAARAVTEAEIAIAEAEEAAREAEAAEADAEAAQAFAEAAMKTLKGRSTPRVMIRA
PgMYB95-33	MGAPKQKWTAEEEAALKAGVLKHGAGKWRTILKDPEFSGVLYLRSNVDLKDKWRNMSVMANGWGSREKARLALKRMQQVPKEDENSMALTPVNQSDEEIVDDKPLAVSSGSPQIGSSSKRSIIRLDNLIMEAINNLKESGGSNKTTIGTYIEEQYWAPPNFKRLLSAKLKFLTGSAKLIKMKRKYRIAPTSASSDKRRHPSMLLLEGRPRVVSPKVDRAEADVPTKAQIDAELAKMRSMTPDEAAAAAARAVTEAEIAIAEAEEAAREAEAAEADAEAAQAFAEAAMKTLKGRSTPRVMIRA
PgMYB95-34	MGAPKQKWTAEEEAALKAGVLKHGAGKWRTILKDPEFSGVLYLRSNVDLKDKWRNMSVMANGWGSREKARLALKRMQQVPKEDENSMALTPVNQSDEEIVDDKPLAVSSGSPQIGSSSKRSIIRLDNLIMEAINNLKESGGSNKTTIGTYIEEQYWAPPNFKRLLSAKLKFLTGSAKLIKMKRKYRIAPTSASSDKRRHPSMLLLEGRPRVVSPKVDRAEADVPTKAQIDAELAKMRSMTPDEAAAAAARAVTEAEIAIAEAEEAAREAEAAEADAEAAQAFAEAAMKTLKGRSTPRVMIRA
PgMYB95-35	MGAPKQKWTAEEEAALKAGVLKHGAGKWRTILKDPEFSGVLYLRSNVDLKDKWRNMSVMANGWGSREKARLALKRMQQVPKEDENSMALTPVNQSDEEIVDDKPLAVSSGSPQIGSSSKRSIIRLDNLIMEAINNLKESGGSNKTTIGTYIEEQYWAPPNFKRLLSAKLKFLTGSAKLIKMKRKYRIAPTSASSDKRRHPSMLLLEGRPRVVSPKVDRAEADVPTKAQIDAELAKMRSMTPDEAAAAAARAVTEAEIAIAEAEEAAREAEAAEADAEAAQAFAEAAMKTLKGRSTPRVMIRA
PgMYB95-36	MGAPKQKWTAEEEAALKAGVLKHGAGKWRTILKDPEFSGVLYLRSNVDLKDKWRNMSVMANGWGSREKARLALKRMQQVPKEDENSMALTPVNQSDEEIVDDKPLAVSSGSPQIGSSSKRSIIRLDNLIMEAINNLKESGGSNKTTIGTYIETKRKYRIAPTSASSDKRRHPSMLLLEGRPRVVSPKVDRAEADVPTKAQIDAELAKMRSMTPDEAAAAAARAVTEAEIAIAEAEEAAREAEAAEADAEAAQAFAEAAMKTLKGRSTPRVMIRA
PgMYB95-37	MGAPKQKWTAEEEAALKAGVLKHGAGKWRTILKDPEFSGVLYLRSNVDLKDKWRNMSVMANGWGSREKARLALKRMQQVPKEDENSMALTPVNQSDEEIVDDKPLAVSSGSPQIGSSSKRSIIRLDNLIMEAINNLKESGGSNKTTIGTYIEEQYWAPPNFKRLLSAKLKFLTGSAKLIKMKRKYRIAPTSASSDKRRHPSMLLLEGRPRVVSPKVDRAEADVPTKAQIDAELAKMRSMTPDEAAAAAARAVTEAEIAIAEAEEAAREAEAAEADAEAAQAFAEAAMKTLKGRSTPRVMIRA
PgMYB95-39	MGAPKQKWTAEEEAALKAGVLKHGAGKWRTILKDPEFSGVLYLRSNVDLKDKWRNMSVMANGWGSREKARLALKRMQQVPKEDENSMALTPVNQSDEEIVDDKPLAVSSGSPQIGSSSKRSIIRLDNLIMEAINNLKESGGSNKTTIGTYIEEQYWAPPNFKRLLSAKLKFLTGSAKLIKMKRKYRIAPTSASSDKRRHPSMLLLEGRPRVVSPKVDRAEADVPTKAQIDAELAKMRSMTPDEAAAAAARAVTEAEIAIAEAEEAAREAEAAEADAEAAQAFAEAAMKTLKGRSTPRVMIRA
PgMYB95-40	MGAPKQKWTAEEEAALKAGVLKHGAGKWRTILKDPEFSGVLYLRSNVDLKDKWRNMSVMANGWGSREKARLALKRMQQVPKEDENSMALTPVNQSDEEIVDDKPLAVSSGSPQIGSSSKRSIIRLDNLIMEAINNLKESGGSNKTTIGTYIETKRKYRIAPTSASSDKRRHPSMLLLEGRPRVVSPKVDRAEADVPTKAQIDAELAKMRSMTPDEAAAAAARAVTEAEIAIAEAEEAAREAEAAEADAEAAQAFAEAAMKTLKGRSIPRVMIQA
PgMYB95-41	MGAPKQKWTAEEEAALKAGVLKHGAGKWRTILKDPEFSGVLYLRSNVDLKDKWRNMSVMANGWGSREKARLALKRMQQVPKEDENSMALTPVNQSDEEIVDDKPLAVSSGSPQIGSSSKRSIIRLDNLIMEAINNLKESGGSNKTTIGTYIEEQYWAPPNFKRLLSAKLKFLTGSAKLIKMKRKYRIAPTSASSDKRRHPSMLLLEGRPRVVSPKVDRAEADVPTKAQIDAELAKMRSMTPDEAAAAAARAVTEAEIAIAEAEEAAREAEAAEADAEAAQAFAEAAMKTLKGRSTPRVMIRA
PgMYB95-42	MGAPKQKWTAEEEAALKAGVLKHGAGKWRTILKDPEFSGVLYLRSNVDLKDKWRNMSVMANGWGSREKARLALKRMQQVPKEDENSMALTPINQSDEEIVDDKSLAVSSGSPQIGSSSKRSIIRLDNLIMEAINNLKESGGSNKTTIGTYIEEQYWAPPNFKRLLSAKLKFLTGSAKLIKMKRKYRIAPTSASSDKRRHPSMLLLEGRPRVVSPKVDRAEADVPTKAQIDAELAKMRSMTPDEAAAAAARAVTEAEIAIAEAEEAAREAEAAEADAEAAQAFAEAAMKTLKGRSIPRVMIQA
PgMYB95-44	MGAPKQKWTAEEEAALKAGVLKHGAGKWRTILKDPEFSGVLYLRSNVDLKDKWRNMSVMANGWGSREKARLALKRMQQVPKEDENSMALTPVNQSDEEIVDDKPLAVSSGSPQIGSSSKRSIIRLDNLIMEAINNLKESGGSNKTTIGTYIEEQYWAPPNFKRLLSAKLKFLTGSAKLIKMKRKYRIAPTSASSDKRRHPSMLLLEGRPRVVSPKVDRAEADVPTKAQIDAELAKMRSMTPDEAAAAAARAVTEAEIAIAEAEEAAREAEAAEADAEAAQAFAEAAMKTLKGRSTPRVMIRA
PgMYB95-45	MGAPKQKWTAEEEAALKAGVLKHGAGKWRTILKDPEFSGVLYLRSNVDLKDKWRNMSVMANGWGSREKARLALKRMQQVPKEDENSMALTPVNQSDEEIVDDKPLAVSSGSPQIGSSSKRSIIRLDNLIMEAINNLKESGGSNKTTIGTYIETKRKYRIAPTSASSDKRRHPSMLLLEGRPRVVSPKVDRAEADVPTKAQIDAELAKMRSMTPDEAAAAAARAVTEAEIAIAEAEEAAREAEAAEADAEAAQAFAEAAMKTLKGRSTPRVMIRA
PgMYB95-46	MGAPKQKWTAEEEAALKAGVLKHGAGKWRTILKDPEFSGVLYLRSNVDLKDKWRNMSVMANGWGSREKARLALKRMQQVPKEDENSMALTPVNQSDEEIVDDKPLAVSSGSPQIGSSSKRSIIRLDNLIMEAINNLKESGGSNKTTIGTYIETKRKYRIAPTSASSDKRRHPSMLLLEGRPRVVSPKVDRAEADVPTKAQIDAELAKMRSMTPDEAAAAAARAVTEAEIAIAEAEEAAREAEAAEADAEAAQAFAEAAMKTLKGRSTPRVMIRA
PgMYB95-47	MGAPKQKWTAEEEAALKAGVLKHGAGKWRTILKDPEFSGVLYLRSNVDLKDKWRNMSVMANGWGSREKARLALKRMQQVPKEDENSMALTPVNQSDEEIVDDKPLAVSSGSPQIGSSSKRSIIRLDNLIMEAINNLKESGGSNKTTIGTYIEEQYWAPPNFKRLLSAKLKFLTGSAKLIKMKRKYRIAPTSASSDKRRHPSMLLLEGRPRVVSPKVDRAEADVPTKAQIDAELAKMRSMTPDEAAAAAARAVTEAEIAIAEAEEAAREAEAAEADAEAAQAFAEAAMKTLKGRSTPRVMIRA
PgMYB95-48	MGAPKQKWTAEEEAALKAGVLKHGAGKWRTILKDPEFSGVLYLRSNVDLKDKWRNMSVMANGWGSREKARLALKRMQQVPKEDENSMALTPVNQSDEEIVDDKPLAVSSGSPQIGSSSKRSIIRLDNLIMEAINNLKESGGSNKTTIGTYIEEQYWAPPNFKRLLSAKLKFLTGSAKLIKMKRKYRIAPTSASSDKRRHPSMLLLEGRPRVVSPKVDRAEADVPTKAQIDAELAKMRSMTPDEAAAAAARAVTEAEIAIAEAEEAAREAEAAEADAEAAQAFAEAAMKTLKGRSTPRVMIRA
PgMYB95-49	MGAPKQKWTAEEEAALKAGVLKHGAGKWRTILKDPEFSGVLYLRSNVDLKDKWRNMSVMANGWGSREKARLALKRMQQVPKEDENSMALTPVNQSDEEIVDDKPLAVSSGSPQIGSSSKRSIIRLDNLIMEAINNLKESGGSNKTTIGTYIEEQYWAPPNFKRLLSAKLKFLTGSAKLIKMKRKYRIAPTSASSDKRRHPSMLLLEGRPRVVSPKVDRAEADVPTKAQIDAELAKMRSMTPDEAAAAAARAVTEAEIAIAEAEEAAREAEAAEADAEAAQAFAEAAMKTLKGRSTPRVMIRA
PgMYB95-50	MGAPKQKWTAEEEAALKAGVLKHGAGKWRTILKDPEFSGVLYLRSNVDLKDKWRNMSVMANGWGSREKARLALKRMQQVPKEDENSMALTPVNQSDEEIVDDKPLAVSSGSPQIGSSSKRSIIRLDNLIMEAINNLKESGGSNKTTIGTYIETKRKYRIAPTSASSDKRRHPSMLLLEGRPRVVSPKVDRAEADVPTKAQIDAELAKMRSMTPDEAAAAAARAVTEAEIAIAEAEEAAREAEAAEADAEAAQAFAEAAMKTLKGRSTPRVMIRA
PgMYB95-51	MGAPKQKWTAEEEAALKAGVLKHGAGKWRTILKDPEFSGVLYLRSNVDLKDKWRNMSVMANGWGSREKARLALKRMQQVPKEDENSMALTPVNQSDEEIVDDKPLAVSSGSPQIGSSSKRSIIRLDNLIMEAINNLKESGGSNKTTIGTYIETKRKYRIAPTSASSDKRRHPSMLLLEGRPRVVSPKVDRAEADVPTKAQIDAELAKMRSMTPDEAAAAAARAVTEAEIAIAEAEEAAREAEAAEADAEAAQAFAEAAMKTLKGRSTPRVMIRA
PgMYB95-52	MGAPKQKWTAEEEAALKAGVLKHGAGKWRTILKDPEFSGVLYLRSNVDLKDKWRNMSVMANGWGSREKARLALKRMQQVPKEDENSMALTPVNQSDEEIVDDKPLAVSSGSPQIGSSSKRSIIRLDNLIMEAINNLKESGGSNKTTIGTYIETKRKYRIAPTSASSDKRRHPSMLLLEGRPRVVSPKVDRAEADVPTKAQIDAELAKMRSMTPDEAAAAAARAVTEAEIAIAEAEEAAREAEAAEADAEAAQAFAEAAMKTLKGRSTPRVMIRA
PgMYB95-53	MGAPKQKWTAEEEAALKAGVLKHGAGKWRTILKDPEFSGVLYLRSNVDLKDKWRNMSVMANGWGSREKARLALKRMQQVPKEDENSMALTPVNQSDEEIVDDKPLAVSSGSPQIGSSSKRSIIRLDNLIMEAINNLKESGGSNKTTIGTYIEEQYWAPPNFKRLLSAKLKFLTGSAKLIKMKRKYRIAPTSASSDKRRHPSMLLLEGRPRVVSPKVDRAEADVPTKAQIDAELAKMRSMTPDEAAAAAARAVTEAEIAIAEAEEAAREAEAAEADAEAAQAFAEAAMKTLKGRSTPRVMIRA
PgMYB95-55	MGAPKQKWTAEEEAALKAGVLKHGAGKWRTILKDPEFSGVLYLRSNVDLKDKWRNMSVMANGWGSREKARLALKRMQQVPKEDENSMALTPVNQSDEEIVDDKPLAVSSGSPQIGSSSKRSIIRLDNLIMEAINNLKESGGSNKTTIGTYIEEQYWAPPNFKRLLSAKLKFLTGSAKLIKMKRKYRIAPTSASSDKRRHPSMLLLEGRPRVVSPKVDRAEADVPTKAQIDAELAKMRSMTPDEAAAAAARAVTEAEIAIAEAEEAAREAEAAEADAEAAQAFAEAAMKTLKGRSTPRVMIRA
PgMYB95-58	MGAPKQKWTAEEEAALKAGVLKHGAGKWRTILKDPEFSGVLYLRSNVDLKDKWRNMSVMANGWGSREKARLALKRMQQVPKEDENSMALTPVNQSDEEIVDDKPLAVSSGSPQIGSSSKRSIIRLDNLIMEAINNLKESGGSNKTTIGTYIETKRKYRIAPTSASSDKRRHPSMLLLEGRPRVVSPKVDRAEADVPTKAQIDAELAKMRSMTPDEAAAAAARAVTEAEIAIAEAEEAAREAEAAEADAEAAQAFAEAAMKTLKGRSTPRVMIRA
PgMYB95-59	MGAPKQKWTAEEEAALKAGVLKHGAGKWRTILKDPEFSGVLYLRSNVDLKDKWRNMSVMANGWGSREKARLALKRMQQVPKEDENSMALTPVNQSDEEIVDDKPLAVSSGSPQIGSSSKRSIIRLDNLIMEAINNLKESGGSNKTTIGTYIEEQYWAPPNFKRLLSAKLKFLTGSAKLIKMKRKYRIAPTSASSDKRRHPSMLLLEGRPRVVSPKVDRAEADVPTKAQIDAELAKMRSMTPDEAAAAAARAVTEAEIAIAEAEEAAREAEAAEADAEAAQAFAEAAMKTLKGRSTPRVMIRA
PgMYB95-60	MGAPKQKWTAEEEAALKAGVLKHGAGKWRTILKDPEFSGVLYLRSNVDLKDKWRNMSVMANGWGSREKARLALKRMQQVPKEDENSMALTPVNQSDEEIVDDKPLAVSSGSPQIGSSSKRSIIRLDNLIMEAINNLKESGGSNKTTIGTYIEEQYWAPPNFKRLLSAKLKFLTGSAKLIKMKRKYRIAPTSASSDKRRHPSMLLLEGRPRVVSPKVDRAEADVPTKAQIDAELAKMRSMTPDEAAAAAARAVTEAEIAIAEAEEAAREAEAAEADAEAAQAFAEAAMKTLKGRSTPRVMIRA
PgMYB95-61	MGAPKQKWTAEEEAALKAGVLKHGAGKWRTILKDPEFSGVLYLRSNVDLKDKWRNMSVMANGWGSREKARLALKRMQQVPKEDENSMALTPVNQSDEEIVDDKPLAVSSGSPQIGSSSKRSIIRLDNLIMEAINNLKESGGSNKTTIGTYIEEQYWAPPNFKRLLSAKLKFLTGSAKLIKMKRKYRIAPTSASSDKRRHPSMLLLEGRPRVVSPKVDRAEADVPTKAQIDAELAKMRSMTPDEAAAAAARAVTEAEIAIAEAEEAAREAEAAEADAEAAQAFAEAAMKTLKGRSTPRVMIRA
PgMYB95-62	MGAPKQKWTAEEEAALKAGVLKHGAGKWRTILKDPEFSGVLYLRSNVDLKDKWRNMSVMANGWGSREKARLALKRMQQVPKEDENSMALTPVNQSDEEIVDDKPLAVSSGSPQIGSSSKRSIIRLDNLIMEAINNLKESGGSNKTTIGTYIEEQYWAPPNFKRLLSAKLKFLTGSAKLIKMKRKYRIAPTSASSDKRRHPSMLLLEGRPRVVSPKVDRAEADVPTKAQIDAELAKMRSMTPDEAAAAAARAVTEAEIAIAEAEEAAREAEAAEADAEAAQAFAEAAMKTLKGRSTPRVMIRA
PgMYB95-63	MGAPKQKWTAEEEAALKAGVLKHGAGKWRTILKDPEFSGVLYLRSNVDLKDKWRNMSVMANGWGSREKARLALKRMQQVPKEDENSMALTPINQSDEEIVDDKSLAVSSGSPQIGSSSKRSIIRLDNLIMEAINNLKESGGSNKTTIGTYIEEQYWAPPNFKRLLSAKLKFLTGSAKLIKMKRKYRIAPTSASSDKRRHPSMLLLEGRPRVVSPKVDRAEADVPTKAQIDAELAKMRSMTPDEAAAAAARAVTEAEIAIAEAEEAAREAEAAEADAEAAQAFAEAAMKTLKGRSIPRVMIQA
PgMYB95-64	MGAPKQKWTAEEEAALKAGVLKHGAGKWRTILKDPEFSGVLYLRSNVDLKDKWRNMSVMANGWGSREKARLALKRMQQVPKEDENSMALTPVNQSDEEIVDDKPLAVSSGSPQIGSSSKRSIIRLDNLIMEAINNLKESGGSNKTTIGTYIETKRKYRIAPTSASSDKRRHPSMLLLEGRPRVVSPKVDRAEADVPTKAQIDAELAKMRSMTPDEAAAAAARAVTEAEIAIAEAEEAAREAEAAEADAEAAQAFAEAAMKTLKGRSTPRVMIRA
PgMYB95-65	MGAPKQKWTAEEEAALKAGVLKHGAGKWRTILKDPEFSGVLYLRSNVDLKDKWRNMSVMANGWGSREKARLALKRMQQVPKEDENSMALTPVNQSDEEIVDDKPLAVSSGSPQIGSSSKRSIIRLDNLIMEAINNLKESGGSNKTTIGTYIETKRKYRIAPTSASSDKRRHPSMLLLEGRPRVVSPKVDRAEADVPTKAQIDAELAKMRSMTPDEAAAAAARAVTEAEIAIAEAEEAAREAEAAEADAEAAQAFAEAAMKTLKGRSTPRVMIRA
PgMYB95-66	MGAPKQKWTAEEEAALKAGVLKHGAGKWRTILKDPEFSGVLYLRSNVDLKDKWRNMSVMANGWGSREKARLALKRMQQVPKEDENSMALTPINQSDEEIVDDKSLAVSSGSPQIGSSSKRSIIRLDNLIMEAINNLKESGGSNKTTIGTYIEEQYWAPPNFKRLLSAKLKFLTGSAKLIKMKRKYRIAPTSASSDKRRHPSMLLLEGRPRVVSPKVDRAEADVPTKAQIDAELAKMRSMTPDEAAAAAARAVTEAEIAIAEAEEAAREAEAAEADAEAAQAFAEAAMKTLKGRSIPRVMIQA
PgMYB95-67	MGAPKQKWTAEEEAALKAGVLKHGAGKWRTILKDPEFSGVLYLRSNVDLKDKWRNMSVMANGWGSREKARLALKRMQQVPKEDENSMALTPVNQSDEEIVDDKPLAVSSGSPQIGSSSKRSIIRLDNLIMEAINNLKESGGSNKTTIGTYIETKRKYRIAPTSASSDKRRHPSMLLLEGRPRVVSPKVDRAEADVPTKAQIDAELAKMRSMTPDEAAAAAARAVTEAEIAIAEAEEAAREAEAAEADAEAAQAFAEAAMKTLKGRSTPRVMIRA
PgMYB95-68	MGAPKQKWTAEEEAALKAGVLKHGAGKWRTILKDPEFSGVLYLRSNVDLKDKWRNMSVMANGWGSREKARLALKRMQQVPKEDENSMALTPVNQSDEEIVDDKPLAVSSGSPQIGSSSKRSIIRLDNLIMEAINNLKESGGSNKTTIGTYIETKRKYRIAPTSASSDKRRHPSMLLLEGRPRVVSPKVDRAEADVPTKAQIDAELAKMRSMTPDEAAAAAARAVTEAEIAIAEAEEAAREAEAAEADAEAAQAFAEAAMKTLKGRSIPRVMIQA
PgMYB95-70	MGAPKQKWTAEEEAALKAGVLKHGAGKWRTILKDPEFSGVLYLRSNVDLKDKWRNMSVMANGWGSREKARLALKRMQQVPKEDENSMALTPVNQSDEEIVDDKPLAVSSGSPQIGSSSKRSIIRLDNLIMEAINNLKESGGSNKTTIGTYIETKRKYRIAPTSASSDKRRHPSMLLLEGRPRVVSPKVDRAEADVPTKAQIDAELAKMRSMTPDEAAAAAARAVTEAEIAIAEAEEAAREAEAAEADAEAAQAFAEAAMKTLKGRSTPRVMIRA
PgMYB96-02	MGFELDPFDDLFSDGAANNARPGGKFRPKAKLKPRKESSTSVQSTQSTQSVTNAENELTETLRTEKASENNTDDFAGVTLFDDKRNSGLINHSSEHLAARESMGPIVSLHSEPMMGDNDGDWNSCFGKSEGENGDIFSGLGILDGFLPQSTTITEKPTVHVATSRNAEVGFGSAHFSLVDPTLRVCNTADSCSSPEVTVSRDSLTCEESAISNAVGDFHVKNGRLETEEVEAHPCLETLDTMPELTTTTGAAESVYCPDDAMPEPSKIDYLDEGSIPVIPPDDIIDFSSLEFDDSIPTDPTFDLPVNDEPTNLIGTSHSDAAIPGEHPETVPEISANIFQRGERTTEMLSELSVKHQQISTPGQEEEAGRTLRRSKRLHVHQLVDESEDEVLECGQSAA…
PgMYB96-03	MGFELDPFDDLFSDGAANNARPGGKFRPKAKLKPRKESSTSVQSTQSTQSVTNAENELTETLRTEKASENNTDDFAGVTLFDDKRNSGLINHSSEHLAARESMGPIVSLHSEPMMGDNDGDWNSCFGKSEGENGDIFSGLGILDGFLPQSTTITEKPTVHVATSRNAEVGFGSAHFSLVDPTLRVCNTADSCSSPEVTVSRDSLTCEESAISNAVGDFHVKNGRLETEEVEAHPCLETLDTMPELTTTTDDAMPEPSKIDYLDEGSIPVIPPDDIIDFSSLEFDDSIPTDPTFDLPVNDEPTNLIGTSHSDAAIPGEHPETVPEISANIFQRGERTTEMLSELSVKHQQISTPGQEEEAGRTLRRSKRLHVHQLVDESEDEVLECGQSAAECHSGSVVN…
PgMYB96-04	MPQTSGNQSAANSSAHYDEDDGAFASEQGRESNDEQEHETVQESSTYFNYHTHMNKTPRGRWTKQDTELFYEAVQQFGTDLSMIAELFPGRTRKQIKLKYKKEEREHPMRLHDALTNRSKDHSHFELVVERLKQAAAERRQNSNREDSDGLTGEEPEEVAPETNEDVAKPERFEAEKTEQFEQGEVQHTADFPAAQSPVKSSDSDDDFNRWSQYKSEL
PgMYB96-05	MGFELDPFDDLFSDGAANNARPGGKFRPKAKLKPRKESSTSVQSTQSTQSVTNAENELTETLRTEKASENNTDDFAGVTLFDDKRNSGLINHSSEHLAARESMGPIVSLHSEPMMGDNDGDWNSCFGKSEGENGDIFSGLGILDGFLPQSTTITEKPTVHVATSRNAEVGFGSAHFSLVDPTLRVCNTADSCSSPEVTVSRDSLTCEESAISNAVGDFHVKNGRLETEEVEAHPCLETLDTMPELTTTTGAAESVYCPDDAMPEPSKIDYLDEGSIPVIPPDDIIDFSSLEFDDSIPTDPTFDLPVNDEPTNLIGTSHSDAAIPGEHPETVPEISANIFQRGERTTEMLSELSVKHQQISTPGQEEEAGRTLRRSKRLHVHQLVDESEDEVLECGQSAA…
PgMYB96-06	MGFELDPFDDLFSDGAANNARPGGKFRPKAKLKPRKESSTSVQSTQSTQSVTNAENELTETLRTEKASENNTDDFAGVTLFDDKRNSGLINHSSEHLAARESMGPIVSLHSEPMMGDNDGDWNSCFGKSEGENGDIFSGLGILDGFLPQSTTITEKPTVHVATSRNAEVGFGSAHFSLVDPTLRVCNTADSCSSPEVTVSRDSLTCEESAISNAVGDFHVKNGRLETEEVEAHPCLETLDTMPELTTTTDDAMPEPSKIDYLDEGSIPVIPPDDIIDFSSLEFDDSIPTDPTFDLPVNDEPTNLIGTSHSDAAIPGEHPETVPEISANIFQRGERTTEMLSELSVKHQQISTPGQEEEAGRTLRRSKRLHVHQLVDESEDEVLECGQSAAECHSGSVVN…
PgMYB98	MYPTDWTDDEKAIFIQAVVSYGKDFAMISRCVRTRSMDQCKVFFSKARKCLGLDMIRPGSINGGTLANDDANGGGESDTEDACIVETCPVTCSDKLESKMDEDRPLSCLKVNHDVTYPAGTINMQPDLDQLAENNRTRELDVKDTELMLDNIVSGDCAKNKAHRVFDSDSNIKNCVCSESLAVQVLENGFTTSDTITVQNEIIEVGILEESAIVRETNDNGKPSSSDTEGEVYAVHSRAEKAGPEILLTGNSLIDKRVSGDDVNLRGTICSIQGTRTAPPSVGNASLSADTDSLAIGVLPGYEHNSNAVKLDSAENPCVDSLKQHNCYSSNSNSVIQYPAAAQKEKSLNHDVSSKFDSVNTINKQFQNSAITDKKHQHLHGHSLLDGVDSYQILRGYPV…
PgMYB103	MAAMSSTSSKCRSDDGPNSGTCTEASGEGSGGGGGKGIMLFGVRVMEASFRKSASMNNLAQYEQPQDSIPDIGAGYASDDVVHASARSRERKRGVAWTEEEHRQFLMGLQKVGKGDWRGISRNYVKTRTPTQVASHAQKYFLRQNNHNRRRRRSSLFDITSHDTFTGNTIEDYQLHQESISQRSKNTEGYPMSSSTFPGPSSTENFALGQTKLIRPTPILPVPPSSRMADLNLNKSSTTEEMEAFPLSLNLSMESPSRSPSPSSGQKSPPARHVSTYQGMSGSFNSSSGDGNIISVA
PgMYB105-04	MQMEPQVSLDCGACLRSNNIFQKDGTSGVNITPPAQDHVSPQQPAKKKTRQWAAWTRQEEESFFTALRQFGKNFEKITSCVQSKNKDQVRHYYYRLVRRMNKLLGPELCLDAKNSKDTNAAMLRWWSLLEKYSCKASKLHLKPRRFKIFLDTLEHQLLKDRRKNIRKQRAQGEICSTTASATVYSQGKASLNDSRSVKIVLLDSQSNQKLGSGKGSSLKRNANIGVNRSNCKGDSFSLKTARLRRKPGLLSSWTTFVVLVFVEWLTGTTAAYKRWEKAAIAGVSLVADAAAHLERTAVDEVIELVKEAQGETGVAPVGKVVPTLPTLQNLFSENNVQNSTKLKLQLFPIDETTRRALEMDNHNPHLELTLSTRKKISSVLEHLNRKWGKSSIACGELGL…
PgMYB105-05	MQMEPQVSLDCGACLRSNNIFQKDGTSGVNITPPAQDHVSPQQPAKKKTRQWAAWTRQEEESFFTALRQFGKNFEKITSCVQSKNKDQVRHYYYRLVRRMNKLLGPELCLDAKNSKDTNAAMLRWWSLLEKYSCKASKLHLKPRRFKIFLDTLEHQLLKDRRKNIRKQRAQGEICSTTASATVYSQGKASLNDSRSVKIVLLDSQSNQKLGSGKGSSLKRNANIGVNRSNCKGDSFSLKTARLRRKPGLLSSWTTFVVLVFVEWLTGTTAAYKRWEKAAIAGVSLVADAAAHLERTAVDEVIELVKEAQGETGVAPVGKVVPTLPTLQNLFSENNVQNSTKLKLQLFPIDETTRRALEMDNHNPHLELTLSTRKKISSVLEHLNRKWGKSSIACGELGL…
PgMYB105-07	MQMEPQVSLDCGACLRSNNIFQKDGTSGVNITPPAQDHVSPQQPAKKKTRQWAAWTRQEEESFFTALRQFGKNFEKITSCVQSKNKDQVRHYYYRLVRRMNKLLGPELCLDAKNSKDTNAAMLRWWSLLEKYSCKASKLHLKPRRFKIFLDTLEHQLLKDRRKNIRKQRAQGEICSTTASATVYSQGKASLNDSRSVKIVLLDSQSNQKLGSGKGSSLKRNANIGVNRSNCKGDSFSLKTARLRRKPGTTAAYKRWEKAAIAGVSLVADAAAHLERTAVDEVIELVKEAQGETGVAPVGKVVPTLPTLQNLFSENNVQNSTKLKLQLFPIDETTRRALEMDNHNPHLELTLSTRKKISSVLEHLNRKWGKSSIACGELGLLPYCVQKENLVNCQRWTQD…
PgMYB105-08	MQMEPQVSLDCGACLRSNNIFQKDGTSGVNITPPAQDHVSPQQPAKKKTRQWAAWTRQEEESFFTALRQFGKNFEKITSCVQSKNKDQVRHYYYRLVRRMNKLLGPELCLDAKNSKDTNAAMLRWWSLLEKYSCKASKLHLKPRRFKIFLDTLEHQLLKDRRKNIRKQRAQGEICSTTASATVYSQGKASLNDSRSVKIVLLDSQSNQKLGSGKGSSLKRNANIGVNRSNCKGDSFSLKTARLRRKPGTTAAYKRWEKAAIAGVSLVADAAAHLERTAVDEVIELVKEAQGETGVAPVGKVVPTLPTLQNLFSENNVQNSTKLKLQLFPIDETTRRALEMDNHNPHLELTLSTRKKISSVLEHLNRKWGKSSIACGELGLLPYCVQKENLVNCQRWTQD…
PgMYB106-01	MLGPQWSKEELERFYEAYRKHGKDWKKVGAVVRNRSIEMVEALYSMNRAYLSLPEGTASVAGLIAMMTDHYCNLAGSDSEQESNDGAGTSQKPQKRARGKVQPKASKGSDGGLPSHSLAVASSYDRVPLLKKKRSGGGRPRVVGKRTPRFPVSYSYENVNGEKYFSPTRQGLKFKVDANDDEVAHEIAKALAEASQRGGSPQVSRTPKRMVGGSDMDEDGLEGSMEADNGDFSRDKSYLMKTGSLGTLSQKGRRRYGKKLEVDSNGNNHLDDIREACSGTEGQILDAVRGKSDVEVTNSKVSRCFQGPRKRSKKVLFRRDEDSGFDALQTLADLSLMMPESTNDNEPSVQIKEESNEVDESESMEAMPAVHQKEKHQLFEVKVNGNHSVSGLEFAIGKT…
PgMYB106-02	MLGPQWSKEELERFYEAYRKHGKDWKKVGAVVRNRSIEMVEALYSMNRAYLSLPEGTASVAGLIAMMTDHYCNLAGSDSEQESNDGAGTSRKPQKRSQGKVQPNTSKGSDGRLSSHCQAVASSYYCQPLLKKKRSGGSRPRVVGKRTPRFPVSFSFENVNGEKYFSPTKQGPEFKFDANDDEVAREMLIVLAEASQRGGSPQLSHTPKRMVGGSDMDENGLEGRMEPDNEDISRDNSYLMKTGSIGALSQKGRRLYGKKLEADSTKDNHLDELRKACSGTEEGQIVGVDRGKSYSEVTGANIARSSSQGLRKRSKKVLFRRDEGSAFNALQTLADLSLRMPESTNDNDSFADQRRK
PgMYB109-01	MIKEKTLCPAEGELAEGKDEDIDSPGTATSKFAKPLSTGDLTSQDDKLKQGECSGEVNTTDFEVKSSVYAANEESTGATSIEHIASSSCHMLSTDVGVHRENILCDLIMASNKDSAHRASEVFNKALPANLSCVDISRFDSSPSWKNKPLVKEKFVMRKRFLMFKERVITLKFRAFQHLWKEDLRLLSMRRCRAKSQKKFELSLRMSHSGCQKHRSTSIRSRFSSPAGNLSLVPTTEVINFASKLLSDSHVKMYRSSLKMPALILDKKEMMISKFTSTNGLVEDPCAAEKERCMINPWTSIEKEVFLDKLATFGKDFRKIATFIDHKTTADCVEFYYKNHKSDCFQKTKKKPEFAKQGKSYSTNTYLVTSSKRWNRDNSAASLDILGAASAIAANVDDG…
PgMYB109-06	MIKEKTLCPAEGELAEGKDEDIDSPGTATSKFAKPLSTGDLTSQDDKLKQGECSGEVNTTDFEVKSSVYAANEESTGATSIEHIASSSCHMLSTDVGVHRENILCDLIMASNKDSAHRASEVFNKALPANLSCVDISRFDSSPSWKNKPLVKEKFVMRKRFLMFKERVITLKFRAFQHLWKEDLRLLSMRRCRAKSQKKFELSLRMSHSGCQKHRSTSIRSRFSSPAGNLSLVPTTEVINFASKLLSDSHVKMYRSSLKMPALILDKKEMMISKFTSTNGLVEDPCAAEKERCMINPWTSIEKEVFLDKLATFGKDFRKIATFIDHKTTADCVEFYYKNHKSDCFQKTKKKPEFAKQGKSYSTNTYLVTSSKRWNRDNSAASLDILGAASAIAANVDDG…
PgMYB110-02	MGAPKHKWTAEEEAAIKAGIAKYGAGKWSIILKDPEFSTILHLRSNVDLKDKWRNIHVMTSGVGSRQRSRPGVKNIQPTTKHVDISVTLSTVVDSDVKIADPKPLEITSETLSTGGPKKPISRLDDHILEAITNLKEPCGSKRTAIAKQIEEQYLAPPNFERLLAANSKLLTDNEKLSKVINLFSIFGK
PgMYB110-05	MGAPKHKWTAEEEAAIKAGIAKYGAGKWSIILKDPEFSTILHLRSNVDLKDKWRNIHVMTSGVGSRQRSRPGVKNIQPTTKHVDISVTLSTVVDSDVKIADPKPLEITSETLSTGGPKKPISRLDDHILEAITNLKEPCGSKRTAIAKQIEEQYLAPPNFERLLAANSKLLTDNEKLSKVINLFSIFGK
PgMYB30	MARKCSHCGNYGHNSRTCSSTGKQGEIMLCEGGGGSSSGSGLRLFGVQVHVAAGRSTGLGTSMRKSYSMDCLQLAVAPSSIVSPSSSSSSSVLLSIDEGLERASNGYLSDGPHGRLVQERKKGVPWSEEEHRLFLVGLEKLGKGDWRGISRSYVTTRTPTQVASHAQKFFLRQSSMGKKKRRSSLFDMVPICENGIRVSEPLTNNGEGASTSLPRYKSPDMASIDLNSTQEDDMAMAGVPLLSESPRAPFPAVLMEQPPHGHGHGHHCSPLDLELGMSLSPPSIGT
