# Supplementary material for: Transcriptome analysis of MYB transcription factors family and PgMYB genes involved in salt stress resistance in Panax ginseng
Source: BMC Plant Biol. 2022 Oct 8;22:479. doi: 10.1186/s12870-022-03871-8 (PMC9547452; doi:10.1186/s12870-022-03871-8)
Supplement: Supplementary file 3 — Additional file 3: Table S3. The classification, annotation and GO functional categorization of the PgMYB gene transcripts. [file 12870_2022_3871_MOESM3_ESM.xlsx]

## Sheet: Sheet1
Table S3. The classification, annotation and GO functional categorization of the PgMYB gene transcripts
Gene ID	Annotation	Length (bp)	e-Value	GO category	GO term
PgMYB01	TSL-kinase interacting protein 1 isoform X1	766	1.63179e-153	MF	F:DNA binding
PgMYB02	chromatin modification-related protein EAF1 B-like	893	6.34708e-170	BP,CC	P:chromatin organization; C:NuA4 histone acetyltransferase complex
PgMYB03	myb-related protein Myb4-like	1223	1.64178e-77	BP,MF	P:green leaf volatile biosynthetic process; F:transcription cis-regulatory region binding
PgMYB04	transcription factor CPC-like	299	3.58843e-30	BP,MF,CC	P:cell differentiation; F:transcription cis-regulatory region binding; C:nucleus; C:integral component of membrane
PgMYB05	protein CCA1	221	5.65768e-39	MF	F:DNA binding
PgMYB06	myb-like protein L isoform X1	241	1.47479e-49	MF	F:DNA binding
PgMYB07	transcription factor MYB52-like	227	4.99183e-19	BP,MF,CC	P:regulation of transcription by RNA polymerase II; F:RNA polymerase II cis-regulatory region sequence-specific DNA binding; F:DNA-binding transcription factor activity, RNA polymerase II-specific; C:nucleus
PgMYB08	transcription factor MYB60-like	302	1.08628e-30	BP	P:response to auxin; F:DNA binding
PgMYB09	transcription factor MYB44-like	351	7.03361e-36	BP,MF,CC	P:regulation of transcription by RNA polymerase II; F:RNA polymerase II cis-regulatory region sequence-specific DNA binding; F:DNA-binding transcription factor activity, RNA polymerase II-specific; C:nucleus
PgMYB10	transcription factor MYB59-like	1411	1.78347e-132	BP,MF,CC	P:regulation of transcription, DNA-templated; F:DNA-binding transcription factor activity; F:sequence-specific DNA binding; C:nucleus
PgMYB11	cell division cycle 5-like protein	301	1.60553e-38	BP,MF,CC	P:mRNA splicing, via spliceosome; P:green leaf volatile biosynthetic process; P:cell division; F:transcription cis-regulatory region binding; C:Prp19 complex; C:spliceosomal complex; C:integral component of membrane
PgMYB12	transcription factor TT2	527	3.5256e-79	BP,MF,CC	P:cell differentiation; F:transcription cis-regulatory region binding; C:nucleus
PgMYB13	Nuclear receptor corepressor 1	3818	0	MF	F:DNA binding
PgMYB14	Homeodomain-like superfamily protein	267	1.19529e-55	MF,CC	F:DNA binding; C:integral component of membrane
PgMYB15	TRF-like 5	243	2.69492e-51	MF	F:DNA binding
PgMYB16	transcription factor MYB98-like	238	1.79147e-31	BP,MF,CC	P:regulation of transcription by RNA polymerase II; F:RNA polymerase II cis-regulatory region sequence-specific DNA binding; F:DNA-binding transcription factor activity, RNA polymerase II-specific; C:nucleus
PgMYB17	transcription factor SRM1-like	924	1.66494e-113	BP,MF	P:response to gibberellin; P:response to salicylic acid; F:DNA binding
PgMYB18	MYB-related protein	1257	4.20711e-174	MF	F:DNA binding
PgMYB19	transcription factor DIVARICATA	266	2.07751e-45	MF	F:DNA binding
PgMYB20	protein ALWAYS EARLY 2-like isoform X1	3633	0	BP,MF,CC	P:transcription, DNA-templated; F:DNA binding; C:nucleus; C:integral component of membrane; C:transcription repressor complex
PgMYB21-01	protein LHY isoform X1	3265	0	MF	F:DNA binding
PgMYB21-02	protein LHY-like isoform X1	3354	0	MF	F:DNA binding
PgMYB22	transcription factor MYBS2-like	563	9.67422e-79	MF	F:DNA binding
PgMYB23	probable transcription factor At5g61620 isoform X1	895	0	MF	F:DNA binding
PgMYB24	transcription factor SRM1-like	507	2.32473e-39	BP,MF	P:response to gibberellin; P:response to salicylic acid; F:DNA binding
PgMYB25	transcription factor MYB44-like	321	6.55561e-28	BP,MF,CC	P:regulation of transcription by RNA polymerase II; F:RNA polymerase II cis-regulatory region sequence-specific DNA binding; F:DNA-binding transcription factor activity, RNA polymerase II-specific; C:nucleus
PgMYB26	transcription factor MYBS3	1369	0	BP,MF,CC	P:negative regulation of transcription by RNA polymerase II; P:response to absence of light; P:response to ethylene; P:response to auxin; P:response to abscisic acid; P:response to gibberellin; P:response to sucrose; P:leaf senescence; P:auxin homeostasis; P:positive regulation of cell growth; P:lateral root development; P:post-embryonic plant organ morphogenesis; P:negative regulation of peroxid…
PgMYB27-01	protein REVEILLE 8-like isoform X1	1319	1.24545e-177	MF	F:DNA binding
PgMYB27-02	protein REVEILLE 8-like isoform X1	1289	0	MF	F:DNA binding
PgMYB27-03	protein REVEILLE 8-like isoform X1	1235	2.13669e-180	MF	F:DNA binding
PgMYB27-04	protein REVEILLE 8-like isoform X1	1205	0	MF	F:DNA binding
PgMYB28-01	transcription factor MYB4-like	1508	3.34684e-41	NA	NA
PgMYB28-02	transcription factor MYB4-like	1126	2.72635e-65	NA	NA
PgMYB29-01	myb-related protein 308-like	2087	1.71795e-66	BP,MF,CC	P:cell differentiation; F:transcription cis-regulatory region binding; C:nucleus
PgMYB29-02	myb-related protein 308-like	1929	1.16658e-96	BP,MF,CC	P:cell differentiation; F:transcription cis-regulatory region binding; C:nucleus
PgMYB30	transcription factor MYBS3-like	1233	1.00102e-174	MF	F:DNA binding; F:zinc ion binding
PgMYB31-01	single myb histone 4-like isoform X1	1311	2.96541e-143	BP,MF,CC	P:nucleosome assembly; F:double-stranded telomeric DNA binding; C:chromosome, telomeric region; C:nucleosome; C:nucleolus
PgMYB31-03	single myb histone 4-like isoform X4	1227	3.59372e-121	BP,MF,CC	P:nucleosome assembly; F:double-stranded telomeric DNA binding; C:chromosome, telomeric region; C:nucleosome; C:nucleolus
PgMYB32	single myb histone 2-like	1342	0	BP,MF,CC	P:nucleosome assembly; F:double-stranded telomeric DNA binding; C:chromosome, telomeric region; C:nucleosome; C:nucleolus
PgMYB33	MYB-related protein	360	1.5536e-78	MF	F:DNA binding
PgMYB34	hypothetical protein CFC21_094108	367	1.53764e-79	MF,CC	F:DNA binding; C:integral component of membrane
PgMYB35-01	myb-related protein 308-like	459	8.50467e-38	MF	F:DNA binding
PgMYB35-02	myb-related protein 308-like	497	6.58588e-46	NA	NA
PgMYB36	MYB-like transcription factor TCL2	541	1.32702e-43	BP,MF,CC	P:cell differentiation; F:transcription cis-regulatory region binding; C:nucleus
PgMYB37	myb-related protein MYBAS1-like isoform X1	1153	1.63209e-148	BP,MF,CC	P:regulation of transcription, DNA-templated; F:DNA-binding transcription factor activity; F:sequence-specific DNA binding; C:nucleus
PgMYB38	transcription factor MYB1-like	1026	1.81314e-106	BP	P:regulation of transcription, DNA-templated
PgMYB39	transcription factor MYB102-like	1119	3.14841e-134	BP,MF	P:green leaf volatile biosynthetic process; F:transcription cis-regulatory region binding
PgMYB40	Transcription factor MYB25	607	8.65021e-30	BP,MF,CC	P:regulation of transcription by RNA polymerase II; F:RNA polymerase II cis-regulatory region sequence-specific DNA binding; F:DNA-binding transcription factor activity, RNA polymerase II-specific; C:nucleus
PgMYB41	dnaJ homolog subfamily C member 2-like	1944	0	BP,MF,CC	P:regulation of translational fidelity; P:'de novo' cotranslational protein folding; F:DNA binding; F:Hsp70 protein binding; F:ribosome binding; C:endoplasmic reticulum; C:cytosol
PgMYB42	transcription factor MYB59-like	578	8.29628e-62	BP,MF,CC	P:regulation of transcription, DNA-templated; F:sequence-specific DNA binding; C:nucleus
PgMYB43-01	homeodomain-like protein	1371	5.80706e-79	MF	F:DNA binding
PgMYB43-03	AMSH-like ubiquitin thioesterase 3	1231	8.17233e-35	BP,MF,CC	P:endocytosis; P:positive regulation of vacuole organization; P:protein K63-linked deubiquitination; P:protein K48-linked deubiquitination; P:positive regulation of intracellular protein transport; F:Lys63-specific deubiquitinase activity; F:isopeptidase activity; F:metal-dependent deubiquitinase activity; C:late endosome; C:integral component of membrane
PgMYB44	protein REVEILLE 6-like isoform X2	538	1.96307e-85	MF	F:DNA binding
PgMYB45-01	DNA-binding protein REB1-like	400	1.91137e-57	MF	F:DNA binding
PgMYB45-02	DNA-binding protein REB1-like	1207	0	MF	F:DNA binding
PgMYB46	myb-related protein Zm38-like	1106	5.20373e-29	NA	NA
PgMYB47-01	protein RADIALIS-like 3	613	1.77759e-53	BP,MF	P:regulation of transcription, DNA-templated; P:green leaf volatile biosynthetic process; F:transcription cis-regulatory region binding; F:DNA-binding transcription factor activity
PgMYB47-02	protein RADIALIS-like 3	646	5.95039e-53	BP,MF	P:regulation of transcription, DNA-templated; P:green leaf volatile biosynthetic process; F:transcription cis-regulatory region binding; F:DNA-binding transcription factor activity
PgMYB47-03	protein RADIALIS-like 3	600	2.83112e-45	BP,MF	P:regulation of transcription, DNA-templated; P:green leaf volatile biosynthetic process; F:transcription cis-regulatory region binding; F:DNA-binding transcription factor activity
PgMYB47-04	protein RADIALIS-like 3	612	1.05647e-44	BP,MF	P:regulation of transcription, DNA-templated; F:DNA binding; F:DNA-binding transcription factor activity
PgMYB47-05	protein RADIALIS-like 3	634	2.27852e-53	BP,MF	P:regulation of transcription, DNA-templated; P:green leaf volatile biosynthetic process; F:transcription cis-regulatory region binding; F:DNA-binding transcription factor activity
PgMYB47-06	protein RADIALIS-like 3	625	4.65071e-53	BP,MF	P:regulation of transcription, DNA-templated; P:green leaf volatile biosynthetic process; F:transcription cis-regulatory region binding; F:DNA-binding transcription factor activity
PgMYB48-01	Transcription factor MYBS3	1346	1.53228e-94	BP,MF	P:response to ethylene; P:response to auxin; P:response to gibberellin; F:DNA binding; F:zinc ion binding
PgMYB48-02	Transcription factor MYBS3	1187	2.72007e-95	BP,MF	P:response to ethylene; P:response to auxin; P:response to gibberellin; F:DNA binding; F:zinc ion binding
PgMYB49	myb-related protein 308-like	595	9.28416e-18	MF	F:DNA binding
PgMYB50	probable transcription factor At5g61620	1150	2.10676e-63	BP,MF	P:response to hormone; F:nucleic acid binding
PgMYB51-02	myb-related protein 306	557	7.08921e-89	BP,MF,CC	P:response to cold; P:response to UV; P:response to blue light; P:response to absence of light; P:response to auxin; P:response to abscisic acid; P:response to sucrose; P:stomatal movement; P:negative regulation of response to water deprivation; P:response to salt; F:transcription cis-regulatory region binding; C:nucleus
PgMYB51-03	myb-related protein 306	546	4.7993e-89	BP,MF,CC	P:response to cold; P:response to UV; P:response to blue light; P:response to absence of light; P:response to auxin; P:response to abscisic acid; P:response to sucrose; P:stomatal movement; P:negative regulation of response to water deprivation; P:response to salt; F:transcription cis-regulatory region binding; C:nucleus
PgMYB52	probable transcription factor At5g61620 isoform X1	1301	4.62213e-83	MF	F:binding
PgMYB53-01	transcription factor DIVARICATA	1339	1.36801e-122	MF	F:DNA binding
PgMYB53-10	transcription factor DIVARICATA	1316	6.99153e-122	MF	F:DNA binding
PgMYB53-11	transcription factor DIVARICATA-like	817	8.35604e-54	MF	F:DNA binding
PgMYB53-02	transcription factor DIVARICATA	1396	3.02127e-138	MF,CC	F:DNA binding; C:integral component of membrane
PgMYB53-03	transcription factor DIVARICATA-like	794	5.03386e-53	MF	F:DNA binding
PgMYB53-04	transcription factor MYBS1-like	1206	4.32456e-100	BP,MF,CC	P:response to gibberellin; P:response to sucrose; P:response to salicylic acid; P:positive regulation of transcription, DNA-templated; F:DNA binding; F:DNA-binding transcription factor activity; F:protein homodimerization activity; C:nucleus; C:cytoplasm
PgMYB53-06	transcription factor MYBS1-like	1183	3.29871e-100	BP,MF,CC	P:response to gibberellin; P:response to sucrose; P:response to salicylic acid; P:positive regulation of transcription, DNA-templated; F:DNA binding; F:DNA-binding transcription factor activity; F:protein homodimerization activity; C:nucleus; C:cytoplasm
PgMYB53-07	transcription factor DIVARICATA	1373	2.28472e-138	MF,CC	F:DNA binding; C:integral component of membrane
PgMYB53-08	transcription factor MYBS1-like	943	5.44904e-122	MF	F:DNA binding; F:zinc ion binding
PgMYB53-09	transcription factor MYBS1-like	1531	2.17906e-118	MF,CC	F:DNA binding; F:zinc ion binding; C:integral component of membrane
PgMYB54-01	transcription factor TRY-like isoform X2	563	6.32096e-25	NA	NA
PgMYB54-13	transcription factor TRY-like isoform X2	553	7.32135e-25	BP,MF,CC	P:cell differentiation; F:transcription cis-regulatory region binding; C:nucleus
PgMYB54-04	transcription factor CPC-like	538	3.20431e-21	BP,MF,CC	P:cell differentiation; F:transcription cis-regulatory region binding; C:nucleus
PgMYB54-06	transcription factor TRY-like isoform X2	558	5.9499e-25	NA	NA
PgMYB54-07	transcription factor CPC-like	533	3.01857e-21	BP,MF,CC	P:cell differentiation; F:transcription cis-regulatory region binding; C:nucleus
PgMYB54-09	transcription factor TRY-like isoform X2	558	7.78819e-25	BP,MF,CC	P:cell differentiation; F:transcription cis-regulatory region binding; C:nucleus
PgMYB55	telomere repeat-binding factor 4	860	2.08863e-66	MF,CC	F:DNA binding; C:nucleus; C:intracellular non-membrane-bounded organelle
PgMYB56	myb-related protein Myb4-like	1304	2.05732e-156	BP,MF,CC	P:green leaf volatile biosynthetic process; F:transcription cis-regulatory region binding
PgMYB57-01	transcription factor MYB62-like	1209	1.01741e-94	BP,MF,CC	P:regulation of transcription, DNA-templated; F:DNA-binding transcription factor activity; F:sequence-specific DNA binding; C:nucleus
PgMYB57-02	transcription factor MYB62-like	1197	1.48393e-95	BP,MF,CC	P:regulation of transcription, DNA-templated; F:DNA-binding transcription factor activity; F:sequence-specific DNA binding; C:nucleus
PgMYB57-03	transcription factor MYB62-like	1158	1.19135e-95	BP,MF,CC	P:regulation of transcription, DNA-templated; F:DNA-binding transcription factor activity; F:sequence-specific DNA binding; C:nucleus
PgMYB58-11	protein RADIALIS-like 3	917	1.46472e-25	BP,MF,CC	P:regulation of transcription, DNA-templated; F:DNA-binding transcription factor activity; C:membrane
PgMYB58-16	protein RADIALIS-like 3	730	6.94239e-29	CC	C:membrane
PgMYB59-01	transcription factor DIVARICATA-like	1389	3.76383e-158	MF	F:DNA binding
PgMYB59-02	transcription factor DIVARICATA-like	1329	1.82342e-158	MF	F:DNA binding
PgMYB59-03	transcription factor DIVARICATA-like	1836	6.47438e-156	MF	F:DNA binding
PgMYB59-04	transcription factor DIVARICATA-like	1880	1.05993e-155	MF	F:DNA binding
PgMYB60-01	transcription factor SRM1	1246	5.67074e-78	BP	P:response to gibberellin; P:response to salicylic acid
PgMYB60-02	transcription factor SRM1	1318	9.56902e-78	MF	F:DNA binding
PgMYB61-01	transcription factor MYBS1	237	5.4785e-35	BP,MF	P:response to gibberellin; P:response to salicylic acid; P:green leaf volatile biosynthetic process; F:transcription cis-regulatory region binding
PgMYB61-04	transcription factor DIVARICATA	1444	4.63236e-114	BP,MF,CC	P:response to gibberellin; P:response to sucrose; P:response to salicylic acid; P:green leaf volatile biosynthetic process; P:positive regulation of transcription, DNA-templated; F:transcription cis-regulatory region binding; F:DNA-binding transcription factor activity; F:protein homodimerization activity; C:nucleus; C:cytoplasm
PgMYB61-05	transcription factor DIVARICATA	1370	1.81089e-120	BP,MF,CC	P:response to gibberellin; P:response to sucrose; P:response to salicylic acid; P:green leaf volatile biosynthetic process; P:positive regulation of transcription, DNA-templated; F:transcription cis-regulatory region binding; F:DNA-binding transcription factor activity; F:protein homodimerization activity; C:nucleus; C:cytoplasm
PgMYB61-06	transcription factor MYBS1	268	2.56342e-35	BP,MF,CC	P:response to gibberellin; P:response to sucrose; P:response to salicylic acid; P:positive regulation of transcription, DNA-templated; F:DNA binding; F:DNA-binding transcription factor activity; F:protein homodimerization activity; C:nucleus; C:cytoplasm
PgMYB62	transcription factor DIVARICATA-like	1052	2.77882e-27	BP,MF	P:green leaf volatile biosynthetic process; F:transcription cis-regulatory region binding
PgMYB63	protein RADIALIS-like 3	1587	4.78787e-33	BP,MF	P:regulation of transcription, DNA-templated; F:DNA binding; F:DNA-binding transcription factor activity
PgMYB64	transcription factor DIVARICATA-like	1233	1.39259e-106	BP,MF,CC	P:green leaf volatile biosynthetic process; F:transcription cis-regulatory region binding; F:manganese ion binding; C:apoplast
PgMYB65	transcription factor MYB124	286	6.10155e-29	BP,MF,CC	P:regulation of transcription by RNA polymerase II; P:green leaf volatile biosynthetic process; F:RNA polymerase II cis-regulatory region sequence-specific DNA binding; F:DNA-binding transcription factor activity, RNA polymerase II-specific; C:nucleus
PgMYB66-01	telomere repeat-binding factor 4-like	1298	4.19589e-131	BP,MF,CC	P:nucleosome assembly; P:green leaf volatile biosynthetic process; F:transcription cis-regulatory region binding; F:double-stranded telomeric DNA binding; C:nucleosome; C:nucleolus
PgMYB66-02	telomere repeat-binding factor 4-like	1316	7.59957e-134	BP,MF,CC	P:nucleosome assembly; P:green leaf volatile biosynthetic process; F:transcription cis-regulatory region binding; F:double-stranded telomeric DNA binding; C:nucleosome; C:nucleolus
PgMYB67	transcription factor MYB90-like	1094	8.25997e-72	BP,MF	P:green leaf volatile biosynthetic process; F:transcription cis-regulatory region binding
PgMYB68	myb-related protein 306-like	1583	2.51472e-161	BP,MF,CC	P:response to hypoxia; P:regulation of transcription, DNA-templated; P:response to bacterium; P:plant-type hypersensitive response; P:response to high light intensity; P:response to auxin; P:negative regulation of photomorphogenesis; P:very long-chain fatty acid biosynthetic process; F:transcription cis-regulatory region binding; F:DNA-binding transcription factor activity; C:nucleus
PgMYB69	myb-like transcription factor family protein	1582	1.05166e-178	BP,MF	P:response to ethylene; P:response to auxin; P:response to gibberellin; F:DNA binding
PgMYB70-03	transcription factor MYB59	1832	5.68371e-48	BP,MF,CC	P:regulation of transcription, DNA-templated; F:DNA-binding transcription factor activity; F:sequence-specific DNA binding; C:nucleus
PgMYB70-08	transcription factor MYB59	1653	6.26314e-92	BP,MF,CC	P:regulation of transcription, DNA-templated; F:DNA-binding transcription factor activity; F:sequence-specific DNA binding; C:nucleus
PgMYB71-01	transcription repressor MYB6-like isoform X2	1613	2.16362e-97	NA	NA
PgMYB71-03	transcription repressor MYB6-like isoform X2	1408	3.05885e-125	NA	NA
PgMYB71-05	MYB transcription factor	1627	9.221e-131	NA	NA
PgMYB72-01	transcription factor DIVARICATA	2348	1.32551e-141	MF	F:transcription cis-regulatory region binding
PgMYB72-10	transcription factor DIVARICATA	2336	1.18159e-141	MF	F:transcription cis-regulatory region binding
PgMYB72-11	transcription factor DIVARICATA	2402	2.21403e-141	MF	F:transcription cis-regulatory region binding
PgMYB72-12	transcription factor DIVARICATA	813	1.33613e-100	MF	F:transcription cis-regulatory region binding
PgMYB72-13	transcription factor DIVARICATA	2373	9.15166e-158	MF	F:transcription cis-regulatory region binding
PgMYB72-14	transcription factor DIVARICATA	2385	1.03149e-157	MF	F:transcription cis-regulatory region binding
PgMYB72-15	transcription factor DIVARICATA	2451	1.9809e-157	MF	F:transcription cis-regulatory region binding
PgMYB72-16	transcription factor DIVARICATA	2360	1.48645e-141	MF	F:transcription cis-regulatory region binding
PgMYB72-17	transcription factor DIVARICATA	2372	1.66637e-141	MF	F:transcription cis-regulatory region binding
PgMYB72-18	transcription factor DIVARICATA	2397	1.16223e-157	MF	F:transcription cis-regulatory region binding
PgMYB72-19	transcription factor DIVARICATA	2390	1.97665e-141	MF	F:transcription cis-regulatory region binding
PgMYB72-03	transcription factor DIVARICATA	2427	1.56415e-157	MF	F:transcription cis-regulatory region binding
PgMYB72-04	transcription factor DIVARICATA	2439	1.76051e-157	MF	F:transcription cis-regulatory region binding
PgMYB72-05	transcription factor DIVARICATA	2378	1.76412e-141	MF	F:transcription cis-regulatory region binding
PgMYB72-06	transcription factor DIVARICATA	2414	2.47908e-141	MF	F:transcription cis-regulatory region binding
PgMYB72-07	transcription factor DIVARICATA	2409	1.30914e-157	MF	F:transcription cis-regulatory region binding
PgMYB72-08	transcription factor DIVARICATA	2415	1.38926e-157	MF	F:transcription cis-regulatory region binding
PgMYB73-25	protein REVEILLE 6	1596	8.75926e-134	MF	F:DNA binding
PgMYB73-36	protein REVEILLE 6	1614	6.86465e-133	MF	F:DNA binding
PgMYB73-40	protein REVEILLE 6	1551	1.66287e-133	MF	F:DNA binding
PgMYB73-45	protein REVEILLE 6	1545	4.95896e-134	MF	F:DNA binding
PgMYB73-05	protein REVEILLE 6	1563	3.90164e-133	MF	F:DNA binding
PgMYB73-07	protein REVEILLE 6	1533	1.87542e-134	MF	F:DNA binding
PgMYB74-01	transcription factor MYB44-like	2056	2.27487e-146	BP,MF,CC	P:regulation of transcription, DNA-templated; F:RNA polymerase II cis-regulatory region sequence-specific DNA binding; F:DNA-binding transcription factor activity, RNA polymerase II-specific; C:nucleus
PgMYB74-02	transcription factor MYB44	2327	0	BP,MF	P:regulation of transcription, DNA-templated; F:transcription cis-regulatory region binding
PgMYB74-03	transcription factor MYB44	2342	0	BP,MF	P:regulation of transcription, DNA-templated; F:transcription cis-regulatory region binding
PgMYB75-11	transcription factor MYB1	742	2.72585e-48	BP,MF,CC	P:regulation of transcription by RNA polymerase II; P:green leaf volatile biosynthetic process; F:RNA polymerase II cis-regulatory region sequence-specific DNA binding; F:DNA-binding transcription factor activity, RNA polymerase II-specific; C:nucleus
PgMYB75-15	transcription factor MYB1	680	2.44833e-48	BP,MF,CC	P:regulation of transcription by RNA polymerase II; P:green leaf volatile biosynthetic process; F:RNA polymerase II cis-regulatory region sequence-specific DNA binding; F:DNA-binding transcription factor activity, RNA polymerase II-specific; C:nucleus
PgMYB75-16	transcription factor MYB1	719	5.36157e-48	BP,MF,CC	P:regulation of transcription by RNA polymerase II; P:green leaf volatile biosynthetic process; F:RNA polymerase II cis-regulatory region sequence-specific DNA binding; F:DNA-binding transcription factor activity, RNA polymerase II-specific; C:nucleus; C:membrane
PgMYB76-01	Telomere repeat-binding protein	2212	0	MF	F:hydrolase activity
PgMYB76-14	Telomere repeat-binding protein	2254	0	NA	NA
PgMYB76-02	Telomere repeat-binding protein	2358	0	NA	NA
PgMYB77-01	protein REVEILLE 8 isoform X2	856	2.39305e-82	MF	F:DNA binding
PgMYB77-02	protein REVEILLE 8 isoform X1	1410	6.75855e-134	MF	F:DNA binding
PgMYB77-06	protein REVEILLE 8 isoform X1	1463	4.79414e-134	MF	F:DNA binding
PgMYB78-11	protein REVEILLE 6 isoform X1	2557	4.16779e-152	MF	F:DNA binding
PgMYB78-13	protein REVEILLE 6-like isoform X1	1688	2.49766e-98	MF	F:DNA binding
PgMYB78-16	protein REVEILLE 6 isoform X1	1498	5.46896e-157	MF	F:DNA binding
PgMYB78-02	protein REVEILLE 6 isoform X1	2593	5.84822e-152	MF	F:DNA binding
PgMYB78-21	protein REVEILLE 6 isoform X1	1485	4.74705e-157	MF	F:DNA binding
PgMYB78-24	protein REVEILLE 6-like isoform X1	1701	2.80699e-98	MF	F:DNA binding
PgMYB78-37	protein REVEILLE 6 isoform X1	1380	1.35695e-157	MF	F:DNA binding
PgMYB78-05	protein REVEILLE 6-like isoform X1	1583	8.86094e-99	MF	F:DNA binding
PgMYB78-06	protein REVEILLE 6 isoform X1	1289	4.38536e-158	MF	F:DNA binding
PgMYB78-08	protein REVEILLE 6-like isoform X1	1492	3.43674e-99	MF	F:DNA binding
PgMYB79	transcription factor MYB108-like	1356	5.24319e-127	BP,MF,CC	P:regulation of transcription, DNA-templated; F:DNA-binding transcription factor activity; F:sequence-specific DNA binding; C:nucleus
PgMYB80-01	transcription factor MYBS3-like	2118	7.07763e-158	BP,MF	P:malate metabolic process; P:response to ethylene; P:response to auxin; P:response to gibberellin; P:response to nitrite; F:cis-regulatory region sequence-specific DNA binding; F:malate dehydrogenase (decarboxylating) (NAD+) activity; F:zinc ion binding; F:NAD binding
PgMYB80-13	transcription factor MYB1R1	2591	9.33424e-68	BP,MF	P:response to ethylene; P:response to auxin; P:response to gibberellin; P:green leaf volatile biosynthetic process; P:response to nitrite; F:cis-regulatory region sequence-specific DNA binding; F:zinc ion binding
PgMYB80-14	transcription factor MYBS3-like	2644	1.32269e-155	BP,MF	P:malate metabolic process; P:response to ethylene; P:response to auxin; P:response to gibberellin; P:response to nitrite; F:cis-regulatory region sequence-specific DNA binding; F:malate dehydrogenase (decarboxylating) (NAD+) activity; F:zinc ion binding; F:NAD binding
PgMYB80-18	transcription factor MYB1R1	2578	9.12909e-68	BP,MF	P:response to ethylene; P:response to auxin; P:response to gibberellin; P:green leaf volatile biosynthetic process; P:response to nitrite; F:cis-regulatory region sequence-specific DNA binding; F:zinc ion binding
PgMYB80-19	transcription factor MYB1R1	2970	4.14747e-67	BP,MF	P:response to ethylene; P:response to auxin; P:response to gibberellin; P:green leaf volatile biosynthetic process; P:response to nitrite; F:cis-regulatory region sequence-specific DNA binding; F:zinc ion binding
PgMYB80-02	transcription factor MYBS3-like	2633	1.2153e-155	BP,MF	P:malate metabolic process; P:response to ethylene; P:response to auxin; P:response to gibberellin; P:response to nitrite; F:cis-regulatory region sequence-specific DNA binding; F:malate dehydrogenase (decarboxylating) (NAD+) activity; F:zinc ion binding; F:NAD binding
PgMYB80-20	transcription factor MYB1R1	3104	6.15306e-67	BP,MF	P:response to ethylene; P:response to auxin; P:response to gibberellin; P:green leaf volatile biosynthetic process; P:response to nitrite; F:cis-regulatory region sequence-specific DNA binding; F:zinc ion binding
PgMYB80-22	transcription factor MYB1R1	2983	4.1856e-67	BP,MF	P:response to ethylene; P:response to auxin; P:response to gibberellin; P:green leaf volatile biosynthetic process; P:response to nitrite; F:cis-regulatory region sequence-specific DNA binding; F:zinc ion binding
PgMYB80-24	transcription factor MYB1R1	3093	5.95881e-67	BP,MF	P:response to ethylene; P:response to auxin; P:response to gibberellin; P:green leaf volatile biosynthetic process; P:response to nitrite; F:cis-regulatory region sequence-specific DNA binding; F:zinc ion binding
PgMYB80-25	transcription factor MYB1R1	3117	6.13984e-67	BP,MF	P:response to ethylene; P:response to auxin; P:response to gibberellin; P:green leaf volatile biosynthetic process; P:response to nitrite; F:cis-regulatory region sequence-specific DNA binding; F:zinc ion binding
PgMYB80-28	transcription factor MYBS3-like	2241	2.54145e-157	BP,MF	P:malate metabolic process; P:response to ethylene; P:response to auxin; P:response to gibberellin; P:response to nitrite; F:cis-regulatory region sequence-specific DNA binding; F:malate dehydrogenase (decarboxylating) (NAD+) activity; F:zinc ion binding; F:NAD binding
PgMYB80-29	transcription factor MYB1R1	2994	4.30431e-67	BP,MF	P:response to ethylene; P:response to auxin; P:response to gibberellin; P:green leaf volatile biosynthetic process; P:response to nitrite; F:cis-regulatory region sequence-specific DNA binding; F:zinc ion binding
PgMYB80-03	transcription factor MYB1R1	2981	4.30373e-67	BP,MF	P:response to ethylene; P:response to auxin; P:response to gibberellin; P:green leaf volatile biosynthetic process; P:response to nitrite; F:cis-regulatory region sequence-specific DNA binding; F:zinc ion binding
PgMYB80-04	transcription factor MYBS3-like	2756	3.80605e-155	BP,MF	P:malate metabolic process; P:response to ethylene; P:response to auxin; P:response to gibberellin; P:response to nitrite; F:cis-regulatory region sequence-specific DNA binding; F:malate dehydrogenase (decarboxylating) (NAD+) activity; F:zinc ion binding; F:NAD binding
PgMYB80-06	transcription factor MYB1R1	2468	5.1898e-68	BP,MF	P:response to ethylene; P:response to auxin; P:response to gibberellin; P:green leaf volatile biosynthetic process; P:response to nitrite; F:cis-regulatory region sequence-specific DNA binding; F:zinc ion binding
PgMYB80-07	transcription factor MYB1R1	3106	5.99601e-67	BP,MF	P:response to ethylene; P:response to auxin; P:response to gibberellin; P:green leaf volatile biosynthetic process; P:response to nitrite; F:cis-regulatory region sequence-specific DNA binding; F:zinc ion binding
PgMYB80-08	transcription factor MYBS3-like	2767	4.13506e-155	BP,MF	P:malate metabolic process; P:response to ethylene; P:response to auxin; P:response to gibberellin; P:response to nitrite; F:cis-regulatory region sequence-specific DNA binding; F:malate dehydrogenase (decarboxylating) (NAD+) activity; F:zinc ion binding; F:NAD binding
PgMYB80-09	transcription factor MYB1R1	2455	5.05248e-68	BP,MF	P:response to ethylene; P:response to auxin; P:response to gibberellin; P:green leaf volatile biosynthetic process; P:response to nitrite; F:cis-regulatory region sequence-specific DNA binding; F:zinc ion binding
PgMYB81	transcription factor MYB20-like	328	1.19608e-27	BP,MF,CC	P:cell differentiation; F:transcription cis-regulatory region binding; C:nucleus
PgMYB82-01	transcription factor SRM1-like	1256	5.99862e-67	MF	F:DNA binding
PgMYB82-02	transcription factor SRM1	1731	7.60012e-137	BP,MF	P:response to gibberellin; P:response to salicylic acid; F:DNA binding
PgMYB82-03	transcription factor SRM1	1244	5.34823e-67	MF	F:DNA binding
PgMYB82-05	transcription factor SRM1	1859	3.01203e-136	BP,MF	P:response to gibberellin; P:response to salicylic acid; F:DNA binding
PgMYB83	transcription factor MYB3R-1-like	224	1.03592e-39	MF	F:DNA binding
PgMYB84-01	transcription factor MYB3R-4	732	1.49567e-16	BP,MF	P:green leaf volatile biosynthetic process; P:positive regulation of transcription by RNA polymerase II; F:transcription cis-regulatory region binding; F:DNA-binding transcription activator activity, RNA polymerase II-specific
PgMYB84-10	transcription factor MYB3R-4	1408	4.98173e-16	BP,MF	P:green leaf volatile biosynthetic process; P:positive regulation of transcription by RNA polymerase II; F:transcription cis-regulatory region binding; F:DNA-binding transcription activator activity, RNA polymerase II-specific
PgMYB84-11	transcription factor MYB3R-1-like isoform X1	1233	1.20062e-09	BP,MF	P:green leaf volatile biosynthetic process; P:positive regulation of transcription by RNA polymerase II; F:transcription cis-regulatory region binding; F:DNA-binding transcription activator activity, RNA polymerase II-specific
PgMYB84-12	myb-related protein 3R-1	1545	1.07386e-17	BP,MF	P:green leaf volatile biosynthetic process; P:positive regulation of transcription by RNA polymerase II; F:transcription cis-regulatory region binding; F:DNA-binding transcription activator activity, RNA polymerase II-specific
PgMYB84-13	transcription factor MYB3R-4	1733	6.64081e-16	BP,MF	P:green leaf volatile biosynthetic process; P:positive regulation of transcription by RNA polymerase II; F:transcription cis-regulatory region binding; F:DNA-binding transcription activator activity, RNA polymerase II-specific
PgMYB84-14	transcription factor MYB3R-4	1722	8.42815e-13	BP,MF	P:green leaf volatile biosynthetic process; P:positive regulation of transcription by RNA polymerase II; F:transcription cis-regulatory region binding; F:DNA-binding transcription activator activity, RNA polymerase II-specific
PgMYB84-15	transcription factor MYB3R-4	1376	4.80268e-16	BP,MF	P:green leaf volatile biosynthetic process; P:positive regulation of transcription by RNA polymerase II; F:transcription cis-regulatory region binding; F:DNA-binding transcription activator activity, RNA polymerase II-specific
PgMYB84-19	myb-related protein 3R-1	1513	9.74744e-18	BP,MF	P:green leaf volatile biosynthetic process; P:positive regulation of transcription by RNA polymerase II; F:transcription cis-regulatory region binding; F:DNA-binding transcription activator activity, RNA polymerase II-specific
PgMYB84-02	transcription factor MYB3R-1-like isoform X1	1558	1.54947e-09	BP,MF	P:green leaf volatile biosynthetic process; P:positive regulation of transcription by RNA polymerase II; F:transcription cis-regulatory region binding; F:DNA-binding transcription activator activity, RNA polymerase II-specific
PgMYB84-20	transcription factor MYB3R-1-like isoform X1	869	3.67319e-19	BP,MF	P:green leaf volatile biosynthetic process; P:positive regulation of transcription by RNA polymerase II; F:transcription cis-regulatory region binding; F:DNA-binding transcription activator activity, RNA polymerase II-specific
PgMYB84-21	myb-related protein 3R-1	1870	2.18705e-17	BP,MF	P:green leaf volatile biosynthetic process; P:positive regulation of transcription by RNA polymerase II; F:transcription cis-regulatory region binding; F:DNA-binding transcription activator activity, RNA polymerase II-specific
PgMYB84-03	transcription factor MYB3R-1-like isoform X1	1201	1.12188e-09	BP,MF	P:green leaf volatile biosynthetic process; P:positive regulation of transcription by RNA polymerase II; F:transcription cis-regulatory region binding; F:DNA-binding transcription activator activity, RNA polymerase II-specific
PgMYB84-04	sugar transporter ERD6-like 6	557	7.68175e-15	BP,MF,CC	P:phosphate ion transport; P:carbohydrate transmembrane transport; P:response to stimulus; F:sugar transmembrane transporter activity; C:integral component of membrane
PgMYB84-07	transcription factor MYB3R-4	1397	6.3031e-13	BP,MF	P:green leaf volatile biosynthetic process; P:positive regulation of transcription by RNA polymerase II; F:transcription cis-regulatory region binding; F:DNA-binding transcription activator activity, RNA polymerase II-specific
PgMYB84-08	sugar transporter ERD6-like 6	721	3.0784e-14	BP,MF,CC	P:phosphate ion transport; P:carbohydrate transmembrane transport; P:response to stimulus; F:sugar transmembrane transporter activity; C:integral component of membrane
PgMYB84-09	transcription factor MYB3R-4	1365	6.12262e-13	BP,MF	P:green leaf volatile biosynthetic process; P:positive regulation of transcription by RNA polymerase II; F:transcription cis-regulatory region binding; F:DNA-binding transcription activator activity, RNA polymerase II-specific
PgMYB85	ankyrin repeat, bromo and BTB domain-containing protein DDB_G0293800	2368	7.47689e-142	BP,MF,CC	P:green leaf volatile biosynthetic process; P:histone acetylation; F:transcription cis-regulatory region binding; C:NuA4 histone acetyltransferase complex
PgMYB86	telomeric repeat-binding factor 1	701	1.29329e-50	NA	NA
PgMYB87-01	transcription factor DIVARICATA-like	2108	3.21322e-149	MF	F:transcription cis-regulatory region binding
PgMYB87-03	transcription factor DIVARICATA-like	1872	3.37997e-157	MF	F:transcription cis-regulatory region binding
PgMYB87-04	transcription factor DIVARICATA-like	1717	5.91694e-158	MF	F:transcription cis-regulatory region binding
PgMYB88-01	telomere repeat-binding protein 1	1705	3.43115e-82	BP,MF	P:green leaf volatile biosynthetic process; F:transcription cis-regulatory region binding
PgMYB88-02	SANT/Myb domain	2167	3.73082e-107	BP,MF	P:green leaf volatile biosynthetic process; F:transcription cis-regulatory region binding
PgMYB89-13	transcription factor MYB1R1-like	1713	1.24645e-107	MF	F:DNA binding; F:zinc ion binding
PgMYB89-14	transcription factor MYB1R1-like	1774	9.73647e-141	BP,MF	P:response to hormone; F:DNA binding; F:zinc ion binding
PgMYB89-15	transcription factor MYB1R1-like	1803	1.34698e-140	BP,MF	P:response to hormone; F:DNA binding; F:zinc ion binding
PgMYB89-16	transcription factor MYB1R1-like	1684	2.86611e-108	MF	F:DNA binding; F:zinc ion binding
PgMYB89-17	transcription factor MYB1R1-like	1833	4.03724e-107	MF	F:DNA binding; F:zinc ion binding
PgMYB89-18	transcription factor MYB1R1-like	1708	1.17323e-107	MF	F:DNA binding; F:zinc ion binding
PgMYB89-19	transcription factor MYB1R1-like	1911	4.24427e-140	BP,MF	P:response to hormone; F:DNA binding; F:zinc ion binding
PgMYB89-02	transcription factor MYB1R1-like	1701	3.43522e-108	MF	F:DNA binding; F:zinc ion binding
PgMYB89-20	transcription factor MYB1R1-like	1713	3.874e-108	MF	F:DNA binding; F:zinc ion binding
PgMYB89-21	transcription factor MYB1R1-like	1786	1.10865e-140	BP,MF	P:response to hormone; F:DNA binding; F:zinc ion binding
PgMYB89-24	transcription factor MYB1R1-like	1899	3.74106e-140	BP,MF	P:response to hormone; F:DNA binding; F:zinc ion binding
PgMYB89-25	transcription factor MYB1R1	1016	8.6926e-55	MF	F:nucleic acid binding
PgMYB89-27	transcription factor MYB1R1-like	1696	1.04035e-107	MF	F:DNA binding; F:zinc ion binding
PgMYB89-28	transcription factor MYB1R1	1360	1.9529e-53	MF	F:nucleic acid binding
PgMYB89-03	transcription factor MYB1R1-like	1809	9.97757e-108	MF	F:DNA binding; F:zinc ion binding
PgMYB89-31	transcription factor MYB1R1-like	1821	3.59856e-107	MF	F:DNA binding; F:zinc ion binding
PgMYB89-33	transcription factor MYB1R1-like	1725	1.40472e-107	MF	F:DNA binding; F:zinc ion binding
PgMYB89-34	transcription factor MYB1R1-like	1821	1.12082e-107	MF	F:DNA binding; F:zinc ion binding
PgMYB89-04	transcription factor MYB1R1	1348	9.83164e-61	MF	F:DNA binding; F:zinc ion binding
PgMYB89-42	transcription factor MYB1R1	1004	3.53383e-62	MF	F:DNA binding; F:zinc ion binding
PgMYB89-43	transcription factor MYB1R1-like	1696	3.2343e-108	MF	F:DNA binding; F:zinc ion binding
PgMYB89-08	transcription factor MYB1R1-like	1791	1.18286e-140	BP,MF	P:response to hormone; F:DNA binding; F:zinc ion binding
PgMYB90-01	myb-related protein 306-like	1415	1.65585e-102	BP,MF	P:response to auxin; P:green leaf volatile biosynthetic process; F:transcription cis-regulatory region binding
PgMYB90-02	formamidopyrimidine-DNA glycosylase isoform X1	1916	0	BP,MF,CC	P:base-excision repair; F:damaged DNA binding; F:zinc ion binding; F:oxidized purine nucleobase lesion DNA N-glycosylase activity; F:class I DNA-(apurinic or apyrimidinic site) endonuclease activity; C:nucleus
PgMYB91-11	DNA-binding bromodomain-containing protein	1242	2.52355e-82	MF	F:DNA binding
PgMYB91-03	X-linked retinitis pigmentosa GTPase regulator-like	2320	2.86656e-165	BP,MF	P:green leaf volatile biosynthetic process; F:transcription cis-regulatory region binding; F:DNA binding; F:ligase activity
PgMYB91-04	DNA-binding bromodomain-containing protein	1324	5.60113e-107	BP,MF	P:green leaf volatile biosynthetic process; F:transcription cis-regulatory region binding; F:DNA binding
PgMYB91-09	DNA-binding bromodomain-containing protein	2402	0	BP,MF	P:green leaf volatile biosynthetic process; F:transcription cis-regulatory region binding; F:DNA binding
PgMYB92-01	ankyrin repeat, bromo and BTB domain-containing protein DDB_G0293800	2226	6.08535e-139	BP	P:cellular metabolic process; P:primary metabolic process; P:organic substance metabolic process
PgMYB92-02	DNA-binding bromodomain-containing protein	1316	2.88671e-86	BP,MF	P:green leaf volatile biosynthetic process; F:transcription cis-regulatory region binding; F:DNA binding
PgMYB93-01	Telomeric repeat-binding factor like	2553	0	MF	F:acyltransferase activity, transferring groups other than amino-acyl groups
PgMYB93-02	Telomeric repeat-binding factor like	2565	0	MF	F:DNA binding; F:acyltransferase activity, transferring groups other than amino-acyl groups
PgMYB93-03	Telomeric repeat-binding factor like	2547	0	MF	F:acyltransferase activity, transferring groups other than amino-acyl groups
PgMYB93-05	Telomeric repeat-binding factor like	2559	0	MF	F:DNA binding; F:acyltransferase activity, transferring groups other than amino-acyl groups
PgMYB94-10	protein LHY-like isoform X1	3440	0	MF	F:DNA binding
PgMYB94-11	Protein LHY	3777	3.89622e-158	MF	F:DNA binding
PgMYB94-12	protein LHY-like isoform X1	3304	0	MF	F:DNA binding
PgMYB94-14	protein LHY-like isoform X1	3508	0	MF	F:DNA binding
PgMYB94-15	protein LHY-like isoform X1	3610	0	MF	F:DNA binding
PgMYB94-16	Protein LHY	2907	2.12766e-144	MF	F:DNA binding
PgMYB94-17	protein LHY-like isoform X1	3552	0	MF	F:DNA binding
PgMYB94-18	protein LHY-like isoform X1	3450	0	MF	F:DNA binding
PgMYB94-02	Protein LHY	3471	3.57407e-159	MF	F:DNA binding
PgMYB94-20	protein LHY-like isoform X1	3314	0	MF	F:DNA binding
PgMYB94-21	Protein LHY	2897	1.9167e-144	MF	F:DNA binding
PgMYB94-22	Protein LHY	3145	1.56885e-143	MF	F:DNA binding
PgMYB94-23	protein LHY-like isoform X1	3688	0	MF	F:DNA binding
PgMYB94-24	Protein LHY	3203	2.49081e-143	MF	F:DNA binding
PgMYB94-25	protein LHY-like isoform X1	3746	0	MF	F:DNA binding
PgMYB94-03	Protein LHY	3719	2.53368e-158	MF	F:DNA binding
PgMYB94-04	protein LHY-like isoform X1	3372	0	MF	F:DNA binding
PgMYB94-05	Protein LHY	2965	3.47889e-144	MF	F:DNA binding
PgMYB94-08	Protein LHY	3481	3.93883e-159	MF	F:DNA binding
PgMYB94-09	Protein LHY	3539	6.22503e-159	MF	F:DNA binding
PgMYB95-01	telomere repeat-binding factor 1-like isoform X1	1279	1.49806e-98	BP,MF,CC	P:nucleosome assembly; P:regulation of transcription by RNA polymerase II; F:transcription cis-regulatory region binding; F:double-stranded telomeric DNA binding; F:protein homodimerization activity; F:promoter-specific chromatin binding; C:nucleosome; C:nucleolus
PgMYB95-10	telomere repeat-binding factor 1-like isoform X1	1382	4.50863e-98	BP,MF,CC	P:nucleosome assembly; P:regulation of transcription by RNA polymerase II; F:transcription cis-regulatory region binding; F:double-stranded telomeric DNA binding; F:protein homodimerization activity; F:promoter-specific chromatin binding; C:nucleosome; C:nucleolus
PgMYB95-11	telomere repeat-binding factor 1-like isoform X1	1326	2.52611e-98	BP,MF,CC	P:nucleosome assembly; P:regulation of transcription by RNA polymerase II; F:transcription cis-regulatory region binding; F:double-stranded telomeric DNA binding; F:protein homodimerization activity; F:promoter-specific chromatin binding; C:nucleosome; C:nucleolus
PgMYB95-12	telomere repeat-binding factor 1-like isoform X1	1218	7.71278e-99	BP,MF,CC	P:nucleosome assembly; P:regulation of transcription by RNA polymerase II; F:transcription cis-regulatory region binding; F:double-stranded telomeric DNA binding; F:protein homodimerization activity; F:promoter-specific chromatin binding; C:nucleosome; C:nucleolus
PgMYB95-13	telomere repeat-binding factor 1-like isoform X1	1460	1.95535e-97	BP,MF,CC	P:nucleosome assembly; P:regulation of transcription by RNA polymerase II; F:transcription cis-regulatory region binding; F:double-stranded telomeric DNA binding; F:protein homodimerization activity; F:promoter-specific chromatin binding; C:nucleosome; C:nucleolus
PgMYB95-14	telomere repeat-binding factor 1-like isoform X2	1356	4.63723e-128	BP,MF,CC	P:nucleosome assembly; P:regulation of transcription by RNA polymerase II; F:transcription cis-regulatory region binding; F:double-stranded telomeric DNA binding; F:methyltransferase activity; F:protein homodimerization activity; F:promoter-specific chromatin binding; C:nucleosome; C:nucleolus
PgMYB95-16	telomere repeat-binding factor 1-like isoform X1	1317	2.29169e-98	BP,MF,CC	P:nucleosome assembly; P:regulation of transcription by RNA polymerase II; F:transcription cis-regulatory region binding; F:double-stranded telomeric DNA binding; F:protein homodimerization activity; F:promoter-specific chromatin binding; C:nucleosome; C:nucleolus
PgMYB95-17	telomere repeat-binding factor 1-like isoform X2	1400	7.51518e-128	BP,MF,CC	P:nucleosome assembly; P:regulation of transcription by RNA polymerase II; F:transcription cis-regulatory region binding; F:double-stranded telomeric DNA binding; F:methyltransferase activity; F:protein homodimerization activity; F:promoter-specific chromatin binding; C:nucleosome; C:nucleolus
PgMYB95-18	telomere repeat-binding factor 1-like isoform X2	1276	1.80564e-128	BP,MF,CC	P:nucleosome assembly; P:regulation of transcription by RNA polymerase II; F:transcription cis-regulatory region binding; F:double-stranded telomeric DNA binding; F:methyltransferase activity; F:protein homodimerization activity; F:promoter-specific chromatin binding; C:nucleosome; C:nucleolus
PgMYB95-19	telomere repeat-binding factor 1-like isoform X1	1347	6.0733e-98	BP,MF,CC	P:nucleosome assembly; P:regulation of transcription by RNA polymerase II; F:transcription cis-regulatory region binding; F:double-stranded telomeric DNA binding; F:protein homodimerization activity; F:promoter-specific chromatin binding; C:nucleosome; C:nucleolus
PgMYB95-02	telomere repeat-binding factor 1-like isoform X1	1520	3.61676e-97	BP,MF,CC	P:nucleosome assembly; P:regulation of transcription by RNA polymerase II; F:transcription cis-regulatory region binding; F:double-stranded telomeric DNA binding; F:protein homodimerization activity; F:promoter-specific chromatin binding; C:nucleosome; C:nucleolus
PgMYB95-20	telomere repeat-binding factor 1-like isoform X1	1693	9.30486e-96	MF,CC	F:double-stranded telomeric DNA binding; C:chromatin; C:nucleus; C:protein-containing complex
PgMYB95-21	telomere repeat-binding factor 1-like isoform X1	1171	4.49871e-99	BP,MF,CC	P:nucleosome assembly; P:regulation of transcription by RNA polymerase II; F:transcription cis-regulatory region binding; F:double-stranded telomeric DNA binding; F:protein homodimerization activity; F:promoter-specific chromatin binding; C:nucleosome; C:nucleolus
PgMYB95-22	telomere repeat-binding factor 1-like isoform X1	1777	1.09111e-123	BP,MF,CC	P:nucleosome assembly; P:regulation of transcription by RNA polymerase II; F:transcription cis-regulatory region binding; F:double-stranded telomeric DNA binding; F:methyltransferase activity; F:protein homodimerization activity; F:promoter-specific chromatin binding; C:nucleosome; C:nucleolus
PgMYB95-23	telomere repeat-binding factor 1-like isoform X2	1255	1.40992e-128	BP,MF,CC	P:nucleosome assembly; P:regulation of transcription by RNA polymerase II; F:transcription cis-regulatory region binding; F:double-stranded telomeric DNA binding; F:methyltransferase activity; F:protein homodimerization activity; F:promoter-specific chromatin binding; C:nucleosome; C:nucleolus
PgMYB95-24	telomere repeat-binding factor 1-like isoform X1	1248	2.06784e-98	BP,MF,CC	P:nucleosome assembly; P:regulation of transcription by RNA polymerase II; F:transcription cis-regulatory region binding; F:double-stranded telomeric DNA binding; F:protein homodimerization activity; F:promoter-specific chromatin binding; C:nucleosome; C:nucleolus
PgMYB95-25	telomere repeat-binding factor 1-like isoform X2	1478	1.81635e-127	BP,MF,CC	P:nucleosome assembly; P:regulation of transcription by RNA polymerase II; F:transcription cis-regulatory region binding; F:double-stranded telomeric DNA binding; F:methyltransferase activity; F:protein homodimerization activity; F:promoter-specific chromatin binding; C:nucleosome; C:nucleolus
PgMYB95-26	telomere repeat-binding factor 1-like isoform X1	1270	1.35792e-98	BP,MF,CC	P:nucleosome assembly; P:regulation of transcription by RNA polymerase II; F:transcription cis-regulatory region binding; F:double-stranded telomeric DNA binding; F:protein homodimerization activity; F:promoter-specific chromatin binding; C:nucleosome; C:nucleolus
PgMYB95-27	telomere repeat-binding factor 1-like isoform X1	1380	8.63474e-98	BP,MF,CC	P:nucleosome assembly; P:regulation of transcription by RNA polymerase II; F:transcription cis-regulatory region binding; F:double-stranded telomeric DNA binding; F:protein homodimerization activity; F:promoter-specific chromatin binding; C:nucleosome; C:nucleolus
PgMYB95-28	telomere repeat-binding factor 1	1593	1.51976e-124	BP,MF,CC	P:nucleosome assembly; P:regulation of transcription by RNA polymerase II; F:transcription cis-regulatory region binding; F:double-stranded telomeric DNA binding; F:methyltransferase activity; F:protein homodimerization activity; F:promoter-specific chromatin binding; C:nucleosome; C:nucleolus
PgMYB95-03	telomere repeat-binding factor 1-like isoform X1	1616	4.37501e-96	MF,CC	F:double-stranded telomeric DNA binding; C:chromatin; C:nucleus; C:protein-containing complex
PgMYB95-30	telomere repeat-binding factor 1-like isoform X2	1684	1.75098e-126	BP,MF,CC	P:nucleosome assembly; P:regulation of transcription by RNA polymerase II; F:transcription cis-regulatory region binding; F:double-stranded telomeric DNA binding; F:methyltransferase activity; F:protein homodimerization activity; F:promoter-specific chromatin binding; C:nucleosome; C:nucleolus
PgMYB95-31	telomere repeat-binding factor 1-like isoform X1	1349	2.83313e-97	MF,CC	F:double-stranded telomeric DNA binding; C:chromatin; C:nucleus; C:protein-containing complex
PgMYB95-32	telomere repeat-binding factor 1-like isoform X2	1651	1.22881e-126	BP,MF,CC	P:nucleosome assembly; P:regulation of transcription by RNA polymerase II; F:transcription cis-regulatory region binding; F:double-stranded telomeric DNA binding; F:methyltransferase activity; F:protein homodimerization activity; F:promoter-specific chromatin binding; C:nucleosome; C:nucleolus
PgMYB95-33	telomere repeat-binding factor 1-like isoform X2	1317	2.95104e-128	BP,MF,CC	P:nucleosome assembly; P:regulation of transcription by RNA polymerase II; F:transcription cis-regulatory region binding; F:double-stranded telomeric DNA binding; F:methyltransferase activity; F:protein homodimerization activity; F:promoter-specific chromatin binding; C:nucleosome; C:nucleolus
PgMYB95-34	telomere repeat-binding factor 1	1514	2.71546e-127	BP,MF,CC	P:nucleosome assembly; P:regulation of transcription by RNA polymerase II; F:transcription cis-regulatory region binding; F:double-stranded telomeric DNA binding; F:methyltransferase activity; F:protein homodimerization activity; F:promoter-specific chromatin binding; C:nucleosome; C:nucleolus
PgMYB95-35	telomere repeat-binding factor 1-like isoform X2	1293	2.23004e-128	BP,MF,CC	P:nucleosome assembly; P:regulation of transcription by RNA polymerase II; F:transcription cis-regulatory region binding; F:double-stranded telomeric DNA binding; F:methyltransferase activity; F:protein homodimerization activity; F:promoter-specific chromatin binding; C:nucleosome; C:nucleolus
PgMYB95-36	telomere repeat-binding factor 1-like isoform X1	1162	4.05984e-99	BP,MF,CC	P:nucleosome assembly; P:regulation of transcription by RNA polymerase II; F:transcription cis-regulatory region binding; F:double-stranded telomeric DNA binding; F:protein homodimerization activity; F:promoter-specific chromatin binding; C:nucleosome; C:nucleolus
PgMYB95-37	telomere repeat-binding factor 1-like isoform X2	1246	1.26763e-128	BP,MF,CC	P:nucleosome assembly; P:regulation of transcription by RNA polymerase II; F:transcription cis-regulatory region binding; F:double-stranded telomeric DNA binding; F:methyltransferase activity; F:protein homodimerization activity; F:promoter-specific chromatin binding; C:nucleosome; C:nucleolus
PgMYB95-39	telomere repeat-binding factor 1-like isoform X2	1323	3.16437e-128	BP,MF,CC	P:nucleosome assembly; P:regulation of transcription by RNA polymerase II; F:transcription cis-regulatory region binding; F:double-stranded telomeric DNA binding; F:methyltransferase activity; F:protein homodimerization activity; F:promoter-specific chromatin binding; C:nucleosome; C:nucleolus
PgMYB95-04	telomere repeat-binding factor 1-like isoform X1	1300	3.61684e-98	BP,MF,CC	P:nucleosome assembly; P:regulation of transcription by RNA polymerase II; F:transcription cis-regulatory region binding; F:double-stranded telomeric DNA binding; F:protein homodimerization activity; F:promoter-specific chromatin binding; C:nucleosome; C:nucleolus
PgMYB95-40	telomere repeat-binding factor 1-like isoform X1	1509	1.48739e-96	MF,CC	F:double-stranded telomeric DNA binding; C:chromatin; C:nucleus; C:protein-containing complex
PgMYB95-41	telomere repeat-binding factor 1-like isoform X2	1302	2.47751e-128	BP,MF,CC	P:nucleosome assembly; P:regulation of transcription by RNA polymerase II; F:transcription cis-regulatory region binding; F:double-stranded telomeric DNA binding; F:methyltransferase activity; F:protein homodimerization activity; F:promoter-specific chromatin binding; C:nucleosome; C:nucleolus
PgMYB95-42	telomere repeat-binding factor 1-like isoform X1	1700	4.82696e-124	BP,MF,CC	P:nucleosome assembly; P:regulation of transcription by RNA polymerase II; F:transcription cis-regulatory region binding; F:double-stranded telomeric DNA binding; F:methyltransferase activity; F:protein homodimerization activity; F:promoter-specific chromatin binding; C:nucleosome; C:nucleolus
PgMYB95-44	telomere repeat-binding factor 1-like isoform X2	1363	4.96935e-128	BP,MF,CC	P:nucleosome assembly; P:regulation of transcription by RNA polymerase II; F:transcription cis-regulatory region binding; F:double-stranded telomeric DNA binding; F:methyltransferase activity; F:protein homodimerization activity; F:promoter-specific chromatin binding; C:nucleosome; C:nucleolus
PgMYB95-45	telomere repeat-binding factor 1-like isoform X1	1209	6.97456e-99	BP,MF,CC	P:nucleosome assembly; P:regulation of transcription by RNA polymerase II; F:transcription cis-regulatory region binding; F:double-stranded telomeric DNA binding; F:protein homodimerization activity; F:promoter-specific chromatin binding; C:nucleosome; C:nucleolus
PgMYB95-46	telomere repeat-binding factor 1-like isoform X1	1412	1.18527e-97	BP,MF,CC	P:nucleosome assembly; P:regulation of transcription by RNA polymerase II; F:transcription cis-regulatory region binding; F:double-stranded telomeric DNA binding; F:protein homodimerization activity; F:promoter-specific chromatin binding; C:nucleosome; C:nucleolus
PgMYB95-47	telomere repeat-binding factor 1-like isoform X2	1496	2.22181e-127	BP,MF,CC	P:nucleosome assembly; P:regulation of transcription by RNA polymerase II; F:transcription cis-regulatory region binding; F:double-stranded telomeric DNA binding; F:methyltransferase activity; F:protein homodimerization activity; F:promoter-specific chromatin binding; C:nucleosome; C:nucleolus
PgMYB95-48	telomere repeat-binding factor 1-like isoform X2	1728	2.82247e-126	BP,MF,CC	P:nucleosome assembly; P:regulation of transcription by RNA polymerase II; F:transcription cis-regulatory region binding; F:double-stranded telomeric DNA binding; F:methyltransferase activity; F:protein homodimerization activity; F:promoter-specific chromatin binding; C:nucleosome; C:nucleolus
PgMYB95-49	telomere repeat-binding factor 1	1436	1.13125e-127	BP,MF,CC	P:nucleosome assembly; P:regulation of transcription by RNA polymerase II; F:transcription cis-regulatory region binding; F:double-stranded telomeric DNA binding; F:methyltransferase activity; F:protein homodimerization activity; F:promoter-specific chromatin binding; C:nucleosome; C:nucleolus
PgMYB95-05	telomere repeat-binding factor 1-like isoform X1	1424	1.34506e-97	BP,MF,CC	P:nucleosome assembly; P:regulation of transcription by RNA polymerase II; F:transcription cis-regulatory region binding; F:double-stranded telomeric DNA binding; F:protein homodimerization activity; F:promoter-specific chromatin binding; C:nucleosome; C:nucleolus
PgMYB95-50	telomere repeat-binding factor 1-like isoform X1	1239	1.87188e-98	BP,MF,CC	P:nucleosome assembly; P:regulation of transcription by RNA polymerase II; F:transcription cis-regulatory region binding; F:double-stranded telomeric DNA binding; F:protein homodimerization activity; F:promoter-specific chromatin binding; C:nucleosome; C:nucleolus
PgMYB95-51	telomere repeat-binding factor 1-like isoform X1	1192	1.0957e-98	BP,MF,CC	P:nucleosome assembly; P:regulation of transcription by RNA polymerase II; F:transcription cis-regulatory region binding; F:double-stranded telomeric DNA binding; F:protein homodimerization activity; F:promoter-specific chromatin binding; C:nucleosome; C:nucleolus
PgMYB95-52	telomere repeat-binding factor 1-like isoform X1	1352	6.27546e-98	BP,MF,CC	P:nucleosome assembly; P:regulation of transcription by RNA polymerase II; F:transcription cis-regulatory region binding; F:double-stranded telomeric DNA binding; F:protein homodimerization activity; F:promoter-specific chromatin binding; C:nucleosome; C:nucleolus
PgMYB95-53	telomere repeat-binding factor 1-like isoform X2	1425	1.02209e-127	BP,MF,CC	P:nucleosome assembly; P:regulation of transcription by RNA polymerase II; F:transcription cis-regulatory region binding; F:double-stranded telomeric DNA binding; F:methyltransferase activity; F:protein homodimerization activity; F:promoter-specific chromatin binding; C:nucleosome; C:nucleolus
PgMYB95-54	telomere repeat-binding factor 1	1406	8.04804e-128	BP,MF,CC	P:nucleosome assembly; P:regulation of transcription by RNA polymerase II; F:transcription cis-regulatory region binding; F:double-stranded telomeric DNA binding; F:methyltransferase activity; F:protein homodimerization activity; F:promoter-specific chromatin binding; C:nucleosome; C:nucleolus
PgMYB95-55	telomere repeat-binding factor 1	1544	3.7888e-127	BP,MF,CC	P:nucleosome assembly; P:regulation of transcription by RNA polymerase II; F:transcription cis-regulatory region binding; F:double-stranded telomeric DNA binding; F:methyltransferase activity; F:protein homodimerization activity; F:promoter-specific chromatin binding; C:nucleosome; C:nucleolus
PgMYB95-58	telomere repeat-binding factor 1-like isoform X1	1341	2.97131e-98	BP,MF,CC	P:nucleosome assembly; P:regulation of transcription by RNA polymerase II; F:transcription cis-regulatory region binding; F:double-stranded telomeric DNA binding; F:protein homodimerization activity; F:promoter-specific chromatin binding; C:nucleosome; C:nucleolus
PgMYB95-59	telomere repeat-binding factor 1-like isoform X2	1466	1.58823e-127	BP,MF,CC	P:nucleosome assembly; P:regulation of transcription by RNA polymerase II; F:transcription cis-regulatory region binding; F:double-stranded telomeric DNA binding; F:methyltransferase activity; F:protein homodimerization activity; F:promoter-specific chromatin binding; C:nucleosome; C:nucleolus
PgMYB95-06	telomere repeat-binding factor 1-like isoform X1	1490	1.39362e-97	BP,MF,CC	P:nucleosome assembly; P:regulation of transcription by RNA polymerase II; F:transcription cis-regulatory region binding; F:double-stranded telomeric DNA binding; F:protein homodimerization activity; F:promoter-specific chromatin binding; C:nucleosome; C:nucleolus
PgMYB95-60	telomere repeat-binding factor 1-like isoform X2	1354	4.48213e-128	BP,MF,CC	P:nucleosome assembly; P:regulation of transcription by RNA polymerase II; F:transcription cis-regulatory region binding; F:double-stranded telomeric DNA binding; F:methyltransferase activity; F:protein homodimerization activity; F:promoter-specific chromatin binding; C:nucleosome; C:nucleolus
PgMYB95-61	telomere repeat-binding factor 1-like isoform X2	1401	7.77714e-128	BP,MF,CC	P:nucleosome assembly; P:regulation of transcription by RNA polymerase II; F:transcription cis-regulatory region binding; F:double-stranded telomeric DNA binding; F:methyltransferase activity; F:protein homodimerization activity; F:promoter-specific chromatin binding; C:nucleosome; C:nucleolus
PgMYB95-62	telomere repeat-binding factor 1-like isoform X2	1604	7.31008e-127	BP,MF,CC	P:nucleosome assembly; P:regulation of transcription by RNA polymerase II; F:transcription cis-regulatory region binding; F:double-stranded telomeric DNA binding; F:methyltransferase activity; F:protein homodimerization activity; F:promoter-specific chromatin binding; C:nucleosome; C:nucleolus
PgMYB95-63	telomere repeat-binding factor 1-like isoform X1	1653	2.89851e-124	BP,MF,CC	P:nucleosome assembly; P:regulation of transcription by RNA polymerase II; F:transcription cis-regulatory region binding; F:double-stranded telomeric DNA binding; F:methyltransferase activity; F:protein homodimerization activity; F:promoter-specific chromatin binding; C:nucleosome; C:nucleolus
PgMYB95-64	telomere repeat-binding factor 1-like isoform X1	1233	9.11541e-99	BP,MF,CC	P:nucleosome assembly; P:regulation of transcription by RNA polymerase II; F:transcription cis-regulatory region binding; F:double-stranded telomeric DNA binding; F:protein homodimerization activity; F:promoter-specific chromatin binding; C:nucleosome; C:nucleolus
PgMYB95-65	telomere repeat-binding factor 1-like isoform X1	1201	1.21215e-98	BP,MF,CC	P:nucleosome assembly; P:regulation of transcription by RNA polymerase II; F:transcription cis-regulatory region binding; F:double-stranded telomeric DNA binding; F:protein homodimerization activity; F:promoter-specific chromatin binding; C:nucleosome; C:nucleolus
PgMYB95-66	telomere repeat-binding factor 1-like isoform X1	1733	6.82955e-124	BP,MF,CC	P:nucleosome assembly; P:regulation of transcription by RNA polymerase II; F:transcription cis-regulatory region binding; F:double-stranded telomeric DNA binding; F:methyltransferase activity; F:protein homodimerization activity; F:promoter-specific chromatin binding; C:nucleosome; C:nucleolus
PgMYB95-67	telomere repeat-binding factor 1-like isoform X1	1430	7.47601e-98	BP,MF,CC	P:nucleosome assembly; P:regulation of transcription by RNA polymerase II; F:transcription cis-regulatory region binding; F:double-stranded telomeric DNA binding; F:protein homodimerization activity; F:promoter-specific chromatin binding; C:nucleosome; C:nucleolus
PgMYB95-68	telomere repeat-binding factor 1-like isoform X1	1569	2.72063e-96	MF,CC	F:double-stranded telomeric DNA binding; C:chromatin; C:nucleus; C:protein-containing complex
PgMYB95-07	telomere repeat-binding factor 1-like isoform X1	1649	6.03175e-96	MF,CC	F:double-stranded telomeric DNA binding; C:chromatin; C:nucleus; C:protein-containing complex
PgMYB95-70	telomere repeat-binding factor 1-like isoform X1	1322	2.36738e-98	BP,MF,CC	P:nucleosome assembly; P:regulation of transcription by RNA polymerase II; F:transcription cis-regulatory region binding; F:double-stranded telomeric DNA binding; F:protein homodimerization activity; F:promoter-specific chromatin binding; C:nucleosome; C:nucleolus
PgMYB95-08	telomere repeat-binding factor 1-like isoform X2	1574	5.27062e-127	BP,MF,CC	P:nucleosome assembly; P:regulation of transcription by RNA polymerase II; F:transcription cis-regulatory region binding; F:double-stranded telomeric DNA binding; F:methyltransferase activity; F:protein homodimerization activity; F:promoter-specific chromatin binding; C:nucleosome; C:nucleolus
PgMYB95-09	telomere repeat-binding factor 1-like isoform X1	1263	2.43963e-98	BP,MF,CC	P:nucleosome assembly; P:regulation of transcription by RNA polymerase II; F:transcription cis-regulatory region binding; F:double-stranded telomeric DNA binding; F:protein homodimerization activity; F:promoter-specific chromatin binding; C:nucleosome; C:nucleolus
PgMYB96-02	transcription factor TFIIIB component B'' homolog	3004	5.9621e-171	NA	NA
PgMYB96-03	transcription factor TFIIIB component B'' homolog	2977	8.75366e-168	NA	NA
PgMYB96-04	transcription factor TFIIIB component B'' homolog	1204	3.2035e-93	NA	NA
PgMYB96-05	transcription factor TFIIIB component B'' homolog	2716	3.79309e-172	NA	NA
PgMYB96-06	transcription factor TFIIIB component B'' homolog	2689	5.62112e-169	NA	NA
PgMYB97-01	transcription factor MYB3R-3-like	2159	0	BP,MF,CC	P:regulation of transcription, DNA-templated; P:positive regulation of response to stimulus; P:regulation of response to stress; F:RNA polymerase II cis-regulatory region sequence-specific DNA binding; F:DNA-binding transcription factor activity, RNA polymerase II-specific; C:nucleus
PgMYB97-11	transcription factor MYB3R-3-like	2172	0	BP,MF,CC	P:regulation of transcription, DNA-templated; P:positive regulation of response to stimulus; P:regulation of response to stress; F:RNA polymerase II cis-regulatory region sequence-specific DNA binding; F:DNA-binding transcription factor activity, RNA polymerase II-specific; C:nucleus
PgMYB97-12	transcription factor MYB3R-3-like	1836	0	BP,MF,CC	P:regulation of transcription, DNA-templated; P:positive regulation of response to stimulus; P:regulation of response to stress; F:RNA polymerase II cis-regulatory region sequence-specific DNA binding; F:DNA-binding transcription factor activity, RNA polymerase II-specific; C:nucleus
PgMYB97-13	transcription factor MYB3R-3-like	2135	0	BP,MF,CC	P:regulation of transcription, DNA-templated; P:positive regulation of response to stimulus; P:regulation of response to stress; F:RNA polymerase II cis-regulatory region sequence-specific DNA binding; F:DNA-binding transcription factor activity, RNA polymerase II-specific; C:nucleus
PgMYB97-14	transcription factor MYB3R-3-like	2213	0	BP,MF,CC	P:regulation of transcription, DNA-templated; P:positive regulation of response to stimulus; P:regulation of response to stress; F:RNA polymerase II cis-regulatory region sequence-specific DNA binding; F:DNA-binding transcription factor activity, RNA polymerase II-specific; C:nucleus
PgMYB97-15	transcription factor MYB3R-3-like	1928	0	BP,MF,CC	P:regulation of transcription, DNA-templated; P:positive regulation of response to stimulus; P:regulation of response to stress; F:RNA polymerase II cis-regulatory region sequence-specific DNA binding; F:DNA-binding transcription factor activity, RNA polymerase II-specific; C:nucleus
PgMYB97-16	transcription factor MYB3R-3-like	2221	0	BP,MF,CC	P:regulation of transcription, DNA-templated; P:positive regulation of response to stimulus; P:regulation of response to stress; F:RNA polymerase II cis-regulatory region sequence-specific DNA binding; F:DNA-binding transcription factor activity, RNA polymerase II-specific; C:nucleus
PgMYB97-17	transcription factor MYB3R-3-like	1898	0	BP,MF,CC	P:regulation of transcription, DNA-templated; P:positive regulation of response to stimulus; P:regulation of response to stress; F:RNA polymerase II cis-regulatory region sequence-specific DNA binding; F:DNA-binding transcription factor activity, RNA polymerase II-specific; C:nucleus
PgMYB97-18	transcription factor MYB3R-3-like	1914	0	BP,MF,CC	P:regulation of transcription, DNA-templated; P:positive regulation of response to stimulus; P:regulation of response to stress; F:RNA polymerase II cis-regulatory region sequence-specific DNA binding; F:DNA-binding transcription factor activity, RNA polymerase II-specific; C:nucleus
PgMYB97-19	transcription factor MYB3R-3-like	2197	0	BP,MF,CC	P:regulation of transcription, DNA-templated; P:positive regulation of response to stimulus; P:regulation of response to stress; F:RNA polymerase II cis-regulatory region sequence-specific DNA binding; F:DNA-binding transcription factor activity, RNA polymerase II-specific; C:nucleus
PgMYB97-02	transcription factor MYB3R-3-like	2188	0	BP,MF,CC	P:regulation of transcription, DNA-templated; P:positive regulation of response to stimulus; P:regulation of response to stress; F:RNA polymerase II cis-regulatory region sequence-specific DNA binding; F:DNA-binding transcription factor activity, RNA polymerase II-specific; C:nucleus
PgMYB97-04	transcription factor MYB3R-3-like	2110	0	BP,MF,CC	P:regulation of transcription, DNA-templated; P:positive regulation of response to stimulus; P:regulation of response to stress; F:RNA polymerase II cis-regulatory region sequence-specific DNA binding; F:DNA-binding transcription factor activity, RNA polymerase II-specific; C:nucleus
PgMYB97-06	transcription factor MYB3R-3-like	2237	0	BP,MF,CC	P:regulation of transcription, DNA-templated; P:positive regulation of response to stimulus; P:regulation of response to stress; F:RNA polymerase II cis-regulatory region sequence-specific DNA binding; F:DNA-binding transcription factor activity, RNA polymerase II-specific; C:nucleus
PgMYB97-07	transcription factor MYB3R-3-like	1944	0	BP,MF,CC	P:regulation of transcription, DNA-templated; P:positive regulation of response to stimulus; P:regulation of response to stress; F:RNA polymerase II cis-regulatory region sequence-specific DNA binding; F:DNA-binding transcription factor activity, RNA polymerase II-specific; C:nucleus
PgMYB97-08	transcription factor MYB3R-3-like	1866	0	BP,MF,CC	P:regulation of transcription, DNA-templated; P:positive regulation of response to stimulus; P:regulation of response to stress; F:RNA polymerase II cis-regulatory region sequence-specific DNA binding; F:DNA-binding transcription factor activity, RNA polymerase II-specific; C:nucleus
PgMYB98	hypothetical protein F0562_026030	1718	6.78883e-117	NA	NA
PgMYB99-01	Protein REVEILLE 1	934	7.89868e-30	BP,MF	P:regulation of transcription, DNA-templated; P:circadian rhythm; P:auxin-activated signaling pathway; P:regulation of auxin biosynthetic process; F:DNA binding; F:DNA-binding transcription factor activity
PgMYB99-10	protein REVEILLE 1	996	2.17732e-46	MF	F:DNA binding
PgMYB99-14	protein REVEILLE 1	969	1.67609e-46	MF	F:DNA binding
PgMYB99-19	endoglucanase 8	1465	3.12483e-60	BP,MF	P:cellulose catabolic process; F:cellulase activity
PgMYB99-21	Protein REVEILLE 1	947	2.73071e-47	MF	F:DNA binding
PgMYB99-22	Protein REVEILLE 1	746	1.87307e-32	BP,MF	P:regulation of transcription, DNA-templated; P:circadian rhythm; P:auxin-activated signaling pathway; P:regulation of auxin biosynthetic process; F:DNA binding; F:DNA-binding transcription factor activity
PgMYB99-27	Protein REVEILLE 1	907	6.35753e-30	BP,MF	P:regulation of transcription, DNA-templated; P:circadian rhythm; P:auxin-activated signaling pathway; P:regulation of auxin biosynthetic process; F:DNA binding; F:DNA-binding transcription factor activity
PgMYB99-28	Protein REVEILLE 1	944	8.48032e-30	BP,MF	P:regulation of transcription, DNA-templated; P:circadian rhythm; P:auxin-activated signaling pathway; P:regulation of auxin biosynthetic process; F:DNA binding; F:DNA-binding transcription factor activity
PgMYB99-32	Protein REVEILLE 1	970	3.46228e-47	MF	F:DNA binding
PgMYB99-36	endoglucanase 8	1392	9.92405e-66	BP,MF	P:polysaccharide catabolic process; F:hydrolase activity, hydrolyzing O-glycosyl compounds
PgMYB99-04	endoglucanase 8	1486	3.37601e-65	BP,MF	P:polysaccharide catabolic process; F:hydrolase activity, hydrolyzing O-glycosyl compounds
PgMYB99-05	protein REVEILLE 1	1006	2.37349e-46	MF	F:DNA binding
PgMYB99-06	endoglucanase 8	1371	1.18024e-60	BP,MF	P:cellulose catabolic process; F:cellulase activity
PgMYB99-07	Protein REVEILLE 1	960	3.16865e-47	MF	F:DNA binding
PgMYB99-08	Protein REVEILLE 1	937	2.496e-47	MF	F:DNA binding
PgMYB100-01	Myb-like protein	3798	0	BP,MF,CC	P:regulation of transcription, DNA-templated; F:RNA polymerase II cis-regulatory region sequence-specific DNA binding; F:DNA-binding transcription factor activity, RNA polymerase II-specific; C:nucleus
PgMYB100-10	snRNA-activating complex subunit 4 isoform X2	3280	0	BP,MF,CC	P:regulation of transcription, DNA-templated; F:RNA polymerase II cis-regulatory region sequence-specific DNA binding; F:DNA-binding transcription factor activity, RNA polymerase II-specific; C:nucleus
PgMYB100-11	myb-like protein l	3713	0	BP,MF,CC	P:regulation of transcription, DNA-templated; F:RNA polymerase II cis-regulatory region sequence-specific DNA binding; F:DNA-binding transcription factor activity, RNA polymerase II-specific; C:nucleus
PgMYB100-12	snRNA-activating protein complex subunit 4 homolog	3176	0	BP,MF,CC	P:regulation of transcription, DNA-templated; F:RNA polymerase II cis-regulatory region sequence-specific DNA binding; F:DNA-binding transcription factor activity, RNA polymerase II-specific; C:nucleus
PgMYB100-13	myb-like protein l	3677	0	BP,MF,CC	P:regulation of transcription, DNA-templated; F:RNA polymerase II cis-regulatory region sequence-specific DNA binding; F:DNA-binding transcription factor activity, RNA polymerase II-specific; C:nucleus
PgMYB100-14	snRNA-activating protein complex subunit 4 homolog	3525	0	MF	F:DNA binding
PgMYB100-15	snRNA-activating complex subunit 4 isoform X2	3195	0	BP,MF,CC	P:regulation of transcription, DNA-templated; F:RNA polymerase II cis-regulatory region sequence-specific DNA binding; F:DNA-binding transcription factor activity, RNA polymerase II-specific; C:nucleus
PgMYB100-16	snRNA-activating protein complex subunit 4 isoform X2	2793	0	NA	NA
PgMYB100-17	snRNA-activating complex subunit 4 isoform X2	3005	4.02601e-179	MF,CC	F:DNA binding; F:ribosome binding; C:small ribosomal subunit
PgMYB100-18	snRNA-activating protein complex subunit 4 isoform X2	2774	3.91347e-180	NA	NA
PgMYB100-19	snRNA-activating protein complex subunit 4 homolog	3610	0	NA	NA
PgMYB100-02	Myb-like protein	3781	0	BP,MF,CC	P:regulation of transcription, DNA-templated; F:RNA polymerase II cis-regulatory region sequence-specific DNA binding; F:DNA-binding transcription factor activity, RNA polymerase II-specific; C:nucleus
PgMYB100-20	Myb-like protein	3762	0	BP,MF,CC	P:regulation of transcription, DNA-templated; F:RNA polymerase II cis-regulatory region sequence-specific DNA binding; F:DNA-binding transcription factor activity, RNA polymerase II-specific; C:nucleus
PgMYB100-21	Myb-like protein	3261	0	BP,MF,CC	P:regulation of transcription, DNA-templated; F:RNA polymerase II cis-regulatory region sequence-specific DNA binding; F:DNA-binding transcription factor activity, RNA polymerase II-specific; C:nucleus
PgMYB100-23	snRNA-activating complex subunit 4 isoform X2	3732	0	BP,MF,CC	P:regulation of transcription, DNA-templated; F:RNA polymerase II cis-regulatory region sequence-specific DNA binding; F:DNA-binding transcription factor activity, RNA polymerase II-specific; C:nucleus
PgMYB100-24	snRNA-activating complex subunit 4 isoform X2	3337	0	BP,MF,CC	P:regulation of transcription, DNA-templated; F:RNA polymerase II cis-regulatory region sequence-specific DNA binding; F:DNA-binding transcription factor activity, RNA polymerase II-specific; C:nucleus
PgMYB100-25	snRNA-activating complex subunit 4 isoform X2	3147	0	MF,CC	F:ribosome binding; C:small ribosomal subunit
PgMYB100-03	snRNA-activating complex subunit 4 isoform X2	3506	4.84226e-177	MF,CC	F:DNA binding; F:ribosome binding; C:small ribosomal subunit
PgMYB100-04	snRNA-activating protein complex subunit 4 homolog	3166	0	NA	NA
PgMYB100-05	putative transcription factor MYB family	3591	0	NA	NA
PgMYB100-06	snRNA-activating complex subunit 4 isoform X2	3696	0	BP,MF,CC	P:regulation of transcription, DNA-templated; F:RNA polymerase II cis-regulatory region sequence-specific DNA binding; F:DNA-binding transcription factor activity, RNA polymerase II-specific; C:nucleus
PgMYB100-07	snRNA-activating complex subunit 4 isoform X2	3062	1.27971e-180	MF,CC	F:DNA binding; F:ribosome binding; C:small ribosomal subunit
PgMYB100-08	snRNA-activating protein complex subunit 4 homolog	3081	0	MF	F:DNA binding
PgMYB100-09	snRNA-activating complex subunit 4 isoform X2	3090	0	MF,CC	F:ribosome binding; C:small ribosomal subunit
PgMYB101-03	transcription factor MYB3R-1-like isoform X1	1432	0	CC	C:membrane
PgMYB101-04	transcription factor MYB3R-1-like isoform X1	2854	0	MF	F:DNA binding
PgMYB102	transcription factor GAMYB-like	313	7.04678e-35	BP,MF	P:green leaf volatile biosynthetic process; F:transcription cis-regulatory region binding
PgMYB103	transcription factor MYB1R1	1448	3.09755e-85	MF	F:nucleic acid binding
PgMYB104-02	cell division cycle 5-like protein	2693	0	BP,CC	P:mRNA splicing, via spliceosome; P:cell division; C:Prp19 complex; C:spliceosomal complex
PgMYB104-03	cell division cycle 5-like protein	2797	0	BP,CC	P:mRNA splicing, via spliceosome; P:cell division; C:Prp19 complex; C:spliceosomal complex
PgMYB105-04	TSL-kinase interacting protein 1 isoform X1	3058	0	BP,MF,CC	P:tRNA modification; P:pattern specification process; P:phosphorylation; F:nucleotide binding; F:chromatin binding; F:kinase activity; C:nucleus
PgMYB105-05	TSL-kinase interacting protein 1 isoform X1	3047	0	BP,MF,CC	P:tRNA modification; P:pattern specification process; P:phosphorylation; F:nucleotide binding; F:chromatin binding; F:kinase activity; C:nucleus
PgMYB105-07	TSL-kinase interacting protein 1 isoform X1	3001	0	BP,MF,CC	P:tRNA modification; P:pattern specification process; P:phosphorylation; F:nucleotide binding; F:chromatin binding; F:kinase activity; C:nucleus
PgMYB105-08	TSL-kinase interacting protein 1 isoform X1	2990	0	BP,MF,CC	P:tRNA modification; P:pattern specification process; P:phosphorylation; F:nucleotide binding; F:chromatin binding; F:kinase activity; C:nucleus
PgMYB106-01	protein ALWAYS EARLY 3	3657	0	BP,CC	P:transcription, DNA-templated; C:nucleus; C:transcription repressor complex
PgMYB106-02	protein ALWAYS EARLY 3	1266	3.29679e-165	BP,CC	P:transcription, DNA-templated; C:nucleus; C:transcription repressor complex
PgMYB106-03	protein ALWAYS EARLY 3-like	2555	0	BP,CC	P:transcription, DNA-templated; C:nucleus; C:transcription repressor complex
PgMYB107-10	60S ribosomal protein L4	3663	0	BP,MF,CC	P:translation; F:structural constituent of ribosome; C:ribosome
PgMYB107-13	60S ribosomal protein L4	3158	0	BP,MF,CC	P:translation; F:structural constituent of ribosome; C:ribosome
PgMYB107-14	60S ribosomal protein L4	2879	0	BP,MF,CC	P:translation; F:structural constituent of ribosome; C:ribosome
PgMYB107-16	60S ribosomal protein L4	3413	0	BP,MF,CC	P:translation; F:structural constituent of ribosome; C:ribosome
PgMYB107-17	60S ribosomal protein L4	3358	1.46994e-169	BP,MF,CC	P:translation; F:RNA binding; F:structural constituent of ribosome; C:cytosolic large ribosomal subunit
PgMYB107-03	60S ribosomal protein L4	2853	1.55461e-171	BP,MF,CC	P:translation; F:RNA binding; F:structural constituent of ribosome; C:cytosolic large ribosomal subunit
PgMYB107-06	60S ribosomal protein L4	2574	1.02725e-172	BP,MF,CC	P:translation; F:RNA binding; F:structural constituent of ribosome; C:cytosolic large ribosomal subunit
PgMYB107-08	60S ribosomal protein L4	3108	0	BP,MF,CC	P:translation; F:RNA binding; F:structural constituent of ribosome; F:transferase activity; C:integral component of membrane; C:cytosolic large ribosomal subunit
PgMYB108	dnaJ homolog subfamily C member 2	2687	0	BP,MF,CC	P:chromatin organization; P:regulation of translational fidelity; P:'de novo' cotranslational protein folding; F:Hsp70 protein binding; F:ribosome binding; C:cytosol; C:NuA4 histone acetyltransferase complex
PgMYB109-01	Nuclear receptor corepressor 1	4161	0	BP	P:regulation of macromolecule metabolic process
PgMYB109-06	Nuclear receptor corepressor 1	4122	0	BP	P:regulation of macromolecule metabolic process
PgMYB109-07	isoform 2 of nuclear receptor corepressor 1	1606	0	BP	P:regulation of gene expression; P:regulation of cellular metabolic process; P:regulation of nitrogen compound metabolic process; P:regulation of primary metabolic process
PgMYB110-02	telomere repeat-binding factor 1-like	1697	7.36311e-52	BP,MF,CC	P:cellular process; F:double-stranded DNA binding; F:sequence-specific DNA binding; C:nucleus; C:intracellular non-membrane-bounded organelle
PgMYB110-05	telomere repeat-binding factor 1-like	1680	6.5664e-52	BP,MF,CC	P:cellular process; F:double-stranded DNA binding; F:sequence-specific DNA binding; C:nucleus; C:intracellular non-membrane-bounded organelle
PgMYB111	transcription repressor MYB5-like	218	1.10978e-41	BP,MF,CC	P:trichome morphogenesis; P:regulation of gene expression; P:green leaf volatile biosynthetic process; P:mucilage biosynthetic process involved in seed coat development; F:transcription cis-regulatory region binding; C:nucleus
PgMYB112	neurofilament heavy polypeptide-like	436	5.30614e-40	MF	F:DNA binding
PgMYB113	transcription factor KUA1-like isoform X1	334	9.51749e-29	MF,CC	F:DNA binding; F:zinc ion binding; C:integral component of membrane
PgMYB114	transcription factor MYBS3-like	307	3.95742e-53	BP,MF	P:response to ethylene; P:response to auxin; P:response to gibberellin; F:DNA binding; F:zinc ion binding
PgMYB115	transcription factor MYB3R-5 isoform X1	498	4.24056e-97	BP,MF,CC	P:regulation of transcription by RNA polymerase II; P:green leaf volatile biosynthetic process; F:RNA polymerase II cis-regulatory region sequence-specific DNA binding; F:DNA-binding transcription factor activity, RNA polymerase II-specific; C:nucleus
PgMYB116	transcription factor MAMYB-like	473	2.486e-26	BP,MF,CC	P:regulation of translational fidelity; P:root hair elongation; P:'de novo' cotranslational protein folding; F:DNA binding; F:Hsp70 protein binding; F:ribosome binding; C:endoplasmic reticulum; C:cytosol; C:integral component of membrane
PgMYB117	transcription factor MYB88-like isoform X1	227	6.15076e-47	MF	F:DNA binding
