# Supplementary material for: Transcriptome analysis of MYB transcription factors family and PgMYB genes involved in salt stress resistance in Panax ginseng
Source: BMC Plant Biol. 2022 Oct 8;22:479. doi: 10.1186/s12870-022-03871-8 (PMC9547452; doi:10.1186/s12870-022-03871-8)
Supplement: Supplementary file 4 — Additional file 4: Table S4. The expressions of the PgMYB gene transcripts in 14 tissues, 42 cultivars’ roots and 4 aged roots (TPM). [file 12870_2022_3871_MOESM4_ESM.xlsx]

## Sheet: sheet 1
Table S4. The expressions of the PgMYB gene transcripts in 14 tissues, 42 cultivars' roots and 4 aged roots (TPM).
Gene ID	cultivar																																										tissue
	S1	S2	S3	S4	S5	S6	S7	S8	S9	S10	S11	S12	S13	S14	S15	S16	S17	S18	S19	S20	S21	S22	S23	S24	S25	S26	S27	S28	S29	S30	S31	S32	S33	S34	S35	S36	S37	S38	S39	S40	S41	S42	Fiber root	Leg root	Main root epiderm	Main root cortex	Rhizome	Arm root	Stem
PgMYB01	0	0	0	0	0	0	0	0	0	0	0	0	0	0	0	0	0	0	0	0	0	0	0	0	0	0	0	0	0	0	0	0	0	0	0	0	0	0	0	0	0	0	0	0	0	0	0	0	0
PgMYB03	1.47	3.01	1.17	2.32	4.52	2.11	4.38	25.53	8.61	1.13	2.12	1.4	7.48	2.73	2.08	3.08	5.43	0.76	2.09	1.5	1.23	15.13	0.57	2.1	5.89	6.61	1.59	2.14	2.45	41.88	5.76	1.21	12.81	0.21	2.58	1.76	3.4	0.98	1	1.02	1.25	0.93	3.67	5.39	2.07	0.84	5.96	3.92	2.71
PgMYB04	0	0	0	0	0	0	0	0	0	0	0	0	0	0	0	0	0	0	0	0	0	0	0	0	0	0	0	0	0	0	0	0	0	0	0	0	0	0	0	0	0	0	0	0	0	0	0	0.86	0
PgMYB02	0	0	0	0	0	0	0	0	0	0	0	0	0	0	0	0	0	0	0	0	0	0	0	0	0	0	0	0	0	0	0	0	0	0	0	0	0	0	0	0	0	0	0	0	0	0	0	0	0
PgMYB05	0	0	0	0	0	0	0	0	0	0	0	0	0	0	0	0	0	0	0	0	0	0	0	0	0	0	0	0	0	0	0	0	0	0	0	0	0	0	0	0	0	0	0	0	0	0	1.3	0	0
PgMYB06	0	0	0	0	0	0	0	0	0	0	0	0	0	0	0	0	0	0	0	0	0	0	0	0	0	0	0	0	0	0	0	0	0	0	0	0	0	0	0	0	0	0	0	0	0	0	0	0	0
PgMYB07	0	0	0	0	0	0	0	1.36	0	0	0	0	0	0	0	0	0	0	0	0	0	0	0	0	0	0	0	0	0	0	0	0	0	0	0	0	0	0	0	0	0	0	0	0	0	0	0	0	0
PgMYB08	0	0	0	0	0	0	0	0	0	0	0	0	0	0	0	0	0	0	0	0	0	0	0	0	0	0	0	0	0	0	0	0	0	0	0	0	0	0	0	0	0	0	0	0	0	0	0	0	0
PgMYB09	0	0	0	0	0	0	0	0	0	0	0	0	0	0	0	0	0	0	0	0	0	0	0	0	0	0	0	0	0	0	0	0	0	0	0	0	0	0	0	0	0	0	0	0	0	0	0	0	0
PgMYB10	0	0	0	0	0	0	0	0	0	0	0	0	0	0	0	0	0	0	0	0	0	0	0	0	0	0	0	0	0	0	0	0	0	0	0	0	0	0	0	0	0	0	0.21	0	0	0	0	0.16	0
PgMYB11	0	0	0	0	0	0	0	0	0	0	0	0	0	0	0	0	0	0	0	0	0	0	0	0	0	0	0	0	0	0	0	0	0	0	0	0	0	0	0	0	0	0	0	0	0	0	0	0	0
PgMYB12	11.78	46.99	47.89	20.58	33.53	28.75	12.56	13.06	10.22	10.48	47.35	45.06	9.13	8.94	12.42	36.29	33.11	12.98	14.34	37.6	7.19	10.06	7	51.23	14.55	3.88	11.25	43.59	8.94	28.18	21.29	38.49	23.91	13.98	15.78	11.26	16.59	19.03	6.11	51.49	38.38	23.15	20.31	14.89	32.33	87.99	30.46	19.62	34.81
PgMYB13	0	0	0	0	0	0	0	0	0	0	0	0	0	0	0	0	0	0	0	0	0	0	0	0	0	0	0	0	0	0	0	0	0	0	0	0	0	0	0	0	0	0	0	0	0	0	0	0	0.05
PgMYB14	0	0	0	0	0	0	0	0	0	0	0	0	0	0	0	0	0	0	0	0	0	0	0	0	0	0	0	0	0	0	0	0	0	0	0	0	0	0	0	0	0	0	0	0.89	0	0	0	0.99	0
PgMYB15	0	0	0	0	0	0	0	0	0	0	0	0	0	0	0	0	0	0	0	0	0	0	0	0	0	0	0	0	0	0	0	0	0	0	0	0	0	0	0	0	0	0	0	0	0	0	0	0	0
PgMYB16	0	0	0	0	0	0	0	0	0	0	0	0	0	0	0	0	0	0	0	0	0	0	0	0	0	0	0	0	0	0	0	0	0	0	0	0	0	0	0	0	0	0	0	0	0	0	0	0	0
PgMYB17	0	0	0	0	0	0	0	0	0	0	0	0	0	0	0	0	0	0	0	0	0	0	0	0	0	0	0	0	0	0	0	0	0	0	0	0	0	0	0	0	0	0	0	0	0	0	0	0	0
PgMYB18	0	0	0	0	0	0	0	0	0	0	0	0	0	0	0	0	0	0	0	0	0	0	0	0	0	0	0	0	0	0	0	0	0	0	0	0	0	0	0	0	0	0	0	0	0	0.14	0	0.18	0
PgMYB19	0	0	0	0	0	0	0	0	0	0	0	0	0	0	0	0	0	0	0	0	0	0	0	0	0	0	0	0	0	0	0	0	0	0	0	0	0	0	0	0	0	0	0	0	0	0	0	0	0
PgMYB20	0	0	0	0	0	0	0	0	0	0	0	0	0	0	0	0	0	0	0	0	0	0	0	0	0	0	0	0	0	0	0	0	0	0	0	0	0	0	0	0	0	0	0	0	0	0	0	0.06	0
PgMYB21-01	0	0	0	0	0	0	0.06	0	0	0	0	0	0	0	0	0	0	0	0	0	0	0	0	0	0	0	0	0	1.12	0	0	0	0	0	0	0	0	0	0	0	0	0	0.18	0	0	0.46	0	0.68	0.25
PgMYB21-02	0	0	0	0	0	0	0	0	0	0	0	0	0	0	0	0	0	0	0	0	0	0	0	0	0	0	0	0	0	0	0	0	0	0	0	0	0	0	0	0	0	0	0	0	0	0	0.5	0	0
PgMYB22	0	0	0	0	0	0	0	0	0	0	0	0	0	0	0	0	0	0	0	0	0	0	0	0	0	0	0	0	0	0	0	0	0	0	0	0	0	0	0	0	0	0	0	0	0	0	0	0	0
PgMYB23	0	0	0	0	0	0	0	0	0	0	0	0	0	0	0	0	0	0	0	0	0	0	0	0	0	0	0	0	0	0	0	0	0	0	0	0	0	0	0	0	0	0	0	0	0	0	0	0	0
PgMYB24	0	0	0	0	0	0	0	0	0	0	0	0	0	0	0	0	0	0	0	0	0	0	0	0	0	0	0	0	0	0	0	0	0	0	0	0	0	0	0	0	0	0	0	0	0	0	0	0	0
PgMYB25	0	0	0	0	0	0	0	0	0	0	0	0	0	0	0	0	0	0	0	0	0	0	0	0	0	0	0	0	0	0	0	0	0	0	0	0	0	0	0	0	0	0	0	0	0	0	0	0	0
PgMYB26	0	0	0	0	0	0	0	0	0	0	0	0	0	0	0	0	0	0	0	0	0	0	0	0	0	0	0	0	0.36	0	0	0	0	0	0	0	0	0	0	0	0	0	0	0	0	0	0	0.33	0
PgMYB27-01	0	0	0	0	0	0	0	0	0	0	0	0	0	0	0	0	0	0	0	0	0	0	0	0	0	0	0	0	0	0	0	0	0	0	0	0	0	0	0	0	0	0	0	0	0	0	0	0	0
PgMYB27-02	0	0	0	0	0	0	0	0	0	0	0	0	0	0	0	0	0	0	0	0	0	0	0	0	0	0	0	0	0	0	0	0	0	0	0	0	0	0	0	0	0	0	0	0	0	0	0	0	0
PgMYB27-03	0	0	0	0	0	0	0	0	0	0	0	0	0	0	0	0	0	0	0	0	0	0	0	0	0	0	0	0	0	0	0	0	0	0	0	0	0	0	0	0	0	0	0	0	0	0	0	0	0
PgMYB27-04	0	0	0	0	0	0	0	0	0	0	0	0	0	0	0	0	0	0	0	0	0	0	0	0	0	0	0	0	0	0	0	0	0	0	0	0	0	0	0	0	0	0	0	0	0	0	0.4	0	0.17
PgMYB28-01	0.79	1.21	0.96	0.47	0.34	0.82	0.77	0	0.41	0	1.09	1.43	0.48	0	0	0.36	1.16	0.36	0.34	2.22	0	0	0	1.49	0.88	0.5	1.59	1.02	0	0.37	0.77	1.09	1.12	0.43	0.38	0	1.61	0.26	0.62	0.81	0.71	0.91	5.31	3.11	2.17	2.53	1.57	1.45	0.85
PgMYB28-02	6.04	21.17	14.5	5.11	21.62	18.66	13.31	20.8	22.78	14.79	7.57	2.07	19.02	3.97	11.52	33.93	15.12	26.48	5.74	38.67	1.07	7.49	1.04	14.03	31.46	10.28	7.26	31.25	8.68	12.34	36.79	23.84	18.4	17.33	19.67	23.69	45.58	0.93	20.05	4.65	32.98	12.73	43	36.25	63.41	7.14	18.23	23.68	4.57
PgMYB29-01	1.66	0.41	0	0	0	0	2.56	0.72	0	0	0.52	0.32	0	1.31	1.85	0	0.65	0	1.21	0	0.28	0	0.5	0.99	1.73	1.83	0	0	0	1.18	0.78	0.8	1.47	0.36	3.19	1.65	2.44	1.47	0.59	0	0	0.58	0	1.83	0.89	0.41	1.33	1.75	4.69
PgMYB29-02	1.76	3.01	2.79	4.09	1.81	2.24	0.51	3.92	2.1	1.56	1.31	0.42	3.03	0	0	2.69	2.33	1.31	0	1.67	0	1.08	0.3	0	1.36	0	0.44	1.04	2.56	2	1.64	0	0.76	0	4.22	0.82	3.62	0.36	1.13	2.03	2.91	1	2.14	1.47	0	0	0.43	1.03	0.64
PgMYB30	0	0	0	0	0	0	0	0	0	0	0	0	0	0	0	0	0	0	0	0	0	0	0	0	0	0	0	0	0	0	0	0	0	0	0	0	0	0	0	0	0	0	0	0	0	0	0	0.19	0
PgMYB31-01	0	0	0	0	0	0	0	0	0	0	0	0	0	0	0	0	0	0	0	0	0	0	0	0	0	0	0	0	0	0	0	0	0	0	0	0	0	0	0	0	0	0	0	0	0	0	0	0	0
PgMYB31-03	0	0	0	0	0	0	0	0	0	0	0	0	0	0	0	0	0	0	0	0	0	0	0	0	0	0	0	0	0	0	0	0	0	0	0	0	0	0	0	0	0	0	0	0	0	0	0	0	0
PgMYB32	0	0	0	0	0	0	0	0	0	0	0	0	0	0	0	0	0	0	0	0	0	0	0	0	0	0	0	0	0	0	0	0	0	0	0	0	0	0	0	0	0	0	0	0	0	0	0	0	0
PgMYB33	0	0	0	0	0	0	0	0	0	0	0	0	0	0	0	0	0	0	0	0	0	0	0	0	0	0	0	0	0	0	0	0	0	0	0	0	0	0	0	0	0	0	0	0	0	0	0	0	0
PgMYB34	0	0	0	0	0	0	0	0	0	0	0	0	0	0	0	0	0	0	0	0	0	0	0	0	0	0	0	0	0	0	0	0	0	0	0	0	0	0	0	0	0	0	0	0	0	0	0	0	0
PgMYB35-01	3.57	0	0	0	0	0	0	0	0	0	3.5	0	0	1.92	2.4	0	0	2.7	0	0	0	0	0	1.62	0	0	3.49	4.73	0	0	5.63	0	1.13	1.21	1.5	4.99	0	0	0	0.58	0	3.17	0	0	4.47	0	0	0	0
PgMYB35-02	0	11.33	6.68	4.39	9.88	6.57	4.16	4.45	5.45	2.94	0	2.72	5.15	3.01	1.72	5.53	8.07	0	5.42	6.46	5.75	3.57	4.48	0	3.73	7.59	0	0	5.3	5.35	0	5.41	5.83	0	3.68	0	14.57	5.6	6.51	0	5.58	0	5.73	3.44	0	4.02	4.12	2.43	3.54
PgMYB36	0	0	0	0	0	0	0	0	0	0	0	0	0	0	0	0	0	0	0	0	0	0	0	0	0	0	0	0	0.48	0	0	0	0	0	0	0	0	0	0	0	0	0	0	0	0	0	0	0	0
PgMYB37	0	0	0	0	0	0	0.19	0	0	0	0	0	0	0	0	0	0	0	0	0	0	0	0	0	0	0	0	0	0	0	0	0	0	0	0	0	0	0	0	0	0	0	0	0	0	0	0	0	0
PgMYB38	1.77	3.82	2.25	1.77	2.82	3.8	1.9	1.03	1.51	2.17	1.06	2.93	1.85	1.37	2.49	1.62	3.96	1.6	3.19	3.39	2.06	2.06	2.75	1.84	2.27	1.27	1.9	2.29	0.98	2.02	2.14	1.46	2.94	4.56	1.55	1.58	3.6	2.59	3.8	0	3.01	2.68	2.05	3.34	2.9	1.18	2.86	3.81	4.28
PgMYB39	0.69	1.29	0	1.16	0.79	0.23	0.96	3.76	0.46	0.74	1.36	3.06	0.48	0.25	0.83	1.06	1.28	1.25	1.87	1.09	0.81	2.64	0.42	3.98	1.29	2.03	0.19	1.57	2.24	1.44	0.87	0.38	0.62	1.39	1.42	1.45	1.98	0.64	1.28	2.23	1.57	0.2	1.07	1.25	0.95	0	1.53	0.41	1.3
PgMYB40	0	0.89	0	0	1.27	0	0	0	0	0	0	1.63	0.92	0.8	0	0	0	0	0.75	0	0	0	0	0	0	0	0	0	0	1.17	0	0	0	1.03	0	0.92	0	0	0.66	0	0	0	0	0	0	0.29	0	0	0
PgMYB41	0	0	0	0	0	0	0	0	0	0	0	0	0	0	0	0	0	0	0	0	0	0	0	0	0	0	0	0	0	0	0	0	0	0	0	0	0	0	0	0	0	0	0	0	0	0	0	0	0.11
PgMYB42	0	0	0	0	0	0	0	0	0	0	0	0	0	0	0	0	0	0	0	0	0	0	0	0	0	0	0	0	0	0	0	0	0	0	0	0	0	0	0	0	0	0	0	0	0	0	0	0	0
PgMYB43-01	1.91	0.56	1.25	2.75	2.09	1.79	0.63	0.73	1.49	1.14	1.73	4.35	1.29	3.46	2.42	1.71	0.64	2.19	2.11	2.22	3.7	0	2.55	2.21	1.56	0	1.15	3.38	1.34	1.99	1.59	2.31	3.68	1.65	0.58	1.07	2.95	2.7	2.71	0.72	0.8	1.65	0	1.13	1.2	0.69	3.49	0.58	1.43
PgMYB43-03	2.06	0.25	0	1.26	0	1.52	3.11	1.6	0	1.96	0	0	0.32	1.96	1.17	0	3.35	1.86	0.48	0	0	1.69	0	0	1.3	1.76	2.95	0	1.64	0	0	0	0	2.31	3.98	3.22	1.12	1.1	1.36	1.08	0.79	0	1.79	1.37	2.66	2.35	3.61	1.28	2.08
PgMYB44	0	0	0	0	0	0	0	0	0	0	0	0	0	0	0	0	0	0	0	0	0	0	0	0	0	0	0	0	0	0	0	0	0	0	0	0	0	0	0	0	0	0	0.58	0	0	0	0.47	0	0
PgMYB45-01	0	0	0	0	0	0	0	0	0	0	0	0	0	0	0	0	0	0	0	0	0	0	0	0	0	0	0	0	0	0	0	0	0	0	0	0	0	0	0	0	0	0	0	0	0	0	0	0	0
PgMYB45-02	0	0	0	0	0	0	0	0	0	0	0	0	0	0	0	0	0	0	0	0	0	0	0	0	0	0	0	0	0	0	0	0	0	0	0	0	0	0	0	0	0	0	0	0	0	0	0	0	0
PgMYB46	11.68	0	0	2.58	2.61	0	4.68	2.38	1.63	1.76	3.33	0.39	1.71	5.09	0.42	0.86	0	5.28	0	0	7.08	0	5.73	0	0	0.88	13.3	0	3.63	0.83	0	0	0	1.4	1.43	4.39	0.22	6.95	0	0	0.2	0.21	0.54	0.18	0	0	0.22	0	3.39
PgMYB47-01	0	0.13	0	0.73	3.35	0	0	0	0	0	0	0	1.37	0	0	0	0	0	0.79	1.57	0	0	0	0.02	0	0	0	1.52	0	0	0	1.48	0	0	0	0	2.21	1.46	0	0.42	0	0	1.03	0	0	0	0	0.78	2.1
PgMYB47-02	0	0	0	0	1.27	0	0	0	0	1.33	0	0	0	0	0	0	1.16	0	0	0.4	0	0	1.24	0	0	0	0	0	0	0	1.55	0	0.55	0	0	0	0.19	0	0	0	0	1.23	0	0	2.26	0	0	0	1.22
PgMYB47-03	0	2.45	0	0	0	0	0	0	0	0	0.37	0	0	0	0	0	0	0.81	0	0.95	0	0	2.08	1.18	0	0.56	0	0	0	0.4	0	0	0	0	0	0	0.04	0	0	0	0	0	0	0	0	0.89	0	0	0.36
PgMYB47-04	0.87	1.89	0	0	0	0.87	0	0	0.44	0	0	0.55	0	0	0.78	1.2	0	0	0	1.57	0	0	1.48	0.57	0	0	0	0	0	0	0	0	0.59	0	0	0	2.79	0	0.69	0	0	0	0	0	2.5	0	0	0	2.17
PgMYB47-05	0	0	0	0	1.26	0	0	0	0	0	0	0	0	0	0	0	0	0	0	1.52	0	0	0	0	0	0	1.76	0	0	0	0	0	0	0	0	0	1.72	0	0	0	0	0	0	0	0	0	0.4	0	0.21
PgMYB47-06	0	3.84	4.74	1.42	0	0	0	0	0	0	0	0.53	0	0	0	0	3.91	0	0	8.5	3.98	0	4.2	9.53	0	0	0	2.86	0	0	0	1.36	0	0	0	0	5.71	1.35	0	0	0	3.26	0.98	3	2.97	0	0	1.51	1.57
PgMYB48-01	3.31	1.02	6.94	0	7.74	0	2.86	2.94	0.73	5.49	2	0	6.4	7.12	26.69	8.63	4.76	8.05	1.35	1.54	0.41	3.42	0	1.88	1.07	4.79	2.29	7.65	1.83	1.46	2.8	5.45	1.84	3.25	2.95	0.95	0	9.04	0.63	0	1.76	5.66	5.34	3.66	1.41	2.1	0.7	2.99	5.71
PgMYB48-02	6.87	5.22	4.16	5.22	14.14	2.61	0	3.73	2.85	10.08	8.1	3.24	4.74	13.26	25.87	11.65	2.58	14.98	1.99	2.02	1.05	10.3	3.75	3.38	5.35	0	3.03	5.77	6.97	3.74	6.64	3.99	5.48	8.67	5.09	4.58	2.27	0	2.55	0.42	9.45	6.58	4.24	5.26	3.01	0.5	2.69	3.15	2.41
PgMYB49	0.45	0	0	0	0	0	0.24	0	0	0	0	0	0.47	0	0.4	0	0	0	0.41	0	0	0	0.13	0.09	0.83	0	0	0.51	0	0	0	0.98	0	0	0	1.41	0	0.42	0.36	0.75	0	0	0	0	0.74	0	0	0	0
PgMYB50	35.89	22.49	18.2	25.99	20.73	20.01	21.52	12.6	20.15	30.43	25.98	21.41	13.84	28.47	21.54	12.54	13.22	33.07	29.35	11.7	18.82	16.86	21.19	16.3	16.43	16.63	18.03	15.98	16.98	14.35	17.26	20.36	16.68	29.52	23.83	22.71	11.32	19.41	22.74	17.53	16.41	19.79	9.37	9.06	14.34	17.07	10.17	7.96	13.37
PgMYB51-02	0.48	0	0	0	0	0.97	0	0	0	0	0	0	1.01	0	0	0	0	0	0	0	0	0	0	0	0	0	0	0.55	0	0	0	0.4	0	0	0	0	0	0	0	0	1.02	0	0	0	0.5	0	0.68	0.43	3.9
PgMYB51-03	0	0.39	1.1	0.49	0	0.49	0	1.01	0	0.53	0	1.64	0	0	0	0.45	1.37	0	0.89	0	0	0	0.9	1.34	0	0	0.82	0.56	0.48	0	1.4	0.81	1.33	0	0	0	0	0	0.39	0.48	1.05	0	3.45	0	1.54	0	0.7	0.44	2
PgMYB52	5.33	1.1	1.1	5.14	3.56	1.39	0.99	5.23	3.15	2.12	2.48	1.47	1.44	8.75	6.73	2.17	2.18	6.26	1.6	3.12	6.9	5.16	3.94	1.08	3.76	1.24	2.48	1.34	3.45	7.69	1.86	1.46	1.59	2.17	1.82	2.06	2.44	2.75	3.75	0.38	4.53	1.74	1.14	1.53	2.75	1.32	4.62	1.23	1.11
PgMYB53-01	0	0	0	0	0	0	0	0	0	0	0	0	0	0	0	0	0	0	0	0	0	0	0	0	0	0	0	0	0	0	0	0	0	0	0	0	0	0	0	0	0	0	0	0	0	0	0	0	0
PgMYB53-10	0	0	0	0	0	0	0	0	0	0	0	0	0	0	0	0	0	0	0	0	0	0	0	0	0	0	0	0	0	0	0	0	0	0	0	0	0	0	0	0	0	0	0.23	0	0	0	0.18	0	0
PgMYB53-11	0	0	0	0	0	0	0	0	0	0	0	0	0	0	0	0	0	0	0	0	0	0	0	0	0	0	0	0	0	0	0	0	0	0	0	0	0	0	0	0	0	0	0	0	0	0	0	0	0
PgMYB53-02	0	0	0	0	0	0	0	0	0	0	0	0	0	0	0	0	0	0	0	0	0	0	0	0	0	0	0	0	0	0	0	0	0	0	0	0	0	0	0	0	0	0	0	0	0	0	0	0	0
PgMYB53-03	0	0	0	0	0	0	0	0	0	0	0	0	0	0	0	0	0	0	0	0	0	0	0	0	0	0	0	0	0	0	0	0	0	0	0	0	0	0	0	0	0	0	0	0	0	0	0	0	0
PgMYB53-04	0	0	0	0	0	0	0	0	0	0	0	0	0	0	0	0	0	0	0	0	0	0	0	0	0	0	0	0	0	0	0	0	0	0	0	0	0	0	0	0	0	0	0	0	0	0	0	0	0
PgMYB53-06	0	0	0	0	0	0	0	0	0	0	0	0	0	0	0	0	0	0	0	0	0	0	0	0	0	0	0	0	0	0	0	0	0	0	0	0	0	0	0	0	0	0	0	0	0	0.15	0	0	0.18
PgMYB53-07	0	0	0	0	0	0	0	0	0	0	0	0	0	0	0	0	0	0	0	0	0	0	0	0	0	0	0	0	0	0	0	0	0	0	0	0	0	0	0	0	0	0	0	0	0	0	0	0	0
PgMYB53-08	0	0	0	0	0	0	0	0	0	0	0	0	0	0	0	0	0	0	0	0	0	0	0	0	0	0	0	0	0	0	0	0	0	0	0	0	0	0	0	0	0	0.24	0	0	0	0	0	0	0
PgMYB53-09	0	0	0	0	0	0	0	0	0	0	0	0	0	0	0	0	0	0	0	0	0	0	0	0	0	0	0	0	0	0	0	0	0	0	0	0	0	0	0	0	0	0	0	0	0	0	0	0	0
PgMYB54-01	0	0	0	0	0	0	0	0	0	0	0	0	0	0	0	0	0	0	0	0	0	0	0	0	0	0	0	0	0	0	0	0	0	0	0	0	0	0	0	0	0	0	0	0	0	0	0	0	0
PgMYB54-13	0	0	0	0	0	0	0	0	0	0	0	0	0	0	0	0	0.9	0	0	0	0	0	0	0	0	0	0	0	0	0	0	0	0	0	0	0	0	0	0	0	0	0	0	0	0	0	0	0	0
PgMYB54-04	0	0	0	0	0	0	0	0	0	0	0	0	0	0	0	0	0	0	0	0	0	0	0	0	0	0	0	0	0	0	0	0	0	0	0	0	0	0	0	0	0	0	0	0	0	0	0	0	0
PgMYB54-06	0	0	0	0	0	0	0	0	0	0	0	0	0	0	0	0	0	0	0	0	0	0	0	0	0	0	0	0	0	0	0	0	0	0	0	0	0	0	0	0	0	0	0	0	0	0	0	0	0
PgMYB54-07	0	0	0	0	0	0	0	0	0	0	0	0	0	0.55	0	0	0	0	0	2	0	0	0	0	0	0	0	0	0	0	0	0	0	0.51	0	0	0	0	0	0	0	0	0	0	0	0	0	0.45	0
PgMYB54-09	0	0	0	0	0	0	0	0	0	0	0	0	0	0	0	0	0	0	0	0	0	0	0	0	0	0	0	0	0	0	0	0	0	0	0	0	0	0	0	0	0	0	0	0	0	0	0	0	0
PgMYB55	0	0	0.7	0	0	0	0	0.92	0	0.68	0	0	0	1.84	0.55	0	0	0.94	0	1.05	0.09	0	0	0	0	0	0.51	0	0.31	0.83	0	0.86	0	0	0	0.15	0.5	0	0	0	0	0	0	0	0	0	0	0	0
PgMYB56	1.38	3.34	5.56	2.14	8.56	4.3	7.35	39.44	2.31	0.47	3.65	2.11	3.17	2.47	5.47	9.22	4.47	3.21	1.13	8.35	1.61	17.97	3.43	10.46	14.46	2.97	1.77	2.13	6.57	18.67	13.37	22.46	37.62	2.17	4.7	6.97	3.16	0.65	4.15	4.59	18.51	8.4	44.08	39.64	7.87	2.44	13.4	40.14	14.77
PgMYB57-01	0.75	15.58	19.12	3.63	38.31	18.19	4.28	19.75	5.02	4.81	9.57	5.82	4.99	5.79	14.52	21.48	10.27	6.46	11.96	27.56	1.24	8.53	4.88	13.16	29.81	3.21	7.13	10.87	1.9	9.06	18.89	21.64	24.99	4.26	8.06	15.07	26.7	3.37	29.39	6.11	16.12	15.42	27.07	34.61	25.75	37.19	36.85	30.32	10.29
PgMYB57-02	0.69	2.58	0.77	1.51	6.25	0.82	0.88	6.15	0.52	0	0.45	0.37	0.36	0.66	1.73	2.54	0.53	2.43	0.54	0.9	0	0.96	2.04	0	1.43	0	0	1.22	1	0.79	2.01	0.47	4.6	0	0	2.29	1.88	1.19	1.83	1.71	2.57	1.51	12.69	7.26	1.81	1.2	4.01	9.99	2.78
PgMYB57-03	1.39	0	0	0	0	0	0	0	0	0	0	0	0	0	0	0	0	0	0	0	0	1	0.06	0	0.79	0	0	0.72	0	0	0	0	0	0	0	0	0	0	0	0	0	0	8.93	6.07	0	0	0	0.63	0
PgMYB58-11	0	0	0	0	0.47	0	0	0	0	0.31	0	0	0	0	0	0	0	0	0	0	0	0	0	0	0	0	0	0	0	0	0	0	0	0	0	0	0	0	0	0	0	0	0	0	0	0.26	0	0.61	0
PgMYB58-16	0	0	0	0	0	0.36	0	0	0	0	0	0	0	0.52	0	0	0.39	0.51	0	0	0.73	0	0	1.64	0	0	0.6	0	0	0	0	0	0	0	0	0	0	1.4	0	0	0	0	0	0	0	1.09	0.41	0	0.87
PgMYB59-01	15.6	7.22	0	9.33	50.56	18.78	5.66	11.2	8.78	51.58	33.59	12.08	0	25.52	27.98	44.32	20.25	53.07	29.61	32.49	84.16	11.13	53.96	40.42	22.69	36.74	19.69	28.65	0.49	30.71	17.83	24.3	7.22	64.74	6.84	12.45	41.7	48.83	30.67	7.98	24.59	25.71	12.43	26.86	31.89	38.16	40.56	22.78	53.59
PgMYB59-02	19.37	15.94	20.79	35.16	0	21.37	0	22.6	2.36	32.86	0	32.75	14.83	72.86	14.47	0	0	32.96	76.79	19.15	51.19	17.84	0	25.2	0	0	29.01	0	15.59	11.95	0.98	15.23	0	0	0	0	0	0	13.05	4.58	4.18	17.82	31.65	0	46.5	0	77.23	20.02	33.47
PgMYB59-03	18.85	12.31	22.63	30.25	30.84	21.18	18.21	12.37	13.06	100.24	55.78	61.62	19.2	172.17	81.84	36.46	33.92	103.9	78.4	69.2	201.61	5.54	101.59	57.64	34.03	35.05	71.93	36.63	25.11	32.3	28.17	26.02	10.14	126.31	46.05	16.66	24.77	110.53	32.17	41.28	28.76	34.4	26.26	36.66	36.21	30.98	38.95	24.91	47.92
PgMYB59-04	4.89	4.8	12.18	5.56	18.75	11.06	5.07	9.93	6.83	9.62	15.43	7.16	7.83	34.17	8.42	9.12	20.75	10.21	30.38	11.96	32.88	23.56	13.2	6.38	21.88	4.71	7.1	10.64	7.54	17.81	5.15	6.83	11.66	9.15	8.82	8.75	13.63	13.65	11.43	6.19	0	10.03	3.12	6.05	8.67	6.83	10.35	9.72	7.49
PgMYB60-01	3.51	0	4.2	4.9	2.55	0	0	2.41	2.57	2.61	3.58	2.12	0	3.13	0	0.74	7.51	0.76	3.25	0	0.58	0.37	2.33	2.84	2.76	1.56	0	6.16	0	0	0	5.71	0	1.37	0	1.94	0	0	2.15	0.79	0	0	0.34	0	3.29	0	1.56	0	1.28
PgMYB60-02	0	6.04	3.83	2.02	4.13	9.76	3.57	3.49	1.47	1.52	4.79	8.51	3.46	3.37	3.14	6.26	2.24	2.45	2.88	10.16	3.99	5.69	1.7	10.41	4.81	0	3.59	3.44	2.84	7.61	5.51	3.76	7.71	3.39	4.98	0	5.94	3.62	8.15	3.39	7.29	10.14	3.97	3.78	2.79	7.54	4.23	3.11	3.5
PgMYB61-01	0	0	0	0	1.1	0	0	0	0	0	1.07	0	0	0	2.28	1.18	0	0	0	2	1.5	0	0	0	0	0	0	0	0	0	0	2.11	0	0	0	0	0	0	0	0	0	0	0	0	0	0	0	0	0
PgMYB61-04	0	0.37	0	0	0.15	0.44	0	0.72	0.26	1.91	1.91	0.37	0.19	1.12	0	0.32	0	0.83	1.92	0.88	2.73	1.45	1.27	0.89	0.49	0	3.02	0	0.69	0	0.87	0	0.16	1.28	0	0.18	0.17	1.88	0	0.68	0	0.25	0.92	0.45	0.16	0.58	0	0.94	0.98
PgMYB61-05	0.56	0	0	0.75	0.64	0	0.16	0	0.28	0	0.91	0.85	0	0.24	0.67	0.34	0.79	0.31	0	0.72	1.87	0	1.41	0	0.53	0.47	1.52	0.26	0	0.6	0	0.7	0	0.71	0.38	0.2	0	0	0	0	0.48	0.28	0.33	0.75	0.34	0.31	1.41	0	1.62
PgMYB61-06	0	0	0	0	0	0	0	0	0	0	0	0	0	1.21	0	0	0	0	0	0	0	0	2.01	1	0	0	1.83	0	0	0	0	0	0	0	0	0	0	0	0	0	0	0	0	0	0	0	0	0	0
PgMYB62	0	1.45	1.09	0	2.2	1.96	0.56	0	0.74	2.95	2.22	3.16	0	1.07	0.65	1.68	0.85	3.18	4.72	3.14	0.43	0.4	0.7	4.48	2.93	0	0.95	1.88	0.48	0.22	1.62	0.85	0	6.79	0	0.77	0.35	1.41	1.42	1.89	1.51	2.65	0	0.27	3.13	5.68	1.68	0.69	4.19
PgMYB63	0.16	0.38	0.36	0.48	0.97	0.16	0.4	0.16	0.64	0.52	0.54	0.67	1.01	1.56	1.15	0	0.44	2.33	0.15	0.64	1.12	0.36	0.88	0.88	0.36	0.4	1.21	0.55	0.47	0.29	0.61	0.27	1.58	1.12	1.32	0.5	0.46	0.45	0.64	0.93	0.14	0.43	0.56	0.25	0.66	0.86	0.91	0.43	6.22
PgMYB64	27.97	28.01	16.67	43.07	27.54	17.15	25.14	23.83	19.32	13.39	22.01	18.91	19.42	19.48	16.5	17.84	30.88	17.62	14.83	18.47	19.08	11.53	20.03	20.08	29.86	16.51	17.47	19.3	17.36	20.48	22.08	12.25	33.56	11.4	33.61	26.3	19.83	22.47	18.89	20.32	21.79	10.27	17.59	18.3	15.94	20.32	26.35	14.01	34.3
PgMYB65	2.03	1.63	1.13	1.02	6.14	4.07	1.76	2.07	0	0	3.42	1.69	0	3.37	1.83	0.94	4.71	0.92	2.75	4	1.2	1.67	0	3.7	0	2.59	0.85	2.32	0	0.91	0	2.53	0	0	2.1	2.14	1.94	3.8	4.88	0	2.6	2.72	1.19	0.81	0.86	4.09	1.92	0	4.97
PgMYB66-01	43.21	41.1	79.3	21.7	67.31	48.4	42.45	33.33	31.33	39.24	64.03	50.18	45.74	89.61	65.41	34.77	51.73	49.08	53.45	38.3	31.92	45.72	22.25	42.4	53.81	48.42	65.3	73.48	33.83	29.85	62.09	80.99	50.74	48.17	32.76	42.96	38.44	61.11	61.42	20.7	46.65	45.51	32	37.54	51.97	37.63	66.25	24.52	30.51
PgMYB66-02	13	24.35	33.37	21.99	19	25.42	26.9	38.94	23.31	26.53	56.37	21.6	33.99	25.99	14.83	32.13	43	9.12	17.9	22.99	12.61	12.62	12.62	24.84	59.44	21.9	18.12	37.63	33.88	28.8	28.38	21.9	47.74	29.97	26.39	17.7	19.98	17.42	19.46	31.01	42.66	15.19	13.75	15.05	22.07	12.5	24.96	17.53	11.72
PgMYB67	0	0	0	0.47	0	0	0	0	0	0	0	0	0	0.26	0	0	0.22	0	0	0	0	0	0	0	0	0	0	0	0	0	0.22	0	0	0.24	0	0	0	0	0	0	0	0	0	0.37	0	0	0.45	0	0.38
PgMYB68	0.48	0	0.36	0.48	0.42	0	0	0.16	0	0.69	0.68	0	0	0.35	0.14	0.15	0.59	0.15	0	0.13	0	0	0	0	0.18	0	0	0.18	0	0.29	0	0.53	0.3	0	0.16	0	0.15	0	0.41	0.16	0	0.14	0	0	0	0	1.98	0	8.83
PgMYB69	99.92	105.89	80.16	106.51	76.42	47.89	54.23	129.16	146.27	90.02	53.08	45.27	90.94	87.35	115.26	101.06	92.55	100.1	67.28	137.13	84.57	48.78	85.65	63.14	141.44	145.84	59.38	121.85	167.65	109.65	101.79	63.7	115.78	75.6	80.56	83.8	108.17	40.38	84.68	32.38	122.19	70.85	101.75	111.62	53.29	30.9	67.52	113.6	32.35
PgMYB70-03	0	0	0	0	0	0	0.41	0	0	0	0	0	0	1.24	0.15	0	1.46	0	0	0	0	0	0	0	0	0	0	0	0	0.72	0	0.65	0	0	0	0	0.76	0	0	0	0	0.5	0	0	0	0	0	0	2.27
PgMYB70-08	0	2.39	4.09	1	0.57	1.9	0.81	0.69	0	3.83	3.11	0	0	2	1.34	1.3	2.96	1.67	0	0.86	0	0	0.92	3.77	0	0	0.86	2.53	0	1.94	1.23	2.8	0.39	2.06	1.85	1.22	0	3.73	1.68	0.64	0.67	0.7	0	1.69	0.31	2.7	1.85	0.49	11.99
PgMYB71-01	0	1.6	0.59	0	2.44	0	2.69	0	0	0	0	0	0	0.17	0	0	0	0	0	0.51	0	0	0	0	0	0	0	1.88	1.01	0	2.75	0	1.2	0	1.69	1.27	2.56	0	0	0.73	0	0	1.5	0	0.56	0	0.08	3.17	0
PgMYB71-03	0	0	1.05	0	0	1.12	0	0	1.78	1.74	0	0	0	2.3	0	0	0	0	0	0.52	0	2.19	0	0	0	0	2.05	0	1.17	1.01	0.43	1.84	2.6	0	0	0	0	3.34	3.21	1.51	0	0	2.38	0	0.5	0	4.36	1.22	0
PgMYB71-05	4.02	2.57	0	1.14	3.67	0	0	0.63	1.51	0	2.76	0	1.36	1.27	0.98	4.61	0.45	0.85	1.32	0	0	0	0	1.34	1.94	1.95	1.58	0.08	0	0.68	0	0.43	0	1.09	1.29	4.58	0.83	0.4	2.33	0.23	3.59	0.98	0	3.11	0	1.39	1.46	0	1.74
PgMYB72-01	0	0	0	0	0	0	0.82	0	0	0	0	0	0	0	0	0	0	0	0	0.22	0	0	0	0	0	0	0	0	0	0.96	0	0	0	0	0	0	0	0	0	0.13	0	0	0	0	0	0	0	0	0
PgMYB72-10	1.53	1.35	0	2.85	0	0	0.76	0.32	0	0	0	0	0	0	0	0.1	0	0	1.15	0	0	0	0	0	0	0	0.05	0	0.21	0	0	0	0	0	0	0	0	0	0	0.94	0	0	0	0	0	0	0	0	0
PgMYB72-11	0	0	0	0	0	0	0	0	0	0	0	0	0	0	0	0.59	1.24	0	0	0.22	0	0	0	0.06	0	0	0.16	0	0	0	0	0	0	0	1.23	0	0	0.44	0	0	0	1.21	0	0	0	0	0	0	0
PgMYB72-12	0.64	1.03	1.08	2.59	3.33	0.65	0.27	0.33	0.97	1.39	0.81	1.07	1.01	1.05	1.16	1.18	1.49	0.29	0.58	0.51	1.13	2.11	0.29	1.76	0.71	0.81	0.54	3.38	0.31	1.72	0.3	1.06	0.87	1.29	0.66	0.34	0	1.2	2.56	0	0.82	1.14	0	0.75	0.27	1.51	1.83	0.57	1.56
PgMYB72-13	2.4	1.21	0.53	6.63	0	0	1	1.32	0.63	0	0	0	0	0	0	0.6	0	0	2.03	0	0	0	0	0	1.63	0	1.04	1.89	1.47	0	0	0	2.19	0	0	2.04	0	0	0	1.09	0	0	0	0	0	0	0	0	0
PgMYB72-14	0	0	0	0	0	0	1.69	0	0	0	0	0	0	4.23	0	0	0	0	0	1.84	0	3.35	0	0	0	0	0	0	0	1.44	0	0	1.86	0	0	0	0	0	0	0.23	0	0	0	0	0	0.22	1.13	0	0
PgMYB72-15	0	0	0	0	0	0	0	0	0	0	0	0	0	0	0	0	0	0	0	0	0	0	0	0.64	0	0	0	0	0	0	0	0	0	3.28	0.88	0	0	0	0	0	0	0	0	0	0	0	0	0	0
PgMYB72-16	0	0	0	0	0	0	0	0	0	0	0	0	0	0	0	0.06	0	0	0.49	0.28	0	0	0	0	0	0	0.02	0	0	0	0	0	0	0	0	0	0	0.8	0.16	0.75	0	0	0	0	0	0	0	0	0
PgMYB72-17	0	0	0	0	0	0	0	0	0	0	0	0	0	0	0	0	0	0	0	0	0	0	0	0	0	0	0	0	0	0	0	0	0	0	0	0	0	0	0.15	0.13	0	0	0	0	0	0	0	0	0
PgMYB72-18	0	0	0	0	0	0	0	0	0	0	0	0	0	0	0	0.14	0	0	0.87	1.79	0	0	0	0	0	0	0.39	3.25	0	0	0	0	0	0	0	1.72	0	4.62	1.6	0.84	0	0	0	0	0	0	0	0	0
PgMYB72-19	0	0	0	0	0	0	0	0	0	0	0	0	0	0	1.86	0	0	0	0	0.23	0.25	0	0	0.56	0	0	0	0	0	0	0	0	0	0	0.45	0	0	0	0	0	0	0	0	0	0	0	0	0	0
PgMYB72-03	0	0	0	0	4.44	0	0	0	0	2.58	0	0	0	2.07	1.7	0	0	0	0	1.39	1.64	0	0	2.09	0	0	0	0	0	0	0	2.89	1.42	0	0.49	0	0	0	0	0	0	0	0	0	0	1.17	2.48	0	0
PgMYB72-04	0	0	0	0	0	0	0	0	0	0	0	0	0	0	0	0.36	4.1	0	0	1.03	0	0	0	0.1	0	0	1.5	0	0	0	0	2.77	0	0	1.56	0	0	2.42	0	0	0	1.64	0	0	0	0	0	0	0
PgMYB72-05	0	0	0	0	0	0	0	0.63	0	0	0	3.05	0.13	0	0	0.78	0	0	0	0	0.6	0	0.33	0	0	0	0.38	0	0.23	0	0	0	0	0	0	0	0.56	0	0	0	0	0	0	0	0	0	0	0.75	0.47
PgMYB72-06	0	0	0	0	0	0	0	0	0	0	0	0	0	0	0	0	0	0	0	0	0	0	0	0.32	0	0	0	0	0	0	0	0	0	2.62	0.65	0	0	0	0	0	0	0	0	0	0	0	0	0	0
PgMYB72-07	0	0	0	0	0	0	0	0	0	0	0	0	0	0	0	0	0	0	0	0	0	0	0	0	0	0	0	0	0	0	0	0	0	0	0	0	0	0	1.44	0.21	0	0	0	2.66	0	0	0	0	0
PgMYB72-08	0	0	3.28	0	0	4.72	0	2.5	1.81	0	2.12	1.33	2.05	0	0	1.14	0	2.76	0	0	3.52	0	5.9	0	2.61	3.15	3.99	0	1.26	0	3.16	0	1.8	0	0	0	1.6	0	0	0	2.58	0	3.81	0	1.26	0	0	1.64	2.99
PgMYB73-25	0.43	0.18	0	0.37	1.16	2.47	0	0	1.24	1.29	0.16	1.27	0	0	0	0.81	0.61	0.91	0.43	0.68	0.88	0.9	1.49	0	0	0	1.48	1.15	0	0	0	0.17	0	0	1.89	0	0.3	0.45	1.06	6.93	0	0	0	0.72	0	0.53	1.38	0.24	0
PgMYB73-36	8.3	1.02	0	7.67	1.52	5.12	12.27	2.9	3.93	5.15	6.99	9.84	0	5.64	1.32	0.24	2.5	5.08	3.73	3.72	3.07	0.4	3.51	5.93	1.8	1.06	2.28	1.83	3.33	0	0	1.16	0	5	5.12	2.41	2.12	4.89	2.36	6.7	0	2.59	0.56	1.69	2.98	3.32	1.99	0.81	3
PgMYB73-40	18.4	4.8	5.62	8.23	0.74	2.42	10.93	0	3.47	7.95	6.35	2.74	6.45	6.79	7.74	1.03	3.55	8.25	5.98	3.17	8.32	1.01	6.35	3.76	1.13	7.16	7.58	6.56	8.69	0	5.19	4.31	0.82	9.26	6.23	16.69	3.94	5.2	5.97	2.18	1.82	7.83	2.2	3.7	3.77	2.23	3.13	2.39	4.63
PgMYB73-45	0	0	0	0	0	0	0	0	0	0	0	0	0	0	0	0	0	0	0	0	0	0	0	0	0	0	0	0	0	0.21	0.21	0	0.41	0	0	0	0	0	0	0	0	0	0	0	0	0	0	0	0
PgMYB73-05	0	0	0	0	0	0	0	0	0	0	0	0	0.78	0	0	0	0	0	0	0	0	0	0	0	0	0	0	0	0	0	1.48	0	0.02	0	0	1.23	0	0	0	0	0	0	0	0	0	0	0	0	0
PgMYB73-07	7.98	0.51	1.32	0.95	2.6	1.26	3.27	0	1.98	0.1	0.87	0.42	0	1.22	0	0.47	0.94	2.38	1.16	2.67	3.07	0.61	1.21	0	0	0	3.38	1.92	0	0.83	0.37	0.55	1.41	0	4.04	0	1.29	2.53	3.16	1.76	0	0	0	0.31	0	0.21	0	0.32	0
PgMYB74-01	25.67	30.81	23.58	33.49	33.48	22.51	12.6	22.64	20.69	81.29	46.28	30.31	30.95	42.02	85.75	50.02	19.53	107.53	68.26	90.04	38.06	13.91	58.73	45.73	39.52	26.46	49.52	72.08	18.69	16.65	46.99	49.09	32.99	74.98	32.8	22.26	38	25.69	47.89	19.63	34.32	46.94	82.18	90.37	50.54	36.34	61.76	84.18	31.27
PgMYB74-02	50.55	33.38	11.78	37.31	14.45	19.05	9.53	9.64	14.21	43.44	29.12	43.16	20.83	14.2	18.57	43.11	20.3	78.41	48.74	69.88	13.02	4.67	28.39	58.2	40.76	8.83	43.13	70.69	8.73	6.76	56.94	40.77	20.5	52.16	59.23	24.74	35.25	19.64	59.67	18.08	33.94	21.98	33.87	28.24	40.62	42.76	36.87	23.5	37.89
PgMYB74-03	28.02	29.65	19.25	18.49	31.13	23.53	7.31	8.82	14.79	47.15	20.03	20.78	22.09	8.04	30.27	58.19	15.82	62.96	37.27	78.08	7.81	9.83	25.53	44.18	35.15	7.35	24.12	94.94	8.95	4.8	66.94	66.98	30.74	45.9	49.89	16.66	44.46	7.51	74.24	11.42	30.94	29.18	32.21	33.23	40.44	53.31	34.81	30.17	15.29
PgMYB75-11	0	0	0	0	0	0	1.12	0	0	0.83	0	0	0	0	0	0.61	0	0	0	0	0	0	0	0	1.29	0	0	0	0	0	0	0	0	0	0	1.67	0	0.63	0	0	0	0	0	0.94	0	0	0	1.52	0
PgMYB75-15	0	0.66	0	0	0	0	0	0	0	0	0	0	1.46	1.3	0	0	0	0	0.72	0	1.84	0.84	1.32	0	0	0	0	0	0	0	0	0	0	0	0.86	0	0	0	0	0.69	0	0.68	0	0	0	0	0.93	0	0
PgMYB75-16	0	0.59	0	0	0	0	0	1.04	0	0	0	0	0	0	0	0	0	0	0	0	0	0	0	0	0	0	0	0	0	0	0	0.51	0	0	0	0	0	0	0	0.62	0	0	0	0	0.43	0	0.43	0	0
PgMYB76-01	21.63	9.32	12.38	18.48	14.66	16.1	16.56	10.26	13.9	14.66	14.65	19.73	7.62	19.63	16.51	8.49	18.9	17.88	14.55	20.39	7.9	9.73	16.11	19.83	14.05	11.88	13.41	17.95	11.06	7.52	7.81	15.94	14.73	21.4	16.11	15.11	15.62	17.89	14.22	15.54	9.45	17.71	6.36	12.66	17.94	6.97	19.78	7.08	8.74
PgMYB76-14	1.36	1.02	2.09	0	0	0	4.61	0.93	0.16	4.52	4.2	0.61	1.8	1.11	0.28	0	0	1.15	0	0	11.04	0	0.7	1.7	0	4.69	0.17	0	5.02	0	0	0	0	1.25	1.03	2.09	0	0.93	0	4.79	0	0	6.48	0	0	4.43	1.36	1.44	1.04
PgMYB76-02	0	0	0	0	0	0	1.73	0	0	0	0	0	0	0	0	0	0.86	0	0	1.27	0	0	2.42	0.95	0	0	0	0.96	0	0	2.78	0	0	0.81	0.72	0.74	0	1.48	0	0	0	0	1.02	0	0	0.25	0.85	0	0.66
PgMYB77-01	1.39	1.07	0.65	0	0	0	0.7	0	0	0	0	0	0	0	0	0	0	0	1.79	0	0	0.96	1.43	0	0	0	0	0	0	0	1.72	0	0	0	0	0	0	0	0	0	0	1.25	0	0	0	0.47	0.67	0.38	0
PgMYB77-02	24.8	8.37	7.82	17.91	3.12	1.37	18.65	5.42	18.33	6.27	5.14	2.13	7.89	3.06	6.78	0	2.94	2.89	0.41	4.5	2.88	1.78	7.04	3.57	3.43	7.58	4.71	6.04	16.6	5.29	4.17	0	3.3	2.93	20.52	15.06	16.75	7.05	6.63	9.37	1.43	3.93	0.81	3.41	0.64	1.13	1.23	3.63	2.11
PgMYB77-06	18.07	19.49	8.49	31.55	2.69	5.51	16.81	6.34	11.31	8.63	3.89	0.84	18.55	10.66	12.29	2.05	20.64	9.82	0	1.26	15.96	1.45	14.64	0.55	3.75	8.33	14.5	3.52	12.14	4.75	3.67	3.75	10.79	6.6	23.36	21.33	8.23	14.33	9.97	13.44	4.85	5	7.39	6.67	2.62	3.31	3.9	3.7	8.85
PgMYB78-11	0	0	0	0	0	2.06	0	0	0	0.19	0	0	0	0	0	0	1.29	1.19	0	0.2	0	0	1.46	1.1	0	0.79	0.03	0	0	1.19	0	0	0	3.14	0	0	0	0	0	1.26	0	0.37	0	0	0	0.6	3.48	0	0.03
PgMYB78-13	0	0.02	0	0	0	0	0	0	0	0	0	0	0.62	0	0	0	0	0.17	0	0	0	0	0	0	0	0	0	0	0	0	0	0	0	0	0	0	0	0	0	0	0	0	0	0	0	0	0	0	0
PgMYB78-16	9.44	2.11	2.64	4.71	5.1	3.57	8.96	7.19	0.34	1.28	3.96	0	7.44	11.39	4.26	3.26	5.03	4.08	1.86	3.76	1.38	0	3.39	2.16	3.81	1.48	4.94	6.71	6.96	2.11	1.94	2.93	6.36	7.46	1.21	7.06	3.16	1.65	4.29	3.44	4.01	3	6.84	2.72	1.68	1.57	0.39	5.65	4.83
PgMYB78-02	0.8	0.85	0	0	0	0.17	0	0	0	0	0	0	0	0.32	0	0.25	0	0	0.64	0	0	0	0	0	0	0	0	0	0	0	0	0	0	0	0	0	0	0	0	0	0	0	0	0	1.74	0	0	0	0
PgMYB78-21	0	3.09	0	0	2.11	0	0	0	0	0	0.69	0	3	0	0	0	0	0.74	0.92	0.7	0	0	0	0	0	0	0	0	0	0	0	1.35	0	0	0	0	0	0	0	0	0	0.23	0	0	0	0	0	0	0
PgMYB78-24	0.03	0.02	0	0.04	0	0	0.83	0	0	0	0	0	0	0	0	0	0	0.25	0	0	0	3.62	0	0	0.69	0.01	0	0	0	0	0.29	0	2.17	0	0	0.38	0.22	1.65	0	0	0.02	0.13	0	0	0	0	0	0	0.18
PgMYB78-37	7.76	3.73	3.49	2.49	3.23	4.78	3.33	6.21	4.23	4.67	4.34	5.14	0	1.5	1.82	3.07	8.53	1.78	0	6.33	2.66	0	4.6	9.97	3.35	0.18	3.91	8.42	3.47	4.44	3.83	4.43	2.5	3.63	6.61	4.18	3.56	5.14	5.33	4.64	2.57	7.25	3.93	0.56	1.36	5.91	2.82	0	3.01
PgMYB78-05	0.43	0.77	0.93	0.05	0	0.47	3.04	0.01	0	0.17	0	0	0	0.65	0	0.09	0.45	0.27	0	0	0	1.98	0	0.2	1.22	1.68	0	0	0.12	0	1.35	0	0.32	0	0.41	0.98	2.91	0.01	0	0	0	0.01	0	0	0	0	0	0	0.05
PgMYB78-06	3.25	0	5.15	15.91	3.21	2.35	11.31	3.36	10.85	6.51	3.97	11.02	4.91	6.05	8.35	3.47	1.07	4.14	7.51	9.78	17.31	0	6.42	3.28	7.51	12.04	5.52	7.38	8.14	0.29	7.39	3.22	3.27	2	13.07	7.07	3.63	7.22	5.2	3.42	4.88	4.98	2.12	7.2	6.55	0.78	0	1.97	0
PgMYB78-08	0	0	0.9	0.68	0	0.36	0.27	0.74	0	0.09	0	0	0	1.9	1.92	0.63	3.95	0.39	0	1.14	0	0	0	2.57	0.08	2.04	0	1.63	2.31	0	0.77	0	0.4	0	1.87	0.09	1.25	0	1.48	0	0.61	0	0	0	0	0	0	0	0
PgMYB79	20.24	15.65	13.08	30.13	38.18	8.34	23.14	38.58	11.14	21.46	32.22	20.56	26.7	29.85	26.97	27.63	42.49	20.52	9.15	30.79	38.55	25.65	92.57	35.49	57.16	18.49	37.22	25.66	29.38	48.39	28.71	28.05	15.59	14.28	26.71	23.28	44.78	43.81	21.56	22.63	28.48	13.85	102.11	99.73	25.23	15.15	57.7	97.76	48.74
PgMYB80-01	19.15	20.58	20.98	27.52	7.95	23.33	8.34	17.73	15.09	10.47	13.22	17.6	16	8.08	13.82	7.39	14.56	9.03	10.53	16.34	14.43	15.08	15.87	18.68	7.37	9.45	16.81	11	10.99	10.58	18.27	10.59	13.18	2.53	36.16	6.33	15.07	14.47	19.51	17.04	19.05	9.83	17.85	16.62	11.74	8.75	14.14	14.18	6.22
PgMYB80-13	0	0	0	0	0	0	0	0	0	0	0	0	0	0	0	0	0	0.03	0	0	0	0	0	0	0	0	0	0	0	0.01	0	0	0	0	0.24	0	0	0	0.01	0	0	0	0	0	0	0	0	0	0
PgMYB80-14	12.35	9.87	2.16	8.23	1.55	6.7	15.74	6.3	11.96	2.83	4.9	5.14	1.83	5.06	6.39	2.92	5.25	8.7	6.29	2.23	2.28	0	8.12	0.39	6.64	6.62	1.27	3.1	7.71	2.64	0.96	0.45	2.63	6.3	14.81	18.79	14.21	3.45	8.29	4.34	6.06	3.41	2.22	2	2.49	0.78	4.13	4.78	9.33
PgMYB80-18	0	0	0	0	0	0	0	0	0	0	0	0	0	0	0	0	0	0.01	0.01	0	0	0	0	0	0	0	0	0	0	0.01	0	0	0	0	0.14	0	0	0	0.01	0	0	0.01	0	0	0	0	0	0	0
PgMYB80-19	0.27	0	0	0.18	0.74	0.27	0	0.02	0.02	0.01	0.02	0.02	0.23	0.05	0	0.03	0.19	0.06	0.23	0	0.09	0	0.01	0.13	0.1	0.01	0	0	0	0.02	0	0.94	0.71	0.6	0.15	0	0	0	0	0	0.12	0.39	0	0	0	0.14	0.24	0.42	0.21
PgMYB80-02	0.4	0.46	0	3.9	0.62	0.93	0.53	0.67	2.17	1.11	1.61	0.58	0.93	1.46	0.53	0.77	0.36	1.72	1.01	0	0.83	0.78	3.99	0.33	0.48	0.77	1.32	0	0	0.79	0.8	1.26	1.94	1.33	2.02	0	0	0.62	0.5	0	0.96	0.47	0	0.49	0.39	0.63	1.58	1.81	1.18
PgMYB80-20	0	0	0	0	0	0	0	0	0	0.03	0	0	0	0	0	0	0	0.03	0.06	0	0	0	0	0	0	0	0	0	0	0	0	0	0	0	0.03	0	0	0	0.2	0	0	0.02	0	0	0	0	0	0	0.05
PgMYB80-22	0.14	0	0	0	1.34	0.16	0	0	0	0	0	0	0	0	0	0.01	0.01	0.05	0.47	0	0	0.01	0.36	0.1	0.15	0.1	0	0	0	0.08	0	0.01	0.01	0.5	1.03	0	0	0	0	0	0.08	0.55	0	0.03	0.22	0.06	0.01	0	0.12
PgMYB80-24	0	0	0	0	0	0	0	0	0	0	0	0	0	0	0	0	0	0	0.01	0	0	0	0	0	0	0	0	0	0	0	0	0	0	0	0.02	0	0	0	0	0	0	0.02	0	0	0	0	0	0	0
PgMYB80-25	0	0	0	0	0	0	0	0	0	0	0	0	0	0	0	0	0	0.02	0.22	0	0	0	0	0	0	0	0	0	0	0.02	0	0	0	0	0.24	0	0	0	0.01	0	0	0.04	0	0	0	0	0	0	0.03
PgMYB80-28	0	0	0	0	0	0	0	0	0	0	0	0	0	0.4	0	0	0	0.01	0	0	0	0	0	0	0	0	0	0	0	0	0	0	0	0	0.13	0	0	0	0	0	0	0	0	0	0	0	0	0	0
PgMYB80-29	0.81	0	3.2	0	1.78	0.26	1.16	0.04	0	0	0	0	0	0	0.01	0.04	0	0.31	2.11	0	0	0	0.86	0.33	0.18	0.21	0	0.13	0	0.07	1.55	0.01	0.03	0.12	1.39	0.12	1.47	0	0.21	3.02	0.93	0.78	0	0.04	0.37	0	0.04	0	1.53
PgMYB80-03	1.54	2.43	2.91	0.3	0.99	0.44	1.11	1.05	0.05	0.14	0.26	0.67	0.46	0.08	2.37	0.15	0.14	0.45	0.97	0.01	0.4	0	0.03	0.38	0.13	0.02	0	1.94	0.32	0.02	0.58	1.28	1.51	0.16	0.21	0.27	0.03	0.04	2.7	2.66	1.38	0.54	2.77	0	0	0	1.05	4.5	2.66
PgMYB80-04	0	0	0	0	0	0	0	0	0	0.04	0	0	0	0	0	0	0	0.03	0.01	0	0	0	0	0	0	0	0	0	0	0.04	0	0	0	0	0.15	0	0	0	0	0	0	0.01	0	0	0	0	0	0	0.01
PgMYB80-06	1.75	0	5.25	5.26	4.21	2.37	7.02	5.49	6.17	3.05	0.97	0	0.51	0.49	2.45	2.65	1.5	5.73	0.12	0	0	2.33	0.15	0.07	4.8	0.95	0	0.65	2.39	1.22	0.63	0.61	2.7	7.47	6.37	7.04	4.22	0	6.4	5.19	3.28	0.33	2.36	2.55	1.18	0.96	2.71	3.23	1.26
PgMYB80-07	0	0	0	0	0	0	0	0	0	0	0	0	0	0	0	0	0	0	0.04	0	0	0	0	0	0	0	0	0	0	0.02	0	0	0	0	0.23	0	0	0	0	0	0	0.03	0	0	0	0	0	0	0
PgMYB80-08	0	0	0	0	0	0	0	0	0	0.29	0	0	0	0	0	0	0	0.22	0.08	0	0	0	0	0	0	0	0	0	0	0.1	0	0	0	0	0.64	0	0	0	0.1	0	0	0.04	0	0	0	0	0	0	0.09
PgMYB80-09	5.14	1.44	3.28	11.92	3.68	3.25	1.4	0.6	0.77	1.25	0.65	0.82	0.31	1.85	2.14	8.65	1.31	1.35	2.36	3.46	0.04	2.51	1.41	5.21	6.55	2.28	2.05	4.15	1.64	3.44	7.1	4.88	1.93	1.56	7.96	5.26	4.47	4.08	0.98	2.77	3.24	3.3	1.8	3.76	2.85	4.66	4.49	1.41	1.24
PgMYB81	0	0	0	1.75	1.5	2.61	1.49	10.62	1.73	1.87	0.73	0	1.82	0	2.34	4.01	4.82	1.57	0.78	0.68	1.02	2.84	0	2.37	5.01	2.21	0.72	0.99	4.2	7.74	4.1	2.87	0.78	0	3.58	1.82	3.31	0	2.08	0	2.96	1.55	0	2.07	0	1.16	2.46	1.55	0
PgMYB82-01	0.36	0.86	1.01	1.4	1.81	0	0.72	0	0	0	1.11	0.73	0	0	0	0	2.54	0	0	0	0	0.94	0	1.12	0	0	0	0.5	0	0	0.66	0	0.45	0	0.59	0	0	0	0	0.85	0	0	0	0	0	0	0.57	0	0
PgMYB82-02	4.33	3.19	0	0	0	0	0.99	4.28	0	0	1.21	3.03	0	2.45	1.95	0	0	1.79	0	1.98	2.73	0	0	2.91	0.73	0	0	0	1.61	3.32	2.03	6.14	0	2.7	0.01	2.08	1.03	0	1.29	1.97	0.83	2.25	0	2.58	0.72	0	0.89	0.69	1.18
PgMYB82-03	0	0	0	0.72	1.86	1.81	0	0	0.58	0	0	1.52	0	0	0	0	0.96	0.57	0	0	0	1.93	0	0	0.52	0	1.05	0	0	0	0	1.05	0.92	0	0.61	0	1.16	0	1.06	0	2.31	0	0	0.58	0	0.67	1.17	0	0
PgMYB82-05	7.77	8.86	8.14	6.67	8.2	4.7	7.35	10.8	13.84	11.47	8.14	8.29	11.72	10.13	13.77	7.64	11.14	11.49	9.87	8.65	2.23	13	2.98	9.57	6.61	9.44	8.02	14.04	12.17	16.84	4.76	8.58	8.51	11.28	11.79	8.19	6.6	4.71	4.28	6.31	3.85	11.65	5.86	3.6	11.84	5.92	5.4	2.99	0
PgMYB83	2.72	1.09	9.11	2.75	8.23	4.08	3.59	12.48	9.48	4.4	0	3.38	2.87	3.02	1.22	1.26	6.32	0	1.23	1.07	1.61	11.15	2.49	2.47	3.2	3.48	3.4	4.67	1.32	8.51	5.15	3.39	8.6	2.82	7.04	0	2.6	5.08	4.37	0	1.16	7.31	1.61	1.1	0	0	1.28	0	0
PgMYB84-01	0	0	0	0	0	2.63	0	0	0	0	0	0.96	0	0	0	0	0	0.32	0	0	0.77	0	0	0	2.36	0.42	0	0	0.76	0	0	0	0.77	0	0	0.15	0	0	0	0	0	0	0	0.25	0	0.97	0.28	0	0
PgMYB84-10	0	0	0	0	0	0.92	0	0	0	0	0	0.18	0	0	0	0	0	0	0	0	0	0	0	2.16	0.01	0	0	0	0	0	0	0	0	0	0	0	0	0	0	0	0	0	0	1.22	0	0	0.79	0.51	0
PgMYB84-11	0	0	0	0	0	4.58	3.43	0	0	0	3.11	3.07	0	0	0	0	6.3	0	0	2.62	0	0	0	1.57	1	0	2.18	0	0	0	0	0	0	0	1.1	0	0	3.42	5.86	0	0	3.18	0	0.01	2.02	7.48	0	0	2.68
PgMYB84-12	0	0	0	0	0	0	0.94	0	0	0	0	0.43	0	0	1.64	0	2.94	0	0	0	0	0	0	0	1.15	0	0.28	0	0	0	0	0	0	0	0.76	0	0	1.08	0	0	0	1.97	0	0.17	0	0	1.8	0.74	0
PgMYB84-13	0	0	1.51	0.66	0.9	0	0	0	0	0	0	0.05	0	0.04	0	0	0.88	1.48	0	0	0	0	0	0	0	0	0	0	0	0	0	0	1.06	0	0	1.84	0.93	0	0	0	0	0	0	0.62	0	0.02	0.01	0.12	0
PgMYB84-14	0	0	0	0	1.11	0	0	0	0	0	0	0	0.36	0	0	0	0	0	0	0	0	0	0	0	0	0	0.46	0.01	0	0	0	0	0	0	0	0	0	0	0	0	0	0	0	0	0	0.03	0	0	0.01
PgMYB84-15	0	0	2.13	0	0.3	0	0	0	0	0	0	0	0	0.93	0	0	0	0.52	0	0	0	0	0	0	0	1.37	0	0	0	0	0	0	0.06	1.05	0	0	0.52	0	0	0	0	0	2.14	0.07	0	0	0	0	0
PgMYB84-19	0	0.86	0	0	0.39	0	0	2.55	0	0	0	0	0	0	0	0	0	0	0	0	0	1.46	0	0	0	0	0	0	0	0	1.42	2.43	1.53	0	0	0	1.41	0	0	0.75	0	0	0	1.77	1.35	0	0	0	0
PgMYB84-02	3.03	0.28	0	0	0	2.14	4.52	0	0.74	1.06	2.03	1.77	0	0.28	1.38	0.94	0	0	0.04	0	2.53	0	0	2.05	0	0.62	0	2.75	0.35	0.47	0	0	0	2.3	0	0	0	0.07	0	0	0.47	0.92	2.48	1.63	0.61	0.79	5.28	0	2.49
PgMYB84-20	1.32	2.22	0	4.41	0	5.11	0	1.63	1.22	0	0	0.69	0	0	0.8	0	0	0.54	1.11	1.67	1.5	0.26	2	0	0	0	2.19	2.54	0.6	0	1.31	0	0	0	0	0	3.26	0.46	1.73	0.76	2.2	2.41	0	2.55	0	0	0.2	0	0
PgMYB84-21	0	0.46	0	0.69	2.15	0	0.26	0.19	0	0	0	0.07	0	3.29	0.74	0	2.23	0	0.12	0.3	0	0.85	2.28	0	2.01	0	1.6	0	0	0	0.69	0.47	1.94	0	1.99	1.05	0.18	4.55	0.71	0.65	0	0	0	0.16	2.12	3.34	0.13	0.25	0
PgMYB84-03	2.49	0	1.63	1.53	5.52	0	0	0	2.17	1.84	0	0	0	2.38	0	3.08	0	0	1.09	0	1.53	0	2.27	0	0	0	0	2.16	0	0.01	0	0.6	0	0.41	0	1.3	0	0	0	0	1.49	0	0	0	0.01	0	0	0	0
PgMYB84-04	1.7	1.67	3.56	0.49	4.35	0	0.93	0	0.16	0.52	0.58	1.08	1.76	0	0	2.68	1.59	0.15	1.4	0.8	0.1	0	1.94	3.03	0.56	0.75	0	0	1.25	1.69	0	1.32	1.97	1.16	0	1.49	0	0.63	4.6	0	0.76	0	0	0	0.82	0	0	0	2.91
PgMYB84-07	0	0	0	0	0	0	0	0	0	0	0	0	0	0	0	0	0	0	0	0	0	0	0	0	0	0	0.79	0	0	0	0	0	0	0	0	0	0	0	0	0	0	0	0	0	0	0	0	0	0.83
PgMYB84-08	1.09	0	0	0	0	0	0	0	1.56	0	0	0	0	0	0	0	0	0	0	0	0	1.71	0	0	0	0	0	0.37	0	1.15	0	0	1	0	0	0	0	0	0.91	0	0	0	0	0	0	0.96	1.16	0	0
PgMYB84-09	0	0	0	0	0.18	0	0	0	0	0	0	0	1.21	0	0	0	0	0	0	0	0	0	0	0	0	0	0	0.88	0	1.38	0	0	0	0	0	0	0	0	0	0	0	0	0	0	0	0	0	0	0
PgMYB85	1.28	2.04	2.26	2.57	2.85	1.29	2.13	5.34	1.17	0.92	0.72	1.06	1.34	2.42	0.96	1.17	6.09	0.6	1.54	2.45	0.87	1.05	1.55	1.48	2.98	2.14	1.16	2.4	1.14	3.42	4.13	0.97	3.44	0.43	2.51	2.34	2.54	1.49	0.85	0.72	2.18	1.41	3.75	2.56	1.31	0.29	4.54	2.21	2.58
PgMYB86	42.61	19.53	21.73	33.43	14.93	19.66	45.97	25.83	15.81	22.71	25.24	30.78	28.04	24.17	27.41	25.99	30.26	12.97	18.72	25.52	14.09	16.03	14.41	27.06	24.7	26.61	15.46	41.44	41.28	20.15	21.01	28	28.72	19.35	36.38	35.58	18.67	17.55	20.34	17.05	19.9	25.68	16.67	11.78	17.43	18.14	19.19	17.1	11.88
PgMYB87-01	0.76	6.18	3.85	1.08	4.03	5.57	3.52	2.72	1.98	11.12	7.3	3.21	1.71	6.5	6.86	3.81	8.09	6.41	5.12	3.3	2.62	3.73	4.22	3.7	5.71	2.35	7.26	14.3	1.99	3.57	5.03	6.24	2.26	8.8	1.6	2.02	7.61	6.84	9.84	2.6	4.22	10.91	0.28	0.51	3.96	2.95	4.41	1.04	14.97
PgMYB87-03	0.59	0	0.33	0	2.22	0	0	0	0	0	0.42	0	0.63	0	1.87	1.17	0	0	0	0	0	0	0	1.46	0	0	0	0	0	0	0	1.01	0.85	0	0	0	0	0	1.78	0	0	0	0.16	0	0.62	0	1.69	0.39	3.36
PgMYB87-04	0.94	0.4	0	0.75	0	1.16	0.22	0.28	0.67	0	0	0.72	0	0.63	0	0	0.27	1.35	0.51	1.21	0.91	0	0.72	0.18	0.91	0.26	0.86	0.46	0.26	0.73	1.21	0	0	1.13	0	0.29	0.34	0.26	0	0.8	0.35	0.92	0	0.86	0	0.23	0	0	1.26
PgMYB88-01	4.02	1.43	3.53	0.35	3.92	5.69	0	0.05	0.23	3.59	2.09	2.44	0	0	0	1.86	0	0	1.6	0	0	0	1.27	0	1.17	3.09	2.1	0	1.65	0	1.28	2.3	3.4	3.64	0	0	0	1.86	1.06	0.77	0	0	3.9	2.4	6.81	4.87	7.31	0	2.4
PgMYB88-02	4.99	10.69	11.27	5.9	8.23	11.84	7.38	8.79	5.89	6.48	9.63	18.47	2.81	8.45	8.35	6.86	24.21	10.72	14.89	28.94	8.98	4.2	11.21	27.77	9.91	4.02	4.82	18.34	2.1	6.02	8.59	17.77	7.99	8.41	9.09	7.66	10	8.66	17.4	9.29	7.36	24.48	3.72	6.33	4.51	6.25	12.4	7.2	2.55
PgMYB89-13	0	0.03	0.12	0.01	0	0	0	0.07	0.06	0	0	0	0	0	0	0.02	0	0	0.13	0.01	0	0.41	0	0	0.04	0	0	0	0.1	0.76	0	0	0	0	0	0	0.02	0	0.02	0	0.37	0	0	0	0	0	0	0	0.02
PgMYB89-14	1.08	3	2.47	0.57	0	0	0	4.08	1.05	0	0	0.7	0	0	0	0.28	0	0	1.63	1.99	0	0.84	0	0	1.01	0	0	0	1.95	4.44	0.09	0	0	0	0	0	6.59	0	0.88	0	3.92	0	0	0	0	0	0	0	1.71
PgMYB89-15	2.67	1.44	0.09	8.74	0	2.62	0	4.23	3.07	0	2.56	13.36	0	0	0	2.39	0	1.08	9.03	16.8	1.84	2.95	8.89	12.45	0.46	0.53	0.92	0	2.95	3.59	3.68	8.77	0.27	0	0	0	3.59	0	2.76	5.84	0.54	6.26	0	0.39	0	1.02	0	0	2.35
PgMYB89-16	0.03	0.07	1.06	0.01	0	0	0	0.28	0.01	0	0	0.01	0	0	0	0	0	0	0.23	0.01	0	0	0	0	0.14	0	0	0	0.07	0.27	0	0	0	0	0	0	0.15	0	0.06	0	0.06	0	0	0	0	0	0	0	0
PgMYB89-17	0	1.63	2.4	1.09	0.49	1.93	3.32	0.3	2.25	3.87	5.7	1.9	0.61	5.41	3.69	1.98	0.67	2.26	1.52	0.54	10.79	3.79	1.22	1.63	2.41	0	5.1	1.7	0.23	1.09	0.68	3.55	3.73	2.5	1.85	5.37	1.12	5.28	2.62	0	1.66	2.57	2.86	4.57	4.44	1.14	1.17	0	5.6
PgMYB89-18	0	0.17	0.31	0.4	0	0.12	0	0.21	0.7	0	0.45	0.36	0	0	0	1.03	0	0.05	4.55	0.2	0.1	2.14	0.36	1.66	0.09	0	0.69	0	0.37	1.51	0.07	0.27	0.02	0	0	0	0.15	0	0.31	0	0.11	0.83	0	0.08	0	0.34	0	0	0.16
PgMYB89-19	10.75	3.42	5.99	3.17	9.95	14.52	8.89	1.59	0.5	20.56	24.8	21.55	5.93	25.32	11.8	8.39	14.48	17.51	16.45	31.11	48.23	0.11	66.85	20.68	6.4	2.69	39.17	17.88	1.69	0.93	6.23	22.07	9.45	38.88	11.87	8.97	5.41	38.15	9.91	20.72	2.54	7.86	27.61	28.26	10.42	16.18	32.66	37.4	30.33
PgMYB89-02	0.07	0.03	0.17	0.01	0	0	0	0.2	0.02	0	0	0	0	0	0	0	0	0	0.12	0.01	0	0	0	0	0.06	0	0	0	0.09	0.27	0	0	0	0	0	0	0.04	0	0.02	0	0.07	0	0	0	0	0	0	0	0
PgMYB89-20	0.13	0.08	0.07	0.53	0	0.13	0	0.41	0.39	0	0.02	0.36	0	0	0	0.1	0	0	1.85	0.22	0	0	0.34	0.12	0.06	0.01	0.02	0	0.33	0.46	0.18	0.07	0.01	0	0	0	0.09	0	0.16	0.69	0.02	0.13	0	0.01	0	0.03	0	0	0
PgMYB89-21	1.42	4.14	0.44	7.69	0	5.64	0	5.89	6.34	0	6.82	22.61	0	0	0	3.16	0	3.09	18.43	19.75	4.11	6.01	10.51	22.27	0.96	0.9	2.38	0	4.05	4.95	7.52	13.16	0.7	0	0	0	8.36	0	6.53	12.2	0.72	9.35	0	1.32	0	4.48	0	0	5.4
PgMYB89-24	5.92	2.15	3.92	6.62	12.33	3.21	7.85	5.15	0.76	11.94	7.34	3.61	3.57	8.59	5.77	6.83	12.58	9.35	5.06	9.85	9.2	0	13.69	6.51	6.95	7.52	8	9.78	1.57	1.28	10.17	2.16	11.41	5.84	19.16	5.8	11.89	15.21	5.65	4.69	7.4	7.82	10.73	9.53	10.89	7.18	13.01	12.36	10.67
PgMYB89-25	14.04	9.67	7.38	17.79	14.79	10.67	7.86	10.19	10.04	16.32	6.73	10.28	10.93	13.43	9.6	11.78	13.05	6.58	16.92	11.45	11.29	12.01	21.35	10.17	13.88	5.96	17.8	13.7	15.2	10.53	7.54	11.24	12.61	6.03	11.11	5.92	9.87	13.56	9.39	12.63	6.27	8.65	10.09	16.47	11.6	8.87	10.84	14.4	6.51
PgMYB89-27	0	0.07	0.74	0.01	0	0	0	0.11	0.03	0	0	0	0	0	0	0.03	0	0	0.28	0.01	0	0.96	0	0	0.1	0	0	0	0.12	1	0	0	0	0	0	0	0.07	0	0.05	0	0.41	0	0	0	0	0	0	0	0.03
PgMYB89-28	0	0	0	0	0	0	0	0.24	0.43	0.48	0	0	0	0	0	0	0	0.43	0	0	0.52	0	0	2.19	0	0	0	0.8	0	0	0	0	0	0.32	0.31	0	1.24	0	1.02	0	0	0	0	0	0	0	0.44	0.08	0.81
PgMYB89-03	0.9	0.6	0.55	1.88	2.51	0.22	0.76	1.79	0.6	1.09	0.33	1.33	2.31	0.37	1.16	1.48	3.23	0.14	0.25	0.64	0.19	0	0.41	0.51	4.56	1.96	0.29	0.91	2.98	1.56	1.77	0.33	1.48	0.01	0.94	2.55	1.84	1.09	0.91	0.1	4.05	0.58	1.11	0.27	0.88	1.36	0.62	0	0
PgMYB89-31	0	0.45	0.36	1.19	0.58	0.21	0.95	0.38	1.72	0.89	0.66	0.43	0.42	0.65	1.23	1.12	0.44	0.48	0.25	0.15	1.62	3.89	0.09	0.4	2.42	0	0.84	0.5	0.3	0.9	0.58	0.37	1.6	0.04	1.01	4.71	1.24	0.93	0.87	0	4.05	0.67	0.82	0.57	1.65	0.28	0.18	0	0.85
PgMYB89-33	0	0.07	0.04	0.43	0	0.08	0	0.13	0.99	0	0.16	0.2	0	0	0	0.53	0	0.02	1.96	0.16	0.04	1.46	0.22	0.54	0.04	0	0.2	0	0.26	1.05	0.04	0.26	0.01	0	0	0	0.05	0	0.14	0	0.09	0.47	0	0.02	0	0.06	0	0	0.11
PgMYB89-34	3.88	2.41	4.62	1.93	2.03	2.06	2.95	1.8	0.85	5.75	3.82	4.9	3.35	3.86	3.23	3.42	3.83	0.84	1.71	2.35	1.48	0	6.74	2.46	4.77	0.42	2.08	3.69	2.69	2.33	2.2	3.27	4.2	1.34	2.13	2.91	1.83	6.56	2.85	2.45	2	3.14	4.07	2.53	3.06	7.34	3.72	0	0
PgMYB89-04	0	0	0	0	1.17	0	0	0.37	0	0	0.83	0	0	0	0.36	0	0.42	0	0	0.74	0	0	0.3	0	0.75	0	0	0	0	0	0	0	2.2	0.55	0	0	0.06	0.31	0	0	0	0	0	0.31	0.26	0.36	0	0.38	0
PgMYB89-42	4.65	5.22	6.89	4.26	4.14	3.96	5.21	2.92	2.2	4.8	9.27	3.31	5.15	7.11	10.65	4.41	6.47	5.64	15.04	8.32	9.3	10.64	3.15	5.14	7.87	1.76	9.01	9.77	9.94	9.09	6.98	6.08	4.54	6.76	0	5.33	3.89	14.49	6.02	5.66	6.85	6.3	8.37	6.44	8.31	5.61	9.97	7.36	7.73
PgMYB89-43	0.05	0.19	0.52	0.5	0	0.22	0	0.6	0.25	0	0.05	0.61	0	0	0	0.15	0	0	4.07	0.22	0.01	0	0.44	0.29	0.13	0.02	0.05	0	0.3	0.52	0.29	0.06	0.01	0	0	0	0.32	0	0.36	4.06	0.02	0.19	0	0.04	0	0.09	0	0	0
PgMYB89-08	2.19	1.14	0.61	0.77	0	0	0	2.99	0.72	0	0	0.46	0	0	0	0.24	0	0	0.87	1.79	0	0.28	0	0	0.46	0	0	0	1.52	3.47	0.05	0	0	0	0	0	2.9	0	0.34	0	3.19	0	0	0	0	0	0	0	0.83
PgMYB90-01	0	0	1.08	0.36	0.16	0	0.76	0	0.18	0	0.15	0.15	0	0	0	0	0	0.17	0	0	0	0	0	0.33	0.2	0.96	0	0	0.19	0	0	0.16	0.49	0	0.19	0.58	0.98	0	0.15	0.17	0.32	0	0.21	0.57	0	0	0	0.16	13.18
PgMYB90-02	14.19	10.97	14.88	9.7	9.57	14.75	10.9	7.16	11.52	17.39	13.59	25.97	5.96	13.31	9.68	6.31	16.23	15.94	14.24	23.48	18.21	9.1	15.28	22.89	6.22	12.44	12.66	23.68	11.07	5.89	14.63	13.32	9.01	19.85	7.59	10.24	14.65	17.25	13.19	11.66	10.26	21.63	6.48	6.54	13.29	19.74	26.87	5.64	6.5
PgMYB91-11	0	0	0	0	0	0	0	0	0	0	0.53	0.23	0.36	1.02	0	0	0	0	0	0	2.12	0.58	0	0	1.6	0	0.84	0	0	0	0	0	0.99	0	0	0.73	0.68	0.01	2.65	1.75	0	0	1.49	2.53	0	1.01	0	0	0.61
PgMYB91-03	0.17	1.69	0	0	0	0.25	1.52	2.06	0	3.56	2.81	0	0.06	1.37	0	0	2.35	0	1.72	1.9	0	4.13	1.09	4.26	0	0	0.51	1.47	1.89	0	0	1.11	0	2.29	0	1.24	0	0	0.92	0	0	0	0.14	0	0	0.33	0	0.8	1.01
PgMYB91-04	0	0	0.45	2.12	0	0	0	2.24	0.53	1.2	0	0	0	0	2.82	1.82	0	1.66	0	0	0.49	0.27	0	0	0.03	1.48	0	0.54	0.93	1.44	0	0	2.96	1.62	1.52	0.79	0	0.23	0	0	0	0.95	0	0.95	0	0	0	0	0
PgMYB91-09	1.24	1.2	2.48	2.07	3.23	4.82	2.9	0.2	2.96	0.56	3.02	8.96	2.8	2.8	1.88	3.59	4.28	2.38	3.4	7.82	1.76	0	2.56	6.98	3.42	2.31	2.9	3.99	0.33	2.34	3.87	3.89	0.81	0.68	3.31	0	3.49	4.68	1.59	0.04	4.02	2.88	3.76	1.76	3.15	2.82	4.4	0	0
PgMYB92-01	10.23	5.58	5.43	12.41	12.9	6.8	10.13	10.47	5.3	5.39	4.77	12.36	8.22	18	7.07	8.45	12.63	7.12	10.58	16.37	16.94	9.67	11.93	10.82	14.66	6.21	9.71	14.41	9.83	7.9	12.51	6.37	12.17	6.58	12.33	10.91	13.97	11.79	9	4.65	7.32	8.07	9.99	13.56	10.93	3.1	17.49	7.6	6.29
PgMYB92-02	0.99	2.52	2.61	4.7	8.39	1.83	0.92	3.33	1.24	2.08	0	0.51	0	2.62	1.7	2.11	4.74	2.07	1.57	0	1.16	0	3.51	0.76	2.3	0.85	1.98	0.94	0	1.53	1.72	0	2.34	0	0	0	4.05	1.91	0.47	1.24	2.05	0.78	0.49	0.75	1.3	1.33	0.78	0.97	3.98
PgMYB93-01	1.03	0	4.17	2.87	0	8.21	3.16	5.38	1.99	4.3	1.77	6.21	5.44	2.86	3	1.56	7.26	6.37	3.94	7.12	0	0	0	8.91	0	0	4.9	8.6	5.07	0	0	5.61	2.67	1.68	1.97	0	4.29	5.08	4.19	0	0	9.4	0	4.66	0	2.47	2.94	0.43	0
PgMYB93-02	2.6	0	6.39	2.83	0	4.46	1.53	5.2	2.32	2.11	2.51	5.49	1.59	2.6	6.64	1.74	5.9	7.87	7.49	4.69	0	0	0	4.19	0	0	4.71	6.44	4.11	0	0	7.4	2.29	2.06	7.36	0	7.73	6.59	4.78	0	0	6.06	0	1.13	0	3.19	2.89	2.4	0
PgMYB93-03	3.43	5.36	0	4.69	5.28	0	3.47	0	2.06	4.95	1.84	1.32	0	4.7	0	3.45	1.99	0	0	2.51	4.9	3.12	3.1	0	6.96	4.28	0	0	0	4.24	5.81	0	6.01	5.52	0.77	2.77	0	0	1.62	5.36	2.25	0	1.17	0	3.81	0	3.5	0.2	0
PgMYB93-05	8.5	5.21	0	4.49	7	0	1.94	0	2.75	2.54	2.72	1.19	0	4.04	0	3.78	1.63	0	0	1.69	7.46	4.47	7.53	0	6.69	6.62	0	0	0	0.81	5.01	0	5.36	6.83	3.14	5.4	0	0	1.86	1.43	6.14	0	4.5	0	2.45	0	3.35	1.27	1.98
PgMYB94-10	0	0	0	0	0	0.47	0.65	0	0.06	0	0	0	0	0.03	0.05	0	0.6	0	0	0	0.1	0	0.16	0	0	0	0	0	0	0	0	0	0	0	0	0	0	0	0.21	0	0	0	0	0	0	0	0.58	0.06	0
PgMYB94-11	0	0	0	0	0.15	0	0	0.03	0	0	0	0	0	0	0	0	0	0	0	0	0	0	0	0	0	0	0	0	0	0	0	0	0	0	0	0	0	0	0	0	0	0	0.13	0	0	0	0	0	0
PgMYB94-12	0	0	0	0	0	2.14	2.02	0	0.19	0	0	0	0	0.31	1.26	0	2.92	0	0	0	0.97	0	1.75	4.61	0	2.31	0	0	0.92	0.44	0	0	0.46	0	0	0	0	0	1.58	0	0	0	0	0	0	0	4.54	0.64	0
PgMYB94-14	0	0.09	0.05	0.36	0	0.47	0	0	0	0	0	0	0	0.1	0	0	0	0	0	0	0	0	0	0	0	0	0	0	0	0	0	0.09	0	0	0	0.88	0	0	0.12	0.19	0	0.25	0.21	0	0	0.22	0	0	0.98
PgMYB94-15	4.05	0.35	0.06	0	1.64	0.2	2.22	0.47	0	0	0	0.84	0.31	0	0	0	1.2	0.59	0	0	0	1.88	0	0.56	0	0.2	0	2.24	0	0	0.12	0.48	0	0	3.13	1.66	0.31	2.69	0	0.31	0	0.01	0.83	0	0	0.06	0	0	0
PgMYB94-16	0	0	0	0	0	0	0	0	0	0	0	0	0	0	0	0	0	0	0	0	0	0	0	0	0	0	0	0	0	0.12	0	0	0	0	0	0	0	0	0	0	0	0	0.13	0	0	0	0	0	0
PgMYB94-17	1.39	5.11	0.79	4.57	0	0.69	7.43	0.75	3.56	1.58	0.52	2.6	2.77	3.68	2.97	1.8	3.14	0	0	1.37	1.49	3.22	0.99	0	0.45	1.41	2.69	1.25	1.85	0	0.66	2.59	0	1.61	2.38	5.12	4.89	0.55	4.22	2.32	0	3.54	0.76	1.58	0	0.35	0	0	0
PgMYB94-18	5.27	1.04	0.65	0.89	0	1.71	4.02	0	5.6	0.9	0	1.26	0	2.65	0.61	0	2.24	0	0	1.5	2.99	0	1.64	0	1.71	0	3.12	0.59	0	0	0	0.4	0	0	6.21	3.2	0	2.9	1.17	1.24	0	2.4	0.4	0.83	0.82	1.23	1.28	0.42	1.53
PgMYB94-02	38.25	11.36	9.03	22.14	1.26	10.01	27.57	1.69	16.24	9.88	7.99	18.94	11.93	10.71	8.29	1.39	15.69	11.25	2.82	18.95	22.76	5.83	15.84	16.53	0.49	8.5	14.34	7.81	26	0.3	2.68	12.01	0	12.45	22.27	20.03	16.78	15.75	12.51	12.49	0.84	14.16	0.97	3.24	1.75	1.63	6.1	1.98	3.23
PgMYB94-20	32.36	12.07	15.15	11.7	1.96	8.09	26.06	1.75	22.98	17.64	20.4	21.65	10.13	31.18	18.22	3.45	15.97	20.31	4.57	21.57	34.92	2.71	22.4	19.8	0.72	16.12	18.44	14.37	35.88	1.34	10.45	12.22	5.53	17.81	23.45	11.47	19.72	24.87	10.5	13.66	4.2	11.4	3.17	5.04	3.49	4	9.56	4.79	0.65
PgMYB94-21	0	0	0	3.38	0	0	0	0	0	0	0	1.45	1.31	2.49	0	0	0.64	1.6	0.07	0	0	0	1.97	0	0	0.07	0	0	0.88	0.02	0	0	1.79	0	0	0.72	0	0	0	0	0	0	0.02	0	0	0	0	0	0
PgMYB94-22	0	0	0	0	0	0	0	0	0	0	0	0	0	0	0	0	0	0	0	0	0	0	0	0	0	0	0	0	0	0	0	0	0	0	0	0	0	0	0	0	0	0	0.02	0	0	0	0	0	0
PgMYB94-23	0.2	0.35	0.05	0.16	0	0.28	0.54	0	0.21	0.18	0	0.18	0	0.15	0.05	0	0.08	0	0	0.08	0.08	0	0.05	0	0.31	0	0.1	0.11	0	0	0	0.1	0	0	0.39	0.76	0	0.03	0.57	0.15	0	0.57	0.01	0.13	0	0.04	0	0	0
PgMYB94-24	0	0	0	0	0	0	0	0	0	0	0	0	0	0	0	0	0	0	0	0	0	0	0	0	0	0	0	0	0	0	0	0	0	0	0	0	0	0	0	0	0	0	0.02	0	0	0	0	0	0
PgMYB94-25	0.61	0.02	0	0	0	0.08	0.19	0	0	0	0	0.07	0	0	0	0	0	0	0	0	0	0	0	0	0	0	0	0.2	0	0	0	0.02	0	0	0.49	0.23	0	0.09	0	0.03	0	0	0.01	0	0	0.01	0	0	0
PgMYB94-03	0	0.06	0	0	0	0	0	0.05	0	0	0	0	0	0	0	0.06	0	0	0	0.05	0	0	0	0	0.05	0	0	0	0	0	0	0	0	0	0	0	0	0	0	0	0	0	0.13	0	0	0.02	0	0	0
PgMYB94-04	0	0.99	1.24	4.34	0.32	2.12	0	1.09	0	0	0	0	0.65	0.96	0	0	0	0.19	1.33	0	0	2.28	0	0.81	0	2.05	0	0	0	0	1.14	2.05	0	2.5	0	3.52	1.02	0	0.87	1.48	0	1.28	3.08	0	0	0.64	0	0	0.35
PgMYB94-05	0	0	0	0	0	0	0	0	0	0	0	0	0	0	0	0	0	0	0	0	0	0	0	0	0	0	0	0	0	0	0	0	0	0	0	0	0	0	0	0	0	0	0.1	0	0	0	0	0	0
PgMYB94-08	0	0.27	0	0	1.63	0	0	0.34	0	0	0	0	0	0	0	0.12	0	0.06	0	0.4	0	0	0	0	0.25	0	0	0	0	0.72	0	0	0	0	0	0	0	0.07	0	0	0	0	1.01	0	0	0.13	0	0	0
PgMYB94-09	0	0.02	0	0	0.31	0	0	0.16	0	0	0	0	0	0	0	0	0	0	0	0	0	0	0	0	0	0	0	0	0	0	0	0	0	0	0	0	0	0	0	0	0	0	0.89	0	0	0.04	0	0	0
PgMYB95-01	0	0	0	0	0	0	0	0	0	0	0	0	0	0	0	0	0	0	0	0	0	0	0	0	0	0	0	0	0	0	0	0	0	0	0	0	0	0	0	0	0	0	0	0	0	0	0	0	0
PgMYB95-10	0	0	0	0.01	0.04	0	0	0.42	0	0	0	0	0	0	0	0	0	0	0	0	0	0	0	0	0	0	0	0	0	0	0	0	0	0	0	1.86	0	0	0	0.02	0	0	0	0	0	0	0	0	0
PgMYB95-11	0	0	0	0	0	0	0	0	0	0	0	0	0	0	0	0	0	0	0	0	0	0	0	0	0	0	0	0	0	0	0	0	0	0	0	0	0	0	0	0	0	0	0	0	0	0	0	0	0
PgMYB95-12	0	0	0	0	0	0	0	0	0	0	0	0	0	0	0	0	0	0	0	0	0	0	0	0	0	0	0	0	0	0	0	0	0	0	0	0	0	0	0	0	0	0	0	0	0	0	0	0	0
PgMYB95-13	0	0	0	0.04	0.01	0	5.17	0	0.15	0	0	0	0	1.5	0	0	0	0	0.33	0	0.49	0.05	0	0	0	0	0.34	0	0	0.75	0	0	0	0.77	0	1.06	0	0	0	1.56	0.89	0	0	0	0	0	0.39	0.08	0.03
PgMYB95-14	0	0	0	0	0	0	0	0	0	0	0	0	0	0	0	0	0	0	0	0	0	0	0	0	0	0	0	0	0	0	0	0	0	0	0	0	0	0	0	0	0	0	0	0	0	0	0	0	0
PgMYB95-16	0	0	0	0	0	0	0	0	0	0	0	0	0	0	0	0	0	0	0	0	0	0	0	0	0	0	0	0	0	0	0	0	0	0	0	0	0	0	0	0	0	0	0	0	0	0	0	0	0
PgMYB95-17	0	2.21	0.8	0	3	0	1	4.98	0	0	3.81	0	0	2.86	0.31	0	0	1.34	1.16	0	1.73	0	0	2.92	5.41	0	0	3.66	3.91	0.23	0.72	3.97	0	0	0	0	0	1.91	0	0	0.22	1.56	0	0.9	5.06	1.97	1.7	0	0
PgMYB95-18	0	0	0	2.02	0	6.87	2.13	0.34	2.07	0	0	0.37	0.9	0.2	0	0	0.06	2.34	0.17	0	0.33	0	0	0.02	0	0	3.8	0	0.46	0.09	0	0.81	0	1.45	0	0	1.47	6.08	0	2.86	3.3	0.51	2.73	1.39	0.17	0	2.51	0	0
PgMYB95-19	0	0	0	0	0.87	0	0	0.01	0	0	0	0	0	0	0	0	0	1.47	0	0	0	6.46	6.68	0	0	0	0.95	0	0	0	0	0	0	0	1.56	0	0	0.04	0	0	1.7	0	1	0	0	0	0	0	0
PgMYB95-02	0	0	0	1.05	0.01	0	0	0	0.05	0	0	0	0	0	0	0	0	3.06	0	0	0	0	0.04	0	0	0	0.28	0	0	0.07	0	0	0	0.04	0	0.28	0	2.62	0	0.34	0.05	0	0	0.01	0	0	0	0	0
PgMYB95-20	0	0	0	0	0	0	0	0	0	0	0	0	0	0.02	0	0.04	0	0	0	0	0.01	0	0	0	0	0	0	0	0	0	0	0	0.19	0	0	0	0	0	0	0	0	0	0	0	0	0.16	0	0	0
PgMYB95-21	0	0	0	0	0	0	0	0	0	0	0	0	0	0	0	0	0	0	0	0	0	0	0	0	0	0	0	0	0	0	0	0	0	0	0	0.07	0	0	0	0	0	0	0	0	0	0	0	0	0
PgMYB95-22	0	0	3.2	0	0	4.44	0.94	1.23	0.83	0	1.14	0.75	0	0.38	4.08	0.09	2.97	0	1.06	0	1.3	1.67	0	0	1.65	0	0.71	0	0	0	0	2.09	0.16	0	0	2.11	0	1.34	0	0	1.16	1.02	1.11	1.14	0	0	0	0	2.35
PgMYB95-23	0	0	0	0	0	0	0	0	0	0	0	0	0	0	0	0	0	0	0	0	0	0	0	0	0	0	0	0	0	0	0	0	0	0	0	5.03	0	0	0	0	0	0	0	0	0	0	0	0	0
PgMYB95-24	0	0	0	0	0	0	0	0	0	0	0	0	0	0	0	0	0	0	0	0	0	0	0	0	0	0	0	0	0	0	0	0	0	0	0	0	0	0	0	0	0	0	0	0	0	0	0	0	0
PgMYB95-25	0	0	0	0	0	0	0	0	0	0	0	0	0	0	0	0	0	0	0	0	0	0	0	0	0	0	0	0	0	0	0	0	0	0	0	0	0	0	0	0	0	0.24	0	0	0	0	0	0	0
PgMYB95-26	0	0	0	0	0	0	0	0	0	0	0	0	0	0	0	0	0	0	0	0	0	0	0	0	0	0	0	0	0	0	0	0	0	0	0	0	0	0	0	0	0	0	0	0	0	0	0	0	0
PgMYB95-27	0	0	0	0	0	0	0	0	0	0	0	0	0	0	0	0	0	0	0	0	0	0	0	0	0	0	0	0	0	0	0	0	0	0	0	3.84	0	0	0	0	0	0	0	0	0	0	0	0	0
PgMYB95-28	8.29	13.74	4.83	12.35	11.77	9.22	4.56	11.33	5.15	4.5	14.19	17.59	7.13	9.13	8.43	14.97	9.86	16.36	6.43	11.8	11.64	5.94	9.7	9.25	14.13	2.17	8.08	18.04	9.71	5.92	3.19	16.02	10.38	12.37	11.65	6.75	7.92	6.48	16.27	20.99	6.38	11.94	7.27	3.37	20.94	10.94	5.69	5	5.61
PgMYB95-03	0	4.91	0	0	0	0	0	0	0	0	0	0	0	0	0	0.06	0	0	0	0	0.06	0	0	0	0	0	0	0.3	0	0	0	0	0.13	0	0	0	0.52	0	0	0	0	0	0	0	0	0.12	0	1.02	0
PgMYB95-30	0	0	0	0	0	0	0	0	0	0	0	0	0	0	0	0	0	0	0	0	0	0	0	0	0	0	0	0	0	0	0	0	0	0	0	0	0	0	0	0	0	0	0	0	0	0.59	0	0	0
PgMYB95-31	0	10.44	1.07	0.32	0.51	3.17	0.25	0.95	0	0	0.16	1.54	2.54	0.89	3.67	0.03	1.44	0.03	4.01	3.32	0.01	0	0	1.85	0	0.32	0.01	7.62	1.47	0.74	0.26	0.78	3.88	2.06	0.01	0	10.35	0	1.78	0.21	1.35	2.62	0.75	0	6.32	5.86	0.07	0.89	5.84
PgMYB95-32	0.88	0.25	0	0	0	0	0	0	0	0	0	0	0.15	0	0	0.62	0	0	0	0	0.15	0	0	0	0	0	0	0.35	0	0	0	0	1.6	0	0	0	0.76	0	0	0	0	0	0	0	1.71	1.37	0	0.06	0
PgMYB95-33	0	0	2.38	0	0	0	0	0	0	0	0	0	0	0	0	0	0	0	0	0	0	0	0	0	0	0	0	0	0	0	0	0	0	0	0	0	0	0	0	0	0	0	0	0	0	0	0	1.47	0
PgMYB95-34	0	0	0	0	0	0	0	0	0	0	0	0	0	0	0	0	0	0	0	0	0	0	0	0	0	0	0	0	0	0	0	0	0	0	0	0	0	0	0	0	0	0.27	0	0	0	0	0	0	0
PgMYB95-35	0	0	0	0.02	7.7	0	0	2.76	0	6.5	0	3.05	0	0	0	0.05	0	3.19	0	4.69	0	2.85	5.46	2.93	3.26	0	2.4	5.01	0	0	0	0	4.27	0	3.75	0	0.14	0.9	5.94	0	2.82	1.77	2.78	0	0	4.76	0	0	0
PgMYB95-36	4.54	0	0	2.96	0	0	0	1.89	0	0	0	0	0.45	0.06	0.05	0	0	0	1.58	0	5.08	0	0	0	0	0	1.37	0	0	0	0	0	0	0.1	1.77	0.07	0	0	0	3.08	0	0	0	0	0	0	1.44	0.6	0
PgMYB95-37	6.05	0.39	0.41	2.68	0.01	11.98	5.8	6.4	0.04	0	7.41	1.24	0.25	4.24	5.3	9.88	2.53	5.79	3.64	0.19	1.85	0	0	0.05	0	5.98	8.11	0.02	2.7	10.02	6.2	5.84	0.39	5.39	5.8	2.63	8.46	8.71	0.05	3.2	4.3	2.12	7	0	11.7	0.27	7.63	8.9	14.6
PgMYB95-39	0	0	0	0.02	3.05	0	0	0.22	0	3.68	0	1.81	0	0	0	0	0	1.96	0	0	0	0.15	0	0.53	0.18	0	1.89	0.6	0	0	0	0	0	0	0	0	0.72	0.57	0	0	2.43	0.82	0.11	0	0	0	0	0	0
PgMYB95-04	0.01	0	0	0.01	0.01	0	0.15	0.04	5.54	0	0	0	0	0	0	0	0	1.3	1.28	0	0.92	0	0	0	0	0	2.04	0	0	0.12	0	0	0	3.57	2.64	2.38	0	0.03	0	3.59	0.78	0	10.5	3.49	0	0	9.93	0.21	5.77
PgMYB95-40	0	9.36	18.41	0	1.69	22.22	0.72	0	0	5.69	4.75	15.21	0.08	1.58	0.64	1.07	27.77	0	9.28	10.49	0.21	0	0	19.19	0	2.41	0	5.78	1.22	3.15	9.33	9.67	3	2.67	0	0	4.68	0	16.5	2.96	11.81	13.42	0.18	0	0	4.53	0	0.28	0.01
PgMYB95-41	0	0	0	0	0	0	0	0	0	0	0	0	0	0	0	0	0	0	0	0	0	0	0	0	0	0	0	0	0	0	0	0	0	0	0	0	0	0	0	0	0	0	0	0	0	0	0	0	0
PgMYB95-42	1.91	0	3.62	2.7	1.28	4.79	2.55	1.23	4.44	0	3.46	4.14	1.81	0	0	2.42	2.97	0	5.81	6.44	2.27	0	0	6.28	1.62	1.31	1.12	1.91	2.04	3.13	4.94	2.79	1.3	3.87	0	3.32	1.96	2.69	5.47	0	1.96	0	4.71	4.18	0	0.01	1.1	0.39	3.48
PgMYB95-44	0	0	0	0	0	0	0	0	0	0	0	0	0	0	0	0	0	0	0	0	0	0	0	0	0	0	0	0	0	0	0	0	0	0	0	0	0	0	0	0	0	0	0	0	0	0	0	0	0
PgMYB95-45	0	0	0	0.01	1.15	0	0	1.38	0	0	0	0	0	0	0	0	0	0	0	0	0	1.89	0	0	4.93	0	0.2	0	0	0	0	0	0	0	0.05	0	0	0	0	0	0	0	0	0	0	0	0	0	0
PgMYB95-46	0	0	0	0.01	0.03	0	0	0.1	0	0	0	0	0	0	0	0	0	0	0	0	0	0	0	0	0	0	0	0	0	0	0	0	0	0	0	0	0	0	0	0.04	0	0	0	0	0	0	0	0	0
PgMYB95-47	0	0	0	1.36	0.95	0	0	0.82	1.17	1.8	0	0.77	0	0	0	0	0.24	1.11	0.45	0	0	0	0	0.23	0	0	0.54	0	0.33	0	0	0.12	0	0.03	0	0	0.67	0.08	0	0.24	0	0.05	0	4.61	0	0	0	0	0
PgMYB95-48	0	0	0	0	0	0	0	0	0	0	0	0	0	0.82	0	0.07	0	0	0	0	0.01	0	0	0	0	0	0	0	0	0	0	0	1.9	0	0	0	0	0	0	0	0	0	0	0	0	1.45	0	0	0
PgMYB95-49	0	0	0	0.34	0.36	0.08	3.14	0	4.3	3.31	0	4.81	0.65	1.03	0	0	7.61	0	8.13	0	0.21	0.43	0	5.71	0.01	0	0.62	0.72	1.27	0.02	0	0.6	0	0.79	0	0	1.59	0	0	1.37	0.43	3.81	0	0.03	0	0	0.97	0	0
PgMYB95-05	0	0	0	0	0.11	0	0.08	0.05	0	0	2.73	0	0	2.47	0.15	0	0	1.58	0.07	0	3.28	0	0	0	0	0	0	0	0	3.33	1.14	0	0	0	0	0.22	0	3.75	0	0	0.72	0	0	0.02	1.02	0	1.04	0	2.69
PgMYB95-50	0	0	0	0	0.78	0	0	0.03	0	0	0	0	0	0	0	0	0	0	0	0	0	0.02	0	0	0	0	0.06	0	0	0	0	0	0	0	0	0	0	0	0	0	0.01	0	0	0	0	0	0	0	0
PgMYB95-51	0	0	0	1.28	0	0	0	0.03	0	0	0	0	1.56	0	0	0	0	0	0	0	0.3	0	0	0	0	0	0.2	0	0	0	0	0	0	0.02	0	0	0	0	0	2.03	0	0	0	0.64	0	0	0.29	0	0
PgMYB95-52	0	0	0	0.09	0.1	0	0.56	0	0.08	0	0	0	0.93	0.1	0	0	0	0	0.04	0	0.07	0.04	0	0	0	0	0.09	0	0	0	0	0	0	0.1	0	0	0	0	0	0.8	0.02	0	0	0	0	0	0.07	0	0
PgMYB95-53	0	0	0	0	0	0	0	0	0	0	0	0	0	0	0	0	0	0	0	0	0	0	0	0	0	0	0	0	0	0	0	0	0	0	0	0	0	0	0	0	0	0	0	0	0	0	0	0	0
PgMYB95-54	2.19	6.08	5.35	0.74	1.54	0.3	2.66	0	7.08	0.17	2.92	4.24	1.67	1.66	1.85	2.47	5.66	0	0.08	3.5	0.48	5.44	0	9.65	1.1	3.15	0.68	1.94	4.07	4.34	0.29	5.54	0.26	4.44	0	2.36	0	0	8.5	1.32	0.51	3.56	0.18	0	0	4.51	4.8	2.26	0.52
PgMYB95-55	1.93	10.93	16.24	5.3	0.03	19	2.95	0	0.04	5.04	7.7	8.09	0.43	3.93	6.06	11.57	6.37	0	4.78	14.54	4.22	0.24	6.57	8.65	10.06	5.2	4.13	5.86	1.49	9.43	8.44	9.64	7.33	7.25	0	3.43	7.56	2.59	15.34	2.46	4.52	6.58	4.61	4.92	2.56	11.34	13.46	0.16	9.09
PgMYB95-58	0	0	0	0	0	0	0	0	0	0	0	0	0	0	0	0	0	0	0	0	0	0	0	0	0	0	0	0	0	0	0	0	0	0	0	0	0	0	0	0	0	0	0	0	0	0	0	0	0
PgMYB95-59	0	0.74	0.72	0.95	1.31	0	0	1.67	0.23	0.02	1.6	0.36	0	0	0.95	0.59	0.03	1.91	0	0.02	0	0	1.03	0.1	0	0	0.12	0	0.57	0.04	0.01	0.51	0	0.06	1.15	2.11	0	0.96	0.4	0.09	0	0.02	1.08	0	0	0.04	0	0	0
PgMYB95-06	0	0	0	0	0	0	0	0	0	0	0	0	0	0	0	0	0	0	0	0	0	0	0	0	0	0	0	0	0	0	0	0	0	0	0	0	0	0	0	0	0	0	0	0	0	0	0	0	0
PgMYB95-60	0	0	0	0	0	0	0	0	0	0	0	0	0	0	0	0	0	0	0	0	0	0	0	0	0	0	0	0	0	0	0	0	0	0	0	0	0	0	0	0	0	0.61	0	0	0	0	0	0	0.02
PgMYB95-61	0	0	0	0	0	0	0	0	0	0	0	0	0	0	0	0	0	0	0	0	0	0	0	0	0	0	0	0	0	0	0	0	0	0	0	0	0	0	0	0	0	0.68	0	0	0	0	0	0	0
PgMYB95-62	1.44	0.01	0	0	0	0	0	0	0	0	0	0	0.93	3.04	0	0.22	0	0	0	0	0	0	0	0	0	0	0	0.39	0	0	0	0	0.76	0	0	0	0	0	0	0	0	0	0	0	0	1.22	0	0	0
PgMYB95-63	3.08	0	5.76	1.34	0	5.16	4.3	0	3.82	1.49	0	0	2.64	3.02	0	1.35	2.23	0	2.87	1.95	0	3.8	7.27	2.96	1.64	3.27	0	3.44	2.72	0	2.24	0	0.25	0	0	2.97	0	6.03	3.8	1.5	2.53	1.53	0	4.58	0	0	4.35	3	4.72
PgMYB95-64	0	0	0	0	0	0	0	0	0	0	0	0	0	0	0	0	0	0	0	0	0	0	0	0	0	0	0	0	0	0	0	0	0	0	0	0	0	0	0	0	0	0	0	0	0	0	0	0.65	0
PgMYB95-65	0	0	0	0	0	0	0	0	0	0	0	0	0	0	0	0	0	0	0	0	0	0	0	0	0	0	0	0	0	0	0	0	0	0	0	0	0	0	0	0	0	0	0	0	0	0	0	0	0
PgMYB95-66	0	0	1.36	1.14	0	0	0	0	0	0	0.76	0	0	0	0	0	2.6	0	0	0	0	0	0	0	0	0	0	0	0	0.9	0	0	0	0	0	0	0	0	0	0	0	0	0	0	0	0	0.95	0	1.95
PgMYB95-67	0	0	0	0	0	0	0	0	0	0	0	0	0	0	0	0	0	0	0	0	0	0	0	0	0	0	0	0	0	0	0	0	0	0	0	0	0	0	0	0	0	0	0	0	0	0	0	0	0
PgMYB95-68	0	0.15	2.21	0.02	3.47	1.08	0	0.44	0	2.61	3.11	7.92	0	0	0.06	2.52	1.75	0.03	0.88	2.83	0	0	0	3.96	0	0	0	0	1.16	1.9	3.86	4.95	1.01	0.99	0	0	1.48	0	3.01	3.34	1.69	1.41	1.53	0	0	0.24	0	0	0
PgMYB95-07	0	0	0	0	0	0	0	0	0	0	0	0	0	0	0	0	0	0	0	0	0	0	0	0	0	0	0	0	0	0	0	0	0	0	0	0	0	0	0	0	0	0	0	0	0	0.06	0	0	0
PgMYB95-70	0.01	0	0	0.42	0.21	0	0.41	0	0.07	0	0	0	3.24	1.56	0	0	0	0	0.02	0	0.31	1.47	0	0	6.42	0	0.15	0	0	0.02	0	0	0	0.75	0	0.15	0	0	0	1.02	0.02	0	0	0	0	0	0.45	0.49	0
PgMYB95-08	0	0	0	0	0	0	0	0	0	0	0	0	0	0	0	0	0	0	0	0	0	0	0	0	0	0	0	0	0	0	0	0	0	0	0	0	0	0	0	0	0	0.01	0	0	0	0	0	0	0
PgMYB95-09	0	0	0	0	0	0	0	0	0	0	0	0	0	0	0	0	0	0	0	0	0	0	0	0	0	0	0	0	0	0	0	0	0	0	0	0	0	0	0	0	0	0	0	0	0	0	0	0	0
PgMYB96-02	0.06	0.9	0.8	0.12	0.38	0.58	3.18	0.63	0	0.67	1.74	0.54	0	1.52	0.57	0.28	3.78	1.15	0	0.39	2.08	0.82	1.14	0.42	1.71	0.19	1.31	0.27	1.22	1.02	0.78	0.06	1.88	0	1.15	1.98	0.87	1.79	0.6	1.91	3.35	0.18	1.66	0	0.09	0.1	0	0	0.02
PgMYB96-03	1.15	3.17	6.3	1.6	3.16	2.71	5.76	3.44	7.52	3.27	3.34	0.59	4.09	5.99	5.53	0.9	10.05	0.67	0	0.67	4.25	3.07	2.82	0.61	7.98	0.27	1.67	4.05	5.22	5.1	5.89	1.62	6	1.86	6.66	3.77	3.69	4.69	1.59	3.59	2.53	0.49	2.08	0	0.57	0.97	0	0	0.16
PgMYB96-04	3.91	0	0	0	1.6	0.74	0.75	0	0	0	0	0	0	0	0	0	0.64	0	0	0	0	1.07	1.37	0	0	0	0	0	0	0	0	0	1.2	0	0	2.09	0.8	0	1.16	0	0	1.26	3.42	0.82	4.08	0.82	7.36	3.15	4.46
PgMYB96-05	1.17	4.08	0.69	4.74	2.37	2.52	3.72	1.51	0	0.61	1.24	3.62	0	2.73	2.38	1.43	3.44	7.26	1.02	4.63	7.22	1.49	7.87	3.08	1.04	3.31	4.86	3.94	0.58	1.69	1.07	2.41	2.52	0	1.07	4.91	1.68	3.04	3.98	2.91	4.8	5.22	2.34	3.49	3.72	0.55	4.55	0	0.98
PgMYB96-06	18.63	6.61	7.71	21.77	8.25	9.47	7.45	10.82	4.27	11.47	5.88	8.32	4.35	9.52	8.96	11.6	12.9	8.11	11.59	9.81	11.45	2.4	17.37	6.77	11.62	10.91	4.33	14.1	14.29	7	10.64	12.21	14.86	11.81	13.94	9.1	11.86	5.68	10.37	3.39	6.09	12.45	5.42	7.57	7.06	6.98	7.87	8.43	4.43
PgMYB97-01	0	0	0.1	0	1.16	0	0	0	0	0	0	0	0	0	8.42	0	3.65	6.07	0	0	1.34	0	0	0	3.62	0	0	0	1.13	7.43	0	0	0	0	2.66	0	0	0.46	1.91	2.29	0	0	0	0	0	0.02	0	3.85	0
PgMYB97-11	5.69	0	3.65	0	4.81	0.53	3.73	6.11	4.97	1.5	2.11	1.45	5.04	2.6	0	2.85	2.75	1.67	0	1.9	9.16	6.52	0.93	2.17	2.54	2.82	3.58	5.28	0.74	0.79	0.96	2.93	0	2.34	3.52	4.93	3.94	1.88	5.47	3.92	1.97	2.8	3.35	2.22	1.89	1	3.42	2.14	3.78
PgMYB97-12	0	0	0	0	0	0	0	0	0	0	0	0	0	0	0	0	0.02	0.65	0	0	0.02	0	0	0	0	0	0	0	0.02	0.48	0	0	0	0	0.12	0	0	0.02	0.11	0	0	0	0	0	0	0	0	0.13	0
PgMYB97-13	0	0	0.03	0	0.47	0	0	0	0	0	0	0	0	0	1.2	0	0.86	1.89	0	0	0.38	0	0	0	1.68	0	0	0	1.78	1.61	0	0	0	0	0.16	0	0	0.07	0.31	0.6	0	0	0	0	0	0	0	0.65	0
PgMYB97-14	1.44	2.14	0.54	5	2.21	2.67	0.88	2.39	0	0.47	0	1.65	1.71	0	0.72	1.92	2.04	1.15	1.71	1.54	1.06	0.38	3.02	2.83	3.63	1.1	0.65	0.68	6.14	1.12	4.28	3.34	5.18	1.13	0.86	0.66	0.97	0.83	0.15	0.18	1.69	2.58	0	0.91	0.7	0.93	0.6	0	0.29
PgMYB97-15	3.49	0.11	0.57	0.47	0.14	0.31	1.6	0	0.49	0.57	1.32	1.4	1.32	1.93	1.65	1.61	2	0.41	1.36	1.3	2.81	0	1.5	0.03	3.52	0	1.21	0.95	0	0.35	0.13	0.16	0.21	0.88	3.23	0	0.7	0.95	0.16	3.95	0.33	0.71	1.24	1.07	0.79	1.06	0.79	1.28	2.38
PgMYB97-16	11.39	6.32	6.7	9.15	6.52	4.86	9.39	8.49	18.37	6.75	6.51	8.69	8.18	5.74	2.86	5.66	9.91	8.83	10.78	12.55	11.6	7.98	2.13	7.45	7.89	6.18	8.33	8.92	3.76	8.85	11.46	6.45	10.19	6.04	8.24	8.41	13.22	8.02	13.74	10.19	7.17	8	5.07	6.89	4.88	4.92	7.25	2.85	8.76
PgMYB97-17	0	0.26	0.88	3.14	0	0.61	3.92	1.95	1.3	0	0.39	0.03	1.7	0	0	0	0.44	0.5	0	0	1.53	3.15	0.19	0.35	0	0.3	1.62	0.12	1.56	1.47	0.26	0.42	0.31	0	0.55	2.56	1.96	0.66	3.15	0	0.24	0.29	0	0	0	0	1.26	0.36	0.14
PgMYB97-18	0	0.35	0.72	2.56	0	0.92	0.61	1.67	1.64	0	0.12	0.06	0.25	0	0	0	0.21	0.73	0	0	0.23	1.44	0.8	2.17	0	0.44	1.08	0.2	1.93	0.67	0.92	0.72	0.63	0	0.25	1.05	0.57	1.06	0.51	0	0.71	0.72	0	0.01	0	0	0.35	0	0.02
PgMYB97-19	3.11	1.75	0.78	5.77	1.54	0.83	0.77	3.54	0	0.44	0	0.85	3.63	0	1.06	2.22	3.08	3.38	2.51	2.51	3.39	1.02	1.04	1.42	3.23	2.1	1.89	1.59	4.27	2.45	5.36	2.49	3.12	0.89	0.61	1.49	5.33	0.81	1.61	1.13	1.85	2.67	0	1.9	0.93	0.94	2.15	0.46	1.16
PgMYB97-02	2.75	0	3.07	0	7.65	1.59	3.43	4.31	0.31	1.17	3.92	2.68	2.15	4.62	0	2.04	1.74	0.64	0	1.43	2.88	2.73	3.2	4.56	2.37	1.49	1.6	4.22	1.19	0.39	0.98	4.49	0	3.11	4.77	2.15	0.8	2.2	0.54	0.73	2.14	3.49	2.61	1.34	1.72	1.08	1.18	0	1.1
PgMYB97-04	0	0	0.06	0	1.03	0	0	0	0	0	0	0	0	0	0	0	0.78	0.82	0	0	0.83	0	0	0	1.4	0	0	0	0.16	0.34	0	0	0	0	0.73	0	0	0.1	1.46	1.04	0	0	0	0	0	0	0	1.68	0
PgMYB97-06	5.86	7.01	6.03	10.02	10.21	13.01	10.52	6.21	0.78	6.18	13.87	14.52	3.93	12.05	2.11	5.84	6.54	2.7	7.91	8.94	4.06	3.33	6.27	14.03	10.71	3.11	4.1	6.67	6.18	3.99	9.44	9.07	17.37	7.78	11.59	4.37	2.61	9.01	1.68	2.39	6.28	8.42	4.4	3.44	4.13	4.35	3.2	0	3.06
PgMYB97-07	1.3	0.33	0.14	0.31	0.47	0.53	0.31	0	0.18	0.02	0.35	2.48	0.21	2.61	0.03	0.3	1.19	0.53	0.77	0.99	0.46	0	6.63	0.13	0.89	0	0.66	1.39	0	0.15	0.25	0.23	0.35	2.42	2.09	0	0.19	1.33	0.02	0.48	0.95	2.03	1.17	2.91	0.39	2.04	0.22	0	0.47
PgMYB97-08	0	0	0.35	0	0.01	0	0	0	0	0	0	0	0	0	0.07	0	0.06	0.3	0	0	0.05	0	0	0	0.04	0	0	0	0	0.13	0	0	0	0	0.29	0	0	0.04	0.01	0.2	0	0	0	0	0	0	0	0.26	0
PgMYB98	20.91	13.94	17.7	21.86	14.52	16.59	22.54	19.68	12.49	16.12	10.45	17.72	11.5	26.13	15.16	14.52	27.15	15.92	16.12	28.14	28.04	18.86	30.96	17.08	19.2	12.37	14.41	25.49	21.31	13.03	19.27	31.48	21.31	19.63	28.36	21.5	18.42	28.32	18.3	14.13	12.43	23.38	11.49	9.53	8.81	5.51	14.15	7.05	4.51
PgMYB99-01	0	0	0	0	0	0	0	0	0	0	0	0	0	0	0	0	0	0	0	0	0	0	0	0	0	0	0	0	0	0	0	0	0	0	0	0	0	0	0	0	0	0	0	0	0	0	0	0	0
PgMYB99-10	0	1.02	0	0	0	0	0	0	0	0	0	0	0	0	0.28	0	0	0	0	0	0	0.6	0	0	0	0	0	0	0	0	0.89	0	0	0	0	0	0	0	0	0	0	0	0	0	0	0	0	0	0
PgMYB99-14	6.43	7.53	2.95	10.53	1.17	5.86	4.99	2.84	0.91	15.68	8.92	11.84	2.59	18.12	6.72	4.78	12.41	6.07	5.53	15.52	14.57	2.19	46.09	8.38	1.66	2.96	9.24	16.85	4.88	1.78	2.23	16.4	3.36	15.75	7.07	2.83	6.76	6.57	7.28	11.04	1.97	13.35	2.48	2.6	4.64	2.7	3.32	4.05	3.95
PgMYB99-19	0	0	0	1.94	0	0.01	1.08	0	0.72	1.36	0	0.92	0	0	0.58	0.84	0	1.28	0	0.63	0	0	0	1.24	1.84	0	0	1.54	0	2.11	0	0	0	0.92	0.76	0	1.54	0	0.97	0	0	0	0	0	1.21	0.81	0.95	0.87	0.71
PgMYB99-21	0.89	0	0	0	0	0.72	0	1.47	0	0	0	1.16	0	0	1.1	0	0.38	0	0	0	0	0	0	0	2.06	2.56	0	4.66	0	0	0	0	0	0	0.07	0	0	1.81	0	0	0	0	0	0	0.11	0	0.39	0	0
PgMYB99-22	1.18	0.57	2.36	1.77	5.88	6.37	5.92	1.84	1.76	3.23	4.85	1.18	1.11	6.38	2.53	2.27	6.88	2.97	1.68	4.52	0	1.73	3.59	7.76	0	1.57	3.61	3.75	0	1.26	0.67	1.75	1.89	1.42	1.09	1.11	1.28	10.18	3.53	2.75	1.2	4.68	4.82	5.51	10.77	13.8	11.67	2.51	10.75
PgMYB99-27	0	0	0	0	0	0	0	0	0	0	0	0	1.69	0	0	0	0	0.93	0	0	0	0	0	0	0	0.87	0	0	0	0.23	0	1.26	0	0	0	0	0	0	0	0	0.48	0	0	0	0	0	0	0	0
PgMYB99-28	0	0	0	0	0	0	0	0	0	0	0	0	0	0	0	0	0	0	0	0	0	0	0	0	0	0	0	0	0	0	0	0	0	0	0	0	0	0	0	0	0	0	0	0	0	0	0	0	0
PgMYB99-32	0	0	0.64	0	0	0	0	0	0	0	0	0	0	3.45	0	1.74	2.91	0	0	0	3.33	0	4.49	0	0.6	0	0	3.44	0	0	1.52	7.71	0	2.24	3.07	0	0	0.04	0	1.54	0	2.61	0	0	0.79	0	0	0	0
PgMYB99-36	0	0	0	0	3.23	4.4	0	1.18	0	0	2.7	0	0	0.5	2.45	0	3.06	0	0	0	0	0	2.75	0	2.03	0	0	0	0	0	2.08	0	0	0	0	0	0	3.38	0	0.45	0.54	0	0	0	0	2.09	3.92	0	1.86
PgMYB99-04	0.35	0	0	0.92	0	0.02	0	0.25	0	0	0.63	0	0	0.49	0	0	0	0	0	0	1.13	0	0	0	0	0	0	0	0	0	0	0	0	0	0	0	0	0	0	0	1.38	0	0	1.73	0	0.4	0	0	0.62
PgMYB99-05	3.69	0	0	2.71	0	0	0	0	0	0	0	2.17	0	0	0	0	0	0	0	2.29	0	0	1.51	3.23	0	0	0	3.19	0.56	0	0	0	0	0	0	0.83	0	0	0	0	0	2.05	1.88	0	0	0	0.43	0	0
PgMYB99-06	1.08	3.12	3.39	0.93	3.86	2.71	3.01	0	0	0.29	0	1.31	0.25	1.08	0.36	1.73	4.27	1.19	1.08	2.64	1.82	0.41	0	2.94	0.58	0	1.67	2.68	1.42	0	0	2.17	1.08	1.99	0.95	3.55	0	0	6.2	0.46	0	2.19	2.42	0.97	2.1	2.83	0	1.92	2.63
PgMYB99-07	3.26	3.04	1.5	5.21	1.05	1.7	3.55	4.33	3.49	0	5.66	9.2	2.17	0	1.64	0.56	2.71	0.9	2.53	8.28	4.3	0	9.21	6.21	0.81	2.89	8.07	1.21	2.32	4.33	0	0	4.14	0	6.71	3.51	3.68	5.27	1.59	7.38	0	0	0	1.32	0	2.31	4.12	1.62	3.94
PgMYB99-08	4.79	0.1	2.35	9.26	1.11	1.08	6.94	3.5	2.08	2.45	4.6	4.5	2.42	5.95	5.15	1.83	8.35	4.24	1.84	10.11	7.4	4.84	13.59	9.27	4.32	0.67	5.32	2.43	4.9	3.12	2.5	5.82	2.23	7.47	6.7	7.6	0	5.3	3.4	10.72	2.6	3.76	6.24	1.57	1.61	1.72	11.14	2.28	3.47
PgMYB100-01	0	0.33	0	0.78	0	0	0	0	0	0	0	0.74	0	0	0	0.83	0	0	0	0	0	0	1.78	0.48	0	0	0	0	0	0	0	0	0	0	0	0	0	0	0	0	0	0	0	0	0	0	0	0	0
PgMYB100-10	0	0	0	2.99	0	0	0	0	0	0	0	1.8	0	0	0.19	1.34	0	0.5	0	0	0	0	0	0	0.59	0	0	0	0	0	0	0	0	0	0	0	0	0	0	0	0.16	0	0	0	0	0	0	0	0
PgMYB100-11	0	0	0	0.2	0	0	0	0	0	0	0	0.12	0	0	0	0	0	0	0	0	0	0	0	0.08	0	0	0	0	0	0	0	0	0	0	0	0	0	0	0	0	0	0	0	0	0	0	0	0	0
PgMYB100-12	0.26	0	0	0	0	0	0	0	0	0	0	0.12	0	0.06	0	0	0	0	0	0.49	0.1	0	0	0	0	0	0	3.56	0.21	0	0.8	0.62	0	0	0	0	0	0	0	0	1.19	0.28	0.04	0	0	0.01	0.16	0	0
PgMYB100-13	1.52	0	0	0.34	1.89	0	0.79	0	0.45	3.75	2.06	0.19	0	0.03	0	0	0.84	0	1.17	1.69	1.09	4.78	0	0.3	0.47	0	0	0	0	0	1.21	2.08	0	2.95	0.56	0.65	0	2.04	0	0	1.5	0.16	0.08	2.1	0	0	0	0	0.9
PgMYB100-14	0	0	0	0.39	0	0	0.25	0	0	0	0	0	0	0	0	0	0	0	0	0	0	0	0	0	0.38	0.4	0.88	0	0	0	0	0	0	0	0	0.22	0	0	0	0	0	0	0.19	0.64	0	0	0	0	0.39
PgMYB100-15	1.47	0	0	0	0	0	0	0	0	0	0	0.43	0	2.14	0	0	0	0	0	0.92	1.11	0	0	0	0	2.42	0	4.33	0.71	0	0.76	0	0	0	0	0	0	0	0	0	1.05	0.28	0.08	0	0	0.02	0.74	0	0
PgMYB100-16	2.29	0	0	0.53	1.02	0.14	2.88	0.59	0	0.98	0.09	0.13	2.5	3.61	1.8	0	1.94	1.59	1.39	1.53	4.43	0	6.87	2.21	1.12	2.04	1.63	0.98	0	0	0.75	0	0.34	0	1.35	3.22	0.81	2.3	0.57	2.83	1.2	0.85	2.3	0.84	0	1.88	5.9	1.68	2.39
PgMYB100-17	0	0	0	0	0	0	0	0	0	0	0	0	0	0	0	0	0	0	0	0	0	0	0	0	0	0	0	0	0	0	0	0	0	0	0	0	0	0	0	0	0	0	0.13	0	0	0	0.25	0	0
PgMYB100-18	0.1	0	0	0.02	1.16	1.18	0.38	0.04	0	0.84	1.37	0.03	0.3	0.03	0	0	0.97	1.28	0.27	0.77	0.1	0	0	0.58	0.18	0	0	0.22	0	0	0.71	2.09	1.58	0	0.04	0.73	0.06	0.01	0.74	0	0.93	1.54	0.22	0.53	3.73	0.71	1.23	0	0.79
PgMYB100-19	0	0	0	1.29	0	1.54	0.94	1.38	0	0	0	0	3.32	0	0	2.51	0	0	0	0	0	0	3.7	0	1.5	1.74	2.43	0	0	0	0	0	0	0	0	0.76	0	0	0.16	0	0	0	1.1	0	0	0	4.72	2.47	0.09
PgMYB100-02	7.79	2.16	5.24	7.94	5.16	1.41	7.47	4.62	1.52	0	0.8	3.1	0	14.78	5.13	1.69	9.42	6.94	0.68	1	7.53	0	6.43	3.89	2.2	1.92	4.37	1.92	4.17	4.57	2.56	0	9.03	0	8.45	5.36	7.67	1.65	2.3	7.15	0.52	3.78	0.2	0	0	1.67	4.85	0	0.78
PgMYB100-20	4.62	2.02	1.13	1.2	4.71	1.41	2.91	2.42	1.4	0	2.86	1.08	0	1.46	0	0	3.94	1.98	0.64	0.61	2.51	0	0	1.49	1.49	0	0	4.09	3.52	0	2.87	2.16	5.63	0	1.8	2.73	1.45	0.38	1.72	0	0.77	2.3	0.4	0	4.75	0.93	1.36	0	0.19
PgMYB100-21	0	0	0	0.28	0	0	0	0	0	0	0	0.53	0	0	0	0	0	0.19	0	0	0	0	0	0	0.22	0	0	0	0	0	0	0.82	0	0	0	0	0	0	0	0	0.19	0	0	0	0	0	0	0	0
PgMYB100-23	0	0	0	1.51	0	0	0	0	0	0	0	0.36	0	0	0	0	0	0	0	0	0	0	0.44	0.23	0	0	0	0	0	0	0	0	0	0	0	0	0	0	0	0	0	0	0	0	0	0	0	0	0
PgMYB100-24	0	1	0	0.59	0	0.23	0	0	2.92	0.22	0	0	0	0	2.36	0.11	0	0	0	0	0	0	0	0.68	1.02	0	0	0	0	0	2.48	1.84	0	5.1	0	0	0	5.15	0	0	0	0	0	3.63	2.1	0	0	0	1.19
PgMYB100-25	0	0	0	0	0	0.74	0	0	0	0	0	0	0	0	0	0	0	0	0	0	0	0	0	0	0.09	0	0	0	0	0	0	0	0	0	0	0	0	0	0	0	0	0	0	0.27	0	0	0	0	0.02
PgMYB100-03	0	0	0	0.04	0	0	0.07	0	0	0	0	0	0	0	0	0	0	0	0	0	0	0	0	0	0.19	0	0	0	0	0	0	0	0	0	0.53	0.09	0	0	0	0	0	0	0.23	0.53	0	0	0	0	0.1
PgMYB100-04	0	0	0	0.03	0	0.26	0	0	0	0	0	0	0	0	0	0.09	0	0	0	0	0	0	0	0	0.29	0	0	0	0	0	0	0	0	0	0	0	0	0	0	0	0	0	0	0.38	0	0	0	0	0.06
PgMYB100-05	0	0	0	0.16	0	1.87	0.31	0.58	0	0	0	0	0.84	0	0	0	0	0	0	0	0	0	0	0	0.86	0	0	0	0	0	0	0	0	0	1.84	0.35	0	0	0.12	0	0	0	1.67	0	0	0	1.29	0	0.02
PgMYB100-06	2.99	0	0.01	2.48	2	0	2.26	0	0.5	2.37	0.54	0.57	0	0.43	0	0	2.08	0	1.47	2.64	3.83	3.91	0	0.79	0.78	0.58	1.91	0	0	4.08	1.08	0	0	1.3	2.97	1.35	0	10.33	0	0	1.08	0.26	0.05	2.4	0	0	0	0	3.56
PgMYB100-07	0	0	0	0	0	0	0	0	0.11	0.1	0.78	0	0	0.03	0	0	0.76	0	0	0	0	0	0	0	0	0	0	0	0	0	0	0	0	0	0	0	0.28	0	0.8	0	0	0.62	0.92	0	0	0.65	0.44	0	0.08
PgMYB100-08	0	0	0	0	0	0	0	0	0.17	0.08	0.09	0	0	1.56	0	0	1.77	0	0	0	0	0	0	0	0	0.73	0.27	0	0	0	0	0	0	0	0	0	2.48	0	0.79	0.62	0	0.55	2.65	0	0	1.5	1.99	1.71	0.3
PgMYB100-09	0	0	0	0.02	0	0	0	0	0	0	0	0	0.2	0	0	0	0	0	0	0	0	0	0	0	0.04	0	0	0	0	0	0	0	0	0	0	0	0	0	0	0	0	0	0	0	0	0	0	0	0
PgMYB101-03	0.18	0.57	1.19	0.9	0.61	1.25	1.19	1.09	2.14	3.84	1.8	1.78	0.56	1.35	2.41	0.33	2.3	1.62	0.97	2.42	2.08	0.58	4.06	1.3	2	2.24	1.35	2.43	4.86	0.82	0.67	1.03	0.64	2.86	2.01	0.37	1.53	3.82	0.99	1.38	1.37	1.42	0.41	0.69	1.32	0.46	1.52	0.63	0.43
PgMYB101-04	0	0	0	0	11.68	0	0	18.19	0	0	0	0	0	9.15	0	0	0	0	0	0	0	0	0	0	0	0	0	6.45	0	5.81	2.5	5.89	0	0	0	1.73	0	0	0	0	0	3.4	0	0	0	0	0	0	0
PgMYB102	2.74	1.47	0	0.92	1.58	0	0	3.74	0.91	0	0	0	0	0	0	0.85	0.85	0	0.83	2.16	0	0	0.84	0	0	0	0	0	2.66	0.82	0.87	0.76	0	0.94	0.94	0.96	0.87	0.85	2.19	0.89	0.78	0.82	1.07	0	0.77	1.23	0.86	0	1.49
PgMYB103	90.14	120.21	86.82	117.19	46.77	167.51	45.44	13.88	49.58	70.47	83.03	178.96	35.24	51.95	58.65	32.05	114.31	41.15	118.57	89.94	134.46	37.83	134.72	128.24	35.79	23.75	119.94	66.74	49.24	20.83	34	102.77	22.3	90.18	116.4	34.11	70.59	118.65	158.88	78.1	23.61	126.57	36.27	37.29	54.56	113.66	48.42	30.36	92.52
PgMYB104-02	4	1.9	8.6	13.05	2.49	1.16	0	0	0	1.05	0	9.37	0	3.22	0	0	2.61	0	6.65	0	0	0	9.65	0	1.58	3.86	1.41	0	0	7.79	1.14	0	0	6.04	0	1.76	3.59	4.51	5.94	1.26	9.68	0	7.48	2.82	12.47	3.12	9.54	7.24	3.27
PgMYB104-03	26.89	34.77	38.82	21.49	31.47	59.23	31.77	38.32	28.43	26.28	26.71	36.72	24.5	48.55	30.08	30.52	49.23	30.25	30.07	49.43	55.78	38.6	34.86	34.99	39.44	26.93	31.9	63.57	52.18	16.02	44.95	57.52	54.77	31.58	42.23	27.33	36.34	30.04	39.43	21.11	22.29	59.82	7.94	10.22	5.56	11.37	18.24	1.74	4.25
PgMYB105-04	0	0	0	0.7	0	0	2.13	0	0	0.99	0	0	0	0	0	0	0	0	0	0	0	0	1.61	0	0	0	0	2.18	0	0	0	0	0	0	0	0	0	0	0.71	0	0	0.09	0	0	0	0	0	0	0
PgMYB105-05	0	0	1.03	0	1.05	2.69	0.67	0	0	0	0	0	0	2.96	0	1.52	1.93	2.72	0	2.41	0	0	0	0	1.6	2.32	1.08	0.8	0	0	0	1.41	2.24	2.48	0	1.9	0.42	0.62	0	0	0	3.38	2.29	0	0	0	0	0.42	0
PgMYB105-07	0	0	1.55	0.84	1.37	0	0	1.57	2.64	0	0.96	0	2.55	0	1.56	0	3	0.11	0	0	0.83	1.59	0	5.23	0	0	0	0	0.57	0	0.23	1.42	0	0	1.83	2.29	0	0	0.8	0	0	1.48	0	0	0	0.84	0	0	0.85
PgMYB105-08	4.99	2.62	4.27	7.43	3.77	5.58	4.13	3.87	3.5	4.97	2	5.39	0	5.04	2.19	2.16	5.67	3.57	7.18	7.25	6.09	2.41	5.8	4.33	5.05	2.7	3.72	6.35	3.79	3.35	6.22	5.33	5.49	5.81	4.98	0	6.98	6.78	5.25	3.42	5.59	5.12	0	4.01	2.38	1.93	4.59	1.8	1.85
PgMYB106-01	19.42	9.58	10.09	25.86	11.95	13.35	29.44	24.65	12.98	19.97	11.53	21.78	14.38	32.38	20	10.78	23.91	19.35	18.04	24.78	24.17	12.19	28.45	17.15	21.82	15.26	16.48	21.78	25.35	10.74	17.79	19.83	22.59	26.1	26.78	24.25	18.54	23.98	12.98	12.39	12.6	24.15	11.49	10.23	11.33	7.62	20.86	8.46	6.23
PgMYB106-02	0	0	0	0.85	0	0	0	1.46	0	0	0	0	0	0	0	0	0	0	0	0	0	0	0	0	0	0.47	0	0	0	0	0	0	0	0	0	0	0	0	0	0	0.63	0	0	0	0	0	0	0	0
PgMYB106-03	6.68	1.77	4.49	9.9	2.94	3.5	9.67	3.35	5.11	6.44	4.15	6.83	4.31	15.11	5.81	1.13	4.91	8.19	4.55	10.02	13.77	2.33	10.94	6.04	3.61	4.35	8.51	4.3	7.22	2.63	3.02	3.8	4.37	10.29	13.52	8.2	5.18	14.22	2.13	4.77	3.1	4.88	2.82	2.92	2.71	2.49	6.63	2.89	2.41
PgMYB107-10	43.32	53.5	32.58	74.01	56.77	47.87	67.18	62.09	52.7	64.79	43.01	27.57	47.22	100.95	55.57	41.47	60.32	81.6	71.76	24.99	103.99	51.57	78.89	12.47	69.71	96.67	70.59	73.04	89.02	78.69	78.78	42.71	58.92	57.87	54.69	89.42	74.17	74.39	45.95	36.75	47.03	28.22	59.43	59.9	52	29.11	60.77	49.76	37.32
PgMYB107-13	52.93	38.32	35.2	40.4	47.7	39.2	54.55	34.61	52.58	41.57	59.85	46.67	51.89	107.48	64.43	33.9	53.48	54.91	26.8	57	91.26	42.67	60.78	58.43	47.9	50.27	67.52	50.23	34.29	46.71	20.45	43.56	33.99	69.34	48.72	68.08	34.66	77.2	52.05	49.99	60.27	39.41	42.29	35.81	30.15	22.38	49.64	42.97	13.52
PgMYB107-14	88.99	47.65	83.41	88.21	8.17	33.24	36.88	75.92	85.89	107.19	14.6	50.08	86.64	34.81	109.68	144.92	7.71	64.33	110.73	39.84	148.08	178.3	123.75	27.26	95.01	118.01	103.71	34.6	143.27	11.59	41.88	49.65	96.08	105.41	61.02	0	0	81.68	86.66	11.48	18.21	37.84	48.31	51.54	54.25	20.01	31.36	59.62	1.08
PgMYB107-16	18.83	13.27	30.04	11.91	17.72	27.2	26.73	19.03	5.14	30.35	27.91	22.61	7.57	26.65	18.05	20	19.32	19.28	24.79	20.91	29.18	5.98	31.35	33.23	14.38	18.05	27.69	29.31	20.86	17.35	18.32	28.69	26.22	26.66	32.83	32.86	15.56	33.74	29.94	20.85	21.74	31.55	14.52	15.83	31.04	19.15	21.12	14.35	10.75
PgMYB107-17	2.97	1.74	1.47	4.52	3.94	2	3.54	2.71	2.79	5.37	3.64	0.77	3.12	6.09	0.07	0.43	1.26	5.26	3.2	5.18	0.43	0	0.53	0.1	4.81	2.36	5.35	1.46	1.1	1.17	1.13	0.44	0.73	0.08	2.46	3.95	3.46	0.19	0.43	1.45	3.14	0	7.79	6.28	0.7	2.1	3.59	6.76	11.63
PgMYB107-03	1	0.09	0.57	0.12	0.21	0.23	0.26	0.14	0.33	0.1	0.22	0.6	0.43	0.81	0.36	0.41	0.1	0.38	0.11	0.55	0.82	0.01	0.63	0.24	0.26	0.07	1.18	0.19	0.24	0.08	0.15	1.04	0.58	0.37	0.15	0.34	0.23	0.73	0.75	0.23	0.2	0.12	0.93	0.27	0.56	0.1	0.32	1.14	6.19
PgMYB107-06	0.9	0.02	0.89	0.03	0	0.04	0.03	0.05	0.13	0.02	0	0.36	0.22	0.05	3.83	5.65	0	0.09	0.08	0.03	4.06	4	3.65	0.06	0.12	0.02	0.74	0.04	1.39	0	0.29	4.13	4.41	3.85	0.03	0	0	5.95	3.83	0.01	0	4.19	0.33	0.08	3.93	0.01	0.04	0.43	1.62
PgMYB107-08	0.6	0.08	0.64	0.12	0.21	0.29	0.54	0.2	0.08	0.73	0.54	0.34	0.14	0.5	0.03	0.11	0.08	0.35	0.23	0.73	0.11	0	0.22	0.21	0.24	0.11	0.84	0.28	0.16	0.08	0.12	0.27	0.35	0.04	0.33	0.49	0.21	0.08	0.34	0.32	0.26	0.01	0.62	0.3	0.36	0.31	0.47	0.78	3.6
PgMYB108	30.85	18.97	34.71	37.06	25.75	33.39	24.09	26.72	20.55	22.01	22.93	27.6	21.89	48.44	28.14	34.03	33.72	25.22	31.79	34.1	46.67	32.07	44.67	25.26	41.77	20.21	32.9	41.28	33.84	19.52	28.78	41.49	56.94	27.47	35.44	26.64	26.43	39.14	35.81	18.93	30.98	34.35	18.27	14.37	16.54	17.86	35.58	13.65	18.15
PgMYB109-01	7.46	10.66	12.39	9.47	8.83	11.43	7.85	11.33	8.79	10.32	6.17	7.91	7.67	16.2	7.64	8.45	15.64	12.72	10.06	15.53	15.5	8.72	14.08	7.75	17.4	9.48	7.9	18.02	9.97	8.23	16.46	17.29	20.63	9.84	10.87	8.85	12.64	13.77	10.9	4.13	7.98	19.4	4.21	5.36	7.08	3.38	8.45	4.18	1.55
PgMYB109-06	9.07	8.72	10.92	8.95	8.72	8.41	12.1	12.12	4.78	9.12	6.35	10.44	6.12	14.65	10.27	10.32	14.44	9.92	9.96	15.75	14.06	7.94	15.71	10.85	7.37	10.67	7.75	17.84	11.45	5.14	13.03	14.13	12.58	12.91	10.93	6.87	9.66	9.81	11.25	7.22	8.14	18.92	6.99	5.08	6.84	4.68	8.52	4.89	3.27
PgMYB109-07	6.78	5.52	7.53	14.7	9.69	8.02	14.38	11.6	5.8	10.15	6.31	12.84	8.3	21	7.78	7.98	19.49	8.15	12.21	16.8	20.49	11.33	23.15	12.17	11.01	7.93	8.5	18.14	18.08	8.17	12.71	12.68	16.02	10.1	21.75	11.88	10.61	16.75	10.98	8.75	5.98	17.32	3.96	3.51	3.59	2.4	5.67	1.57	1.05
PgMYB110-02	7.98	8.72	10.68	0	10.93	8.83	11.97	0	6.9	7.59	4.23	5.21	0	5.35	7.94	7.07	17.38	5.49	4.96	4.84	4.37	0	3.64	6.51	8.85	14.51	4.05	7.59	7	11.27	8.92	3.46	7.93	5.76	11.39	10.76	11.01	6.45	8.44	7.09	0	5.15	5.5	5.67	6.5	6.1	5.47	3.69	2.82
PgMYB110-05	0	0	0	7.13	0	0	0	8.69	0	0	0	0	4.6	0	0	0	0	0	0	0	0	3.47	0	0	0	0	0	0	0	0	0	0	0	0	0	0	0	0	0	0	10.82	0	0	0	0	0	0	0	1.29
PgMYB111	0	0	0	0	0	0	0	0	0	0	0	0	0	0	0	0	0	0	0	0	0	0	0	0	0	0	0	0	0	0	0	0	0	0	0	0	0	0	0	0	0	0	0	0	0	0	0	0	0
PgMYB112	0	0	0	0	0	0	0	0	0	0	0	0	0	0	0	0	0	0	0	0	0	0	0	0	0	0	0	0	0	0	0	0	0	0	0	0	0	0	0	0	0	0	0	0	0	0	0	0	0
PgMYB113	0.85	0.68	0	0.86	4.4	1.7	0	1.73	0.85	0	1.43	2.12	0	0	0	0.79	2.36	0.77	0.77	1.34	0	0	1.55	3.09	0.98	1.08	0	1.94	0	1.52	1.61	0	0.77	0	0.88	0.89	0.81	2.38	2.04	0	0.72	1.51	1.99	1.35	0.72	0	0	0.76	0
PgMYB114	0	0	0	0	0	0	0	0	0	0	0	0	0	0	0	0	0	0	0	0	0	0	0	0	0	0	0	0	0	0	0	0	0	0	0	0	0	0	0	0	0	0	0	0	0	0	0	0	0
PgMYB115	0.54	0	0	2.74	0.47	0	0	0.56	0	1.17	0	0	0.57	0	0.49	0	0	0	0	1.29	1.27	0	0.5	0.5	0.62	0	0	0	0.53	0	0	0.45	1.47	0	0	0.57	1.56	0.51	0	0.53	0	0.48	0	0.43	0.45	0.73	0	0	0.44
PgMYB116	0	0	0	0	0	0	0	0	0	0	0	0	0	0	0	0	0	0	0	0	0	0	0	0	0	0	0	0	0	0	0	0	0	0	0	0	0	0	0	0	0	0	0	0	0	0	0	0	0
PgMYB117	0	0	0	0	0	0	0	0	0	0	0	0	0	0	0	0	0	0	0	0	0	0	0	0	0	0	0	0	0	0	0	0	0	0	0	0	0	0	0	0	0	0	0	0	0	0	0	0	0
[truncated: 11 more columns]
