# Supplementary material for: Transcriptome analysis of MYB transcription factors family and PgMYB genes involved in salt stress resistance in Panax ginseng
Source: BMC Plant Biol. 2022 Oct 8;22:479. doi: 10.1186/s12870-022-03871-8 (PMC9547452; doi:10.1186/s12870-022-03871-8)
Supplement: Supplementary file 5 — Additional file 5: Table S5. Weight correlation network analysis concatenation relationships and value of PgMYB gene transcripts. [file 12870_2022_3871_MOESM5_ESM.xlsx]

## Sheet: Sheet1
Table S5. Weight correlation network analysis concatenation relationships and value of PgMYB gene transcripts
From Node	To Node	Weight
PgMYB43-01	PgMYB52	0.0212804
PgMYB43-01	PgMYB59-03	0.0320373
PgMYB43-01	PgMYB59-04	0.0290757
PgMYB43-01	PgMYB66-01	0.0315872
PgMYB43-01	PgMYB76-01	0.0598345
PgMYB43-01	PgMYB88-02	0.0371936
PgMYB43-01	PgMYB90-02	0.0585859
PgMYB43-01	PgMYB91-09	0.02433
PgMYB43-01	PgMYB92-01	0.0453201
PgMYB43-01	PgMYB93-01	0.0250642
PgMYB43-01	PgMYB93-02	0.0216759
PgMYB43-01	PgMYB94-20	0.0260725
PgMYB43-01	PgMYB95-28	0.0218059
PgMYB43-01	PgMYB96-06	0.0467122
PgMYB43-01	PgMYB97-06	0.0271644
PgMYB43-01	PgMYB98	0.0906755
PgMYB43-01	PgMYB100-02	0.0265668
PgMYB43-01	PgMYB101-03	0.0231935
PgMYB43-01	PgMYB104-03	0.0789952
PgMYB43-01	PgMYB105-08	0.0850644
PgMYB43-01	PgMYB106-01	0.0881336
PgMYB43-01	PgMYB106-03	0.0464385
PgMYB43-01	PgMYB107-13	0.0307618
PgMYB43-01	PgMYB107-16	0.0264094
PgMYB43-01	PgMYB108	0.100078
PgMYB43-01	PgMYB109-01	0.0770042
PgMYB43-01	PgMYB109-06	0.0851538
PgMYB43-01	PgMYB109-07	0.0838429
PgMYB50	PgMYB52	0.0234305
PgMYB50	PgMYB59-03	0.0362642
PgMYB50	PgMYB66-01	0.0247817
PgMYB50	PgMYB73-40	0.0584264
PgMYB50	PgMYB76-01	0.0488791
PgMYB50	PgMYB82-05	0.0214204
PgMYB50	PgMYB90-02	0.0283995
PgMYB50	PgMYB94-02	0.0508956
PgMYB50	PgMYB94-20	0.0565817
PgMYB50	PgMYB96-06	0.0349647
PgMYB50	PgMYB98	0.0557874
PgMYB50	PgMYB100-02	0.0265361
PgMYB50	PgMYB104-03	0.0443524
PgMYB50	PgMYB105-08	0.034255
PgMYB50	PgMYB106-01	0.0688695
PgMYB50	PgMYB106-03	0.0523292
PgMYB50	PgMYB107-13	0.0373803
PgMYB50	PgMYB107-16	0.02849
PgMYB50	PgMYB108	0.0480613
PgMYB50	PgMYB109-01	0.0363915
PgMYB50	PgMYB109-06	0.0474418
PgMYB50	PgMYB109-07	0.0509539
PgMYB52	PgMYB59-03	0.0500934
PgMYB52	PgMYB59-04	0.0573569
PgMYB52	PgMYB66-01	0.0212734
PgMYB52	PgMYB82-05	0.0216112
PgMYB52	PgMYB94-20	0.0256897
PgMYB52	PgMYB96-06	0.0207047
PgMYB52	PgMYB98	0.0428883
PgMYB52	PgMYB100-02	0.0428828
PgMYB52	PgMYB104-03	0.0367987
PgMYB52	PgMYB105-08	0.0241661
PgMYB52	PgMYB106-01	0.0551352
PgMYB52	PgMYB106-03	0.0404309
PgMYB52	PgMYB107-10	0.0434053
PgMYB52	PgMYB107-13	0.060426
PgMYB52	PgMYB108	0.0533126
PgMYB52	PgMYB109-01	0.0345341
PgMYB52	PgMYB109-06	0.035703
PgMYB52	PgMYB109-07	0.0425404
PgMYB59-03	PgMYB59-04	0.0638854
PgMYB59-03	PgMYB66-01	0.0220075
PgMYB59-03	PgMYB76-01	0.0289752
PgMYB59-03	PgMYB78-06	0.0211482
PgMYB59-03	PgMYB90-02	0.0318233
PgMYB59-03	PgMYB94-02	0.0267617
PgMYB59-03	PgMYB94-20	0.0605671
PgMYB59-03	PgMYB96-05	0.0254143
PgMYB59-03	PgMYB97-07	0.02551
PgMYB59-03	PgMYB98	0.0600448
PgMYB59-03	PgMYB99-14	0.0355997
PgMYB59-03	PgMYB99-08	0.0265282
PgMYB59-03	PgMYB100-02	0.0301847
PgMYB59-03	PgMYB101-03	0.0451425
PgMYB59-03	PgMYB104-03	0.0383357
PgMYB59-03	PgMYB105-08	0.0327647
PgMYB59-03	PgMYB106-01	0.0765951
PgMYB59-03	PgMYB106-03	0.106869
PgMYB59-03	PgMYB107-10	0.0373854
PgMYB59-03	PgMYB107-13	0.0916387
PgMYB59-03	PgMYB107-16	0.0364876
PgMYB59-03	PgMYB108	0.0511222
PgMYB59-03	PgMYB109-01	0.0344082
PgMYB59-03	PgMYB109-06	0.0473943
PgMYB59-03	PgMYB109-07	0.0623997
PgMYB59-04	PgMYB66-01	0.0407191
PgMYB59-04	PgMYB76-01	0.0238406
PgMYB59-04	PgMYB88-02	0.0204833
PgMYB59-04	PgMYB90-02	0.0250381
PgMYB59-04	PgMYB92-01	0.0245425
PgMYB59-04	PgMYB94-20	0.0229641
PgMYB59-04	PgMYB96-03	0.0201334
PgMYB59-04	PgMYB96-06	0.0273247
PgMYB59-04	PgMYB98	0.0789541
PgMYB59-04	PgMYB100-02	0.0348191
PgMYB59-04	PgMYB104-03	0.0823887
PgMYB59-04	PgMYB105-08	0.0460276
PgMYB59-04	PgMYB106-01	0.0766044
PgMYB59-04	PgMYB106-03	0.0431991
PgMYB59-04	PgMYB107-10	0.0411035
PgMYB59-04	PgMYB107-13	0.0533896
PgMYB59-04	PgMYB107-16	0.0223737
PgMYB59-04	PgMYB108	0.0993956
PgMYB59-04	PgMYB109-01	0.0764596
PgMYB59-04	PgMYB109-06	0.0728827
PgMYB59-04	PgMYB109-07	0.0787945
PgMYB66-01	PgMYB66-02	0.0360395
PgMYB66-01	PgMYB76-01	0.0464009
PgMYB66-01	PgMYB82-05	0.0318066
PgMYB66-01	PgMYB88-02	0.0408447
PgMYB66-01	PgMYB90-02	0.0557065
PgMYB66-01	PgMYB91-09	0.0215123
PgMYB66-01	PgMYB93-01	0.0360552
PgMYB66-01	PgMYB93-02	0.0337716
PgMYB66-01	PgMYB96-06	0.0281104
PgMYB66-01	PgMYB97-06	0.0256196
PgMYB66-01	PgMYB98	0.0764257
PgMYB66-01	PgMYB100-02	0.0212842
PgMYB66-01	PgMYB100-20	0.0283788
PgMYB66-01	PgMYB104-03	0.11058
PgMYB66-01	PgMYB105-08	0.051174
PgMYB66-01	PgMYB106-01	0.0725375
PgMYB66-01	PgMYB106-03	0.0257535
PgMYB66-01	PgMYB107-13	0.0371655
PgMYB66-01	PgMYB107-16	0.0393057
PgMYB66-01	PgMYB108	0.106473
PgMYB66-01	PgMYB109-01	0.0931594
PgMYB66-01	PgMYB109-06	0.0940184
PgMYB66-01	PgMYB109-07	0.0668325
PgMYB66-02	PgMYB82-05	0.0223583
PgMYB66-02	PgMYB86	0.0219175
PgMYB66-02	PgMYB96-02	0.0234141
PgMYB66-02	PgMYB96-03	0.0423256
PgMYB66-02	PgMYB96-06	0.0221828
PgMYB66-02	PgMYB97-06	0.0350626
PgMYB66-02	PgMYB98	0.0441796
PgMYB66-02	PgMYB100-20	0.0245149
PgMYB66-02	PgMYB104-03	0.065035
PgMYB66-02	PgMYB105-08	0.0281522
PgMYB66-02	PgMYB106-01	0.0432033
PgMYB66-02	PgMYB108	0.0601115
PgMYB66-02	PgMYB109-01	0.0562502
PgMYB66-02	PgMYB109-06	0.0483725
PgMYB66-02	PgMYB109-07	0.0415309
PgMYB73-40	PgMYB73-07	0.038555
PgMYB73-40	PgMYB76-01	0.0264959
PgMYB73-40	PgMYB78-06	0.0264384
PgMYB73-40	PgMYB86	0.0423603
PgMYB73-40	PgMYB94-18	0.0428079
PgMYB73-40	PgMYB94-02	0.142437
PgMYB73-40	PgMYB94-20	0.10093
PgMYB73-40	PgMYB96-06	0.0218987
PgMYB73-40	PgMYB98	0.0372046
PgMYB73-40	PgMYB106-01	0.0448611
PgMYB73-40	PgMYB106-03	0.0563047
PgMYB73-40	PgMYB107-13	0.0236928
PgMYB73-40	PgMYB109-06	0.0218212
PgMYB73-40	PgMYB109-07	0.0324296
PgMYB73-07	PgMYB94-18	0.0621468
PgMYB73-07	PgMYB94-02	0.0753452
PgMYB73-07	PgMYB94-20	0.0565822
PgMYB73-07	PgMYB98	0.0269962
PgMYB73-07	PgMYB100-02	0.0228728
PgMYB73-07	PgMYB106-01	0.0254593
PgMYB73-07	PgMYB106-03	0.0347096
PgMYB73-07	PgMYB109-07	0.0234254
PgMYB76-01	PgMYB78-37	0.0392913
PgMYB76-01	PgMYB82-05	0.0233704
PgMYB76-01	PgMYB86	0.032867
PgMYB76-01	PgMYB88-02	0.0629283
PgMYB76-01	PgMYB90-02	0.0859856
PgMYB76-01	PgMYB91-09	0.0376852
PgMYB76-01	PgMYB92-01	0.025715
PgMYB76-01	PgMYB93-01	0.0559264
PgMYB76-01	PgMYB93-02	0.0499702
PgMYB76-01	PgMYB94-02	0.0359502
PgMYB76-01	PgMYB94-20	0.0459723
PgMYB76-01	PgMYB95-28	0.0272119
PgMYB76-01	PgMYB96-05	0.0217927
PgMYB76-01	PgMYB96-06	0.0519791
PgMYB76-01	PgMYB97-16	0.0203456
PgMYB76-01	PgMYB97-06	0.0373643
PgMYB76-01	PgMYB98	0.104839
PgMYB76-01	PgMYB99-14	0.0274603
PgMYB76-01	PgMYB99-08	0.0318841
PgMYB76-01	PgMYB100-02	0.0393815
PgMYB76-01	PgMYB100-20	0.0270221
PgMYB76-01	PgMYB101-03	0.0445925
PgMYB76-01	PgMYB104-03	0.0797342
PgMYB76-01	PgMYB105-08	0.0785084
PgMYB76-01	PgMYB106-01	0.120368
PgMYB76-01	PgMYB106-03	0.0648787
PgMYB76-01	PgMYB107-13	0.0431594
PgMYB76-01	PgMYB107-16	0.0500423
PgMYB76-01	PgMYB108	0.0800423
PgMYB76-01	PgMYB109-01	0.0692385
PgMYB76-01	PgMYB109-06	0.099577
PgMYB76-01	PgMYB109-07	0.0939613
PgMYB76-01	PgMYB113	0.0204682
PgMYB78-37	PgMYB88-02	0.0596021
PgMYB78-37	PgMYB90-02	0.0447847
PgMYB78-37	PgMYB91-09	0.02148
PgMYB78-37	PgMYB93-01	0.0333913
PgMYB78-37	PgMYB96-06	0.0258588
PgMYB78-37	PgMYB98	0.0533792
PgMYB78-37	PgMYB104-03	0.0452709
PgMYB78-37	PgMYB105-08	0.0349962
PgMYB78-37	PgMYB106-01	0.0437732
PgMYB78-37	PgMYB107-16	0.020932
PgMYB78-37	PgMYB108	0.0352712
PgMYB78-37	PgMYB109-01	0.0368217
PgMYB78-37	PgMYB109-06	0.0525763
PgMYB78-37	PgMYB109-07	0.0459155
PgMYB78-37	PgMYB113	0.0246627
PgMYB78-06	PgMYB94-18	0.0229419
PgMYB78-06	PgMYB94-02	0.0572481
PgMYB78-06	PgMYB94-20	0.058933
PgMYB78-06	PgMYB98	0.0435926
PgMYB78-06	PgMYB104-03	0.022639
PgMYB78-06	PgMYB106-01	0.0455906
PgMYB78-06	PgMYB106-03	0.0549467
PgMYB78-06	PgMYB107-13	0.0203394
PgMYB78-06	PgMYB108	0.0242757
PgMYB78-06	PgMYB109-01	0.0202297
PgMYB78-06	PgMYB109-06	0.0272736
PgMYB78-06	PgMYB109-07	0.047069
PgMYB82-05	PgMYB83	0.0338245
PgMYB82-05	PgMYB86	0.0233353
PgMYB82-05	PgMYB90-02	0.0211938
PgMYB82-05	PgMYB93-01	0.026659
PgMYB82-05	PgMYB93-02	0.0211935
PgMYB82-05	PgMYB98	0.0388345
PgMYB82-05	PgMYB104-03	0.0539552
PgMYB82-05	PgMYB105-08	0.0209347
PgMYB82-05	PgMYB106-01	0.0433559
PgMYB82-05	PgMYB108	0.0390528
PgMYB82-05	PgMYB109-01	0.0415355
PgMYB82-05	PgMYB109-06	0.0458844
PgMYB82-05	PgMYB109-07	0.0365549
PgMYB83	PgMYB96-03	0.0331772
PgMYB83	PgMYB98	0.0506997
PgMYB83	PgMYB104-03	0.065485
PgMYB83	PgMYB105-08	0.0285336
PgMYB83	PgMYB106-01	0.0395924
PgMYB83	PgMYB108	0.0515269
PgMYB83	PgMYB109-01	0.0591042
PgMYB83	PgMYB109-06	0.0510486
PgMYB83	PgMYB109-07	0.0473345
PgMYB86	PgMYB94-02	0.0691014
PgMYB86	PgMYB94-20	0.0490426
PgMYB86	PgMYB96-06	0.0523273
PgMYB86	PgMYB97-06	0.0236783
PgMYB86	PgMYB98	0.0768249
PgMYB86	PgMYB100-02	0.0250422
PgMYB86	PgMYB100-20	0.0391196
PgMYB86	PgMYB104-03	0.05916
PgMYB86	PgMYB105-08	0.0308542
PgMYB86	PgMYB106-01	0.0797722
PgMYB86	PgMYB106-03	0.0349506
PgMYB86	PgMYB108	0.0526199
PgMYB86	PgMYB109-01	0.0484746
PgMYB86	PgMYB109-06	0.0637463
PgMYB86	PgMYB109-07	0.0695809
PgMYB88-02	PgMYB90-02	0.102378
PgMYB88-02	PgMYB91-09	0.0997889
PgMYB88-02	PgMYB93-01	0.11757
PgMYB88-02	PgMYB93-02	0.0813519
PgMYB88-02	PgMYB95-28	0.0249838
PgMYB88-02	PgMYB96-05	0.0213123
PgMYB88-02	PgMYB96-06	0.0315431
PgMYB88-02	PgMYB97-16	0.0238593
PgMYB88-02	PgMYB97-06	0.0377979
PgMYB88-02	PgMYB98	0.0823278
PgMYB88-02	PgMYB99-14	0.0220268
PgMYB88-02	PgMYB100-20	0.0222588
PgMYB88-02	PgMYB101-03	0.0251744
PgMYB88-02	PgMYB104-03	0.0994435
PgMYB88-02	PgMYB105-08	0.0641764
PgMYB88-02	PgMYB106-01	0.0670328
PgMYB88-02	PgMYB106-03	0.0216053
PgMYB88-02	PgMYB107-16	0.0468207
PgMYB88-02	PgMYB108	0.0673855
PgMYB88-02	PgMYB109-01	0.0812894
PgMYB88-02	PgMYB109-06	0.110629
PgMYB88-02	PgMYB109-07	0.0724667
PgMYB88-02	PgMYB113	0.0515069
PgMYB89-24	PgMYB98	0.0261761
PgMYB89-24	PgMYB106-01	0.027218
PgMYB89-24	PgMYB106-03	0.0245561
PgMYB89-24	PgMYB109-06	0.0219598
PgMYB89-24	PgMYB109-07	0.0256836
PgMYB90-02	PgMYB91-09	0.0720051
PgMYB90-02	PgMYB93-01	0.0798576
PgMYB90-02	PgMYB93-02	0.0570139
PgMYB90-02	PgMYB94-02	0.0211986
PgMYB90-02	PgMYB94-20	0.0347439
PgMYB90-02	PgMYB95-28	0.024104
PgMYB90-02	PgMYB96-05	0.0246371
PgMYB90-02	PgMYB96-06	0.0356235
PgMYB90-02	PgMYB97-16	0.0231883
PgMYB90-02	PgMYB97-06	0.03122
PgMYB90-02	PgMYB98	0.0836024
PgMYB90-02	PgMYB99-14	0.0243696
PgMYB90-02	PgMYB100-02	0.0226313
PgMYB90-02	PgMYB100-20	0.0219113
PgMYB90-02	PgMYB101-03	0.0434594
PgMYB90-02	PgMYB104-03	0.0911187
PgMYB90-02	PgMYB105-08	0.0777928
PgMYB90-02	PgMYB106-01	0.0845183
PgMYB90-02	PgMYB106-03	0.0396231
PgMYB90-02	PgMYB107-13	0.0330978
PgMYB90-02	PgMYB107-16	0.060044
PgMYB90-02	PgMYB108	0.0740186
PgMYB90-02	PgMYB109-01	0.0737597
PgMYB90-02	PgMYB109-06	0.107913
PgMYB90-02	PgMYB109-07	0.0744739
PgMYB90-02	PgMYB113	0.0269534
PgMYB91-09	PgMYB93-01	0.0549206
PgMYB91-09	PgMYB93-02	0.0316598
PgMYB91-09	PgMYB97-06	0.0337537
PgMYB91-09	PgMYB98	0.0337997
PgMYB91-09	PgMYB104-03	0.0419819
PgMYB91-09	PgMYB105-08	0.0389967
PgMYB91-09	PgMYB106-01	0.0303081
PgMYB91-09	PgMYB107-16	0.020182
PgMYB91-09	PgMYB108	0.0302316
PgMYB91-09	PgMYB109-01	0.0324243
PgMYB91-09	PgMYB109-06	0.046166
PgMYB91-09	PgMYB109-07	0.0297968
PgMYB91-09	PgMYB113	0.0409934
PgMYB92-01	PgMYB96-06	0.0294269
PgMYB92-01	PgMYB98	0.0726328
PgMYB92-01	PgMYB100-02	0.0241573
PgMYB92-01	PgMYB104-03	0.0450741
PgMYB92-01	PgMYB105-08	0.0413465
PgMYB92-01	PgMYB106-01	0.071175
PgMYB92-01	PgMYB106-03	0.0434297
PgMYB92-01	PgMYB107-10	0.021462
PgMYB92-01	PgMYB107-13	0.0226532
PgMYB92-01	PgMYB108	0.058983
PgMYB92-01	PgMYB109-01	0.0478998
PgMYB92-01	PgMYB109-06	0.0535412
PgMYB92-01	PgMYB109-07	0.07342
PgMYB93-01	PgMYB93-02	0.16739
PgMYB93-01	PgMYB94-20	0.0204922
PgMYB93-01	PgMYB96-06	0.0242495
PgMYB93-01	PgMYB97-06	0.0247244
PgMYB93-01	PgMYB98	0.067518
PgMYB93-01	PgMYB101-03	0.0214942
PgMYB93-01	PgMYB104-03	0.0964693
PgMYB93-01	PgMYB105-08	0.0540361
PgMYB93-01	PgMYB106-01	0.0604439
PgMYB93-01	PgMYB106-03	0.0202868
PgMYB93-01	PgMYB107-16	0.0336785
PgMYB93-01	PgMYB108	0.0602361
PgMYB93-01	PgMYB109-01	0.0699289
PgMYB93-01	PgMYB109-06	0.0937502
PgMYB93-01	PgMYB109-07	0.0593396
PgMYB93-01	PgMYB113	0.0248453
PgMYB93-02	PgMYB94-20	0.0231137
PgMYB93-02	PgMYB96-06	0.0243044
PgMYB93-02	PgMYB98	0.0626281
PgMYB93-02	PgMYB104-03	0.0794316
PgMYB93-02	PgMYB105-08	0.0502111
PgMYB93-02	PgMYB106-01	0.0574923
PgMYB93-02	PgMYB106-03	0.0231733
PgMYB93-02	PgMYB107-16	0.029704
PgMYB93-02	PgMYB108	0.0550726
PgMYB93-02	PgMYB109-01	0.0589793
PgMYB93-02	PgMYB109-06	0.0772103
PgMYB93-02	PgMYB109-07	0.0548336
PgMYB94-18	PgMYB94-02	0.0809533
PgMYB94-18	PgMYB94-20	0.0570514
PgMYB94-18	PgMYB98	0.032999
PgMYB94-18	PgMYB106-01	0.0341474
PgMYB94-18	PgMYB106-03	0.0532334
PgMYB94-18	PgMYB109-07	0.0306542
PgMYB94-02	PgMYB94-20	0.166061
PgMYB94-02	PgMYB96-06	0.0274312
PgMYB94-02	PgMYB97-16	0.0207651
PgMYB94-02	PgMYB98	0.0678908
PgMYB94-02	PgMYB99-14	0.0225925
PgMYB94-02	PgMYB99-08	0.0295451
PgMYB94-02	PgMYB100-02	0.0381355
PgMYB94-02	PgMYB101-03	0.0358574
PgMYB94-02	PgMYB104-03	0.033831
PgMYB94-02	PgMYB105-08	0.0235739
PgMYB94-02	PgMYB106-01	0.0706472
PgMYB94-02	PgMYB106-03	0.0853268
PgMYB94-02	PgMYB107-13	0.0364418
PgMYB94-02	PgMYB107-16	0.0217146
PgMYB94-02	PgMYB108	0.0322248
PgMYB94-02	PgMYB109-01	0.0258683
PgMYB94-02	PgMYB109-06	0.0404681
PgMYB94-02	PgMYB109-07	0.0623229
PgMYB94-20	PgMYB96-05	0.0218023
PgMYB94-20	PgMYB96-06	0.0329552
PgMYB94-20	PgMYB98	0.0973794
PgMYB94-20	PgMYB99-14	0.0320599
PgMYB94-20	PgMYB99-08	0.0363288
PgMYB94-20	PgMYB100-02	0.0542268
PgMYB94-20	PgMYB101-03	0.0708297
PgMYB94-20	PgMYB104-03	0.0556011
PgMYB94-20	PgMYB105-08	0.0372292
PgMYB94-20	PgMYB106-01	0.106892
PgMYB94-20	PgMYB106-03	0.125605
PgMYB94-20	PgMYB107-10	0.0272404
PgMYB94-20	PgMYB107-13	0.0714392
PgMYB94-20	PgMYB107-16	0.0370397
PgMYB94-20	PgMYB108	0.0556245
PgMYB94-20	PgMYB109-01	0.0450351
PgMYB94-20	PgMYB109-06	0.0663707
PgMYB94-20	PgMYB109-07	0.0942818
PgMYB95-28	PgMYB98	0.0304387
PgMYB95-28	PgMYB104-03	0.0336756
PgMYB95-28	PgMYB105-08	0.0218282
PgMYB95-28	PgMYB106-01	0.0283816
PgMYB95-28	PgMYB108	0.0301034
PgMYB95-28	PgMYB109-01	0.0279798
PgMYB95-28	PgMYB109-06	0.0355438
PgMYB95-28	PgMYB109-07	0.0275682
PgMYB96-02	PgMYB96-03	0.0746047
PgMYB96-02	PgMYB98	0.0408138
PgMYB96-02	PgMYB100-02	0.0279919
PgMYB96-02	PgMYB104-03	0.0290264
PgMYB96-02	PgMYB106-01	0.0403979
PgMYB96-02	PgMYB106-03	0.0261323
PgMYB96-02	PgMYB107-13	0.0257354
PgMYB96-02	PgMYB108	0.0314191
PgMYB96-02	PgMYB109-01	0.0268067
PgMYB96-02	PgMYB109-06	0.0290989
PgMYB96-02	PgMYB109-07	0.0446271
PgMYB96-03	PgMYB96-06	0.0205594
PgMYB96-03	PgMYB98	0.0690255
PgMYB96-03	PgMYB100-02	0.0313524
PgMYB96-03	PgMYB104-03	0.0595526
PgMYB96-03	PgMYB105-08	0.0271834
PgMYB96-03	PgMYB106-01	0.0608816
PgMYB96-03	PgMYB106-03	0.028811
PgMYB96-03	PgMYB107-13	0.0210915
PgMYB96-03	PgMYB108	0.0559898
PgMYB96-03	PgMYB109-01	0.0566912
PgMYB96-03	PgMYB109-06	0.0527826
PgMYB96-03	PgMYB109-07	0.0715347
PgMYB96-05	PgMYB98	0.0528235
PgMYB96-05	PgMYB99-14	0.0317333
PgMYB96-05	PgMYB99-08	0.0253561
PgMYB96-05	PgMYB104-03	0.035953
PgMYB96-05	PgMYB105-08	0.0251444
PgMYB96-05	PgMYB106-01	0.0480486
PgMYB96-05	PgMYB106-03	0.035709
PgMYB96-05	PgMYB107-13	0.0265745
PgMYB96-05	PgMYB107-16	0.0234201
PgMYB96-05	PgMYB108	0.0384425
PgMYB96-05	PgMYB109-01	0.0354603
PgMYB96-05	PgMYB109-06	0.0487568
PgMYB96-05	PgMYB109-07	0.0508347
PgMYB96-06	PgMYB97-06	0.0336986
PgMYB96-06	PgMYB98	0.149001
PgMYB96-06	PgMYB99-14	0.0268851
PgMYB96-06	PgMYB100-02	0.0440954
PgMYB96-06	PgMYB100-20	0.0367092
PgMYB96-06	PgMYB101-03	0.0361668
PgMYB96-06	PgMYB104-03	0.115719
PgMYB96-06	PgMYB105-08	0.0983087
PgMYB96-06	PgMYB106-01	0.144171
PgMYB96-06	PgMYB106-03	0.0509595
PgMYB96-06	PgMYB107-10	0.0313332
PgMYB96-06	PgMYB107-13	0.0265453
PgMYB96-06	PgMYB107-16	0.0339609
PgMYB96-06	PgMYB108	0.128806
PgMYB96-06	PgMYB109-01	0.114946
PgMYB96-06	PgMYB109-06	0.134867
PgMYB96-06	PgMYB109-07	0.13582
PgMYB97-16	PgMYB98	0.0388817
PgMYB97-16	PgMYB104-03	0.0450548
PgMYB97-16	PgMYB105-08	0.0413098
PgMYB97-16	PgMYB106-01	0.035113
PgMYB97-16	PgMYB108	0.0386062
PgMYB97-16	PgMYB109-01	0.0405292
PgMYB97-16	PgMYB109-06	0.0381227
PgMYB97-16	PgMYB109-07	0.0343778
PgMYB97-06	PgMYB98	0.0809586
PgMYB97-06	PgMYB100-02	0.0201368
PgMYB97-06	PgMYB100-20	0.0268928
PgMYB97-06	PgMYB104-03	0.0833831
PgMYB97-06	PgMYB105-08	0.0520822
PgMYB97-06	PgMYB106-01	0.0730204
PgMYB97-06	PgMYB106-03	0.0285862
PgMYB97-06	PgMYB107-16	0.0339663
PgMYB97-06	PgMYB108	0.0793707
PgMYB97-06	PgMYB109-01	0.0733285
PgMYB97-06	PgMYB109-06	0.0775074
PgMYB97-06	PgMYB109-07	0.0782119
PgMYB97-06	PgMYB113	0.0218937
PgMYB97-07	PgMYB98	0.0432975
PgMYB97-07	PgMYB99-14	0.0911587
PgMYB97-07	PgMYB99-08	0.0229748
PgMYB97-07	PgMYB104-03	0.0224044
PgMYB97-07	PgMYB105-08	0.0209622
PgMYB97-07	PgMYB106-01	0.0399446
PgMYB97-07	PgMYB106-03	0.0359097
PgMYB97-07	PgMYB108	0.0264371
PgMYB97-07	PgMYB109-01	0.0219497
PgMYB97-07	PgMYB109-06	0.0353089
PgMYB97-07	PgMYB109-07	0.0436737
PgMYB98	PgMYB99-14	0.0797004
PgMYB98	PgMYB99-08	0.0685119
PgMYB98	PgMYB100-02	0.103211
PgMYB98	PgMYB100-20	0.0602563
PgMYB98	PgMYB101-03	0.105391
PgMYB98	PgMYB104-03	0.222387
PgMYB98	PgMYB105-08	0.164032
PgMYB98	PgMYB106-01	0.229844
PgMYB98	PgMYB106-03	0.141909
PgMYB98	PgMYB107-10	0.0575117
PgMYB98	PgMYB107-13	0.0910796
PgMYB98	PgMYB107-16	0.0991818
PgMYB98	PgMYB108	0.219945
PgMYB98	PgMYB109-01	0.238485
PgMYB98	PgMYB109-06	0.245199
PgMYB98	PgMYB109-07	0.27754
PgMYB98	PgMYB113	0.0273518
PgMYB99-14	PgMYB99-08	0.039778
PgMYB99-14	PgMYB101-03	0.0323828
PgMYB99-14	PgMYB104-03	0.0446158
PgMYB99-14	PgMYB105-08	0.0326683
PgMYB99-14	PgMYB106-01	0.0636957
PgMYB99-14	PgMYB106-03	0.0465758
PgMYB99-14	PgMYB107-13	0.0214898
PgMYB99-14	PgMYB107-16	0.0232787
PgMYB99-14	PgMYB108	0.0451962
PgMYB99-14	PgMYB109-01	0.0433645
PgMYB99-14	PgMYB109-06	0.0662637
PgMYB99-14	PgMYB109-07	0.0759102
PgMYB99-08	PgMYB100-02	0.0233727
PgMYB99-08	PgMYB101-03	0.0208676
PgMYB99-08	PgMYB104-03	0.0302896
PgMYB99-08	PgMYB105-08	0.0232629
PgMYB99-08	PgMYB106-01	0.0716946
PgMYB99-08	PgMYB106-03	0.074134
PgMYB99-08	PgMYB107-13	0.0374008
PgMYB99-08	PgMYB108	0.0364277
PgMYB99-08	PgMYB109-01	0.0277119
PgMYB99-08	PgMYB109-06	0.0445222
PgMYB99-08	PgMYB109-07	0.0680431
PgMYB100-02	PgMYB100-20	0.0277978
PgMYB100-02	PgMYB101-03	0.0233375
PgMYB100-02	PgMYB104-03	0.0730038
PgMYB100-02	PgMYB105-08	0.0450329
PgMYB100-02	PgMYB106-01	0.116673
PgMYB100-02	PgMYB106-03	0.0748987
PgMYB100-02	PgMYB107-10	0.031009
PgMYB100-02	PgMYB107-13	0.0503682
PgMYB100-02	PgMYB107-16	0.024061
PgMYB100-02	PgMYB108	0.0885543
PgMYB100-02	PgMYB109-01	0.0664143
PgMYB100-02	PgMYB109-06	0.0804384
PgMYB100-02	PgMYB109-07	0.105574
PgMYB100-20	PgMYB104-03	0.0747975
PgMYB100-20	PgMYB105-08	0.0327025
PgMYB100-20	PgMYB106-01	0.0545344
PgMYB100-20	PgMYB107-16	0.0224206
PgMYB100-20	PgMYB108	0.0625756
PgMYB100-20	PgMYB109-01	0.0674069
PgMYB100-20	PgMYB109-06	0.0653051
PgMYB100-20	PgMYB109-07	0.0543935
PgMYB101-03	PgMYB104-03	0.0702283
PgMYB101-03	PgMYB105-08	0.0561735
PgMYB101-03	PgMYB106-01	0.112819
PgMYB101-03	PgMYB106-03	0.0815451
PgMYB101-03	PgMYB107-10	0.0207786
PgMYB101-03	PgMYB107-13	0.0417801
PgMYB101-03	PgMYB107-16	0.0321483
PgMYB101-03	PgMYB108	0.0692674
PgMYB101-03	PgMYB109-01	0.0631084
PgMYB101-03	PgMYB109-06	0.0876088
PgMYB101-03	PgMYB109-07	0.107296
PgMYB104-03	PgMYB105-08	0.14672
PgMYB104-03	PgMYB106-01	0.174278
PgMYB104-03	PgMYB106-03	0.0693136
PgMYB104-03	PgMYB107-10	0.0453146
PgMYB104-03	PgMYB107-13	0.063183
PgMYB104-03	PgMYB107-16	0.0898902
PgMYB104-03	PgMYB108	0.21488
PgMYB104-03	PgMYB109-01	0.257212
PgMYB104-03	PgMYB109-06	0.237124
PgMYB104-03	PgMYB109-07	0.202324
PgMYB104-03	PgMYB113	0.033447
PgMYB105-08	PgMYB106-01	0.143076
PgMYB105-08	PgMYB106-03	0.0561534
PgMYB105-08	PgMYB107-10	0.0284262
PgMYB105-08	PgMYB107-13	0.0391851
PgMYB105-08	PgMYB107-16	0.0544174
PgMYB105-08	PgMYB108	0.147692
PgMYB105-08	PgMYB109-01	0.144679
PgMYB105-08	PgMYB109-06	0.159728
PgMYB105-08	PgMYB109-07	0.148594
PgMYB105-08	PgMYB113	0.0243108
PgMYB106-01	PgMYB106-03	0.161672
PgMYB106-01	PgMYB107-10	0.0713348
PgMYB106-01	PgMYB107-13	0.113181
PgMYB106-01	PgMYB107-16	0.0937077
PgMYB106-01	PgMYB108	0.184035
PgMYB106-01	PgMYB109-01	0.182076
PgMYB106-01	PgMYB109-06	0.200129
PgMYB106-01	PgMYB109-07	0.230841
PgMYB106-01	PgMYB113	0.0231451
PgMYB106-03	PgMYB107-10	0.042168
PgMYB106-03	PgMYB107-13	0.11796
PgMYB106-03	PgMYB107-16	0.0513731
PgMYB106-03	PgMYB108	0.0840024
PgMYB106-03	PgMYB109-01	0.0629467
PgMYB106-03	PgMYB109-06	0.0922001
PgMYB106-03	PgMYB109-07	0.143784
PgMYB107-10	PgMYB107-13	0.0377688
PgMYB107-10	PgMYB108	0.0572651
PgMYB107-10	PgMYB109-01	0.0468348
PgMYB107-10	PgMYB109-06	0.0467036
PgMYB107-10	PgMYB109-07	0.0571166
PgMYB107-13	PgMYB107-16	0.0385766
PgMYB107-13	PgMYB108	0.0774673
PgMYB107-13	PgMYB109-01	0.0542218
PgMYB107-13	PgMYB109-06	0.0707955
PgMYB107-13	PgMYB109-07	0.091353
PgMYB107-16	PgMYB108	0.0866174
PgMYB107-16	PgMYB109-01	0.0771579
PgMYB107-16	PgMYB109-06	0.104101
PgMYB107-16	PgMYB109-07	0.0926519
PgMYB108	PgMYB109-01	0.225549
PgMYB108	PgMYB109-06	0.206918
PgMYB108	PgMYB109-07	0.201545
PgMYB108	PgMYB113	0.0248641
PgMYB109-01	PgMYB109-06	0.246762
PgMYB109-01	PgMYB109-07	0.214851
PgMYB109-01	PgMYB113	0.027696
PgMYB109-06	PgMYB109-07	0.227035
PgMYB109-06	PgMYB113	0.0338608
PgMYB109-07	PgMYB113	0.0251938
